# Supplementary material for: Class 3 PI3K coactivates the circadian clock to promote rhythmic de novo purine synthesis
Source: Nat Cell Biol. 2023 Jul 6;25(7):975–88. doi: 10.1038/s41556-023-01171-3 (PMC10344785; doi:10.1038/s41556-023-01171-3)
Supplement: Supplementary file 3 — Supplementary Table 1. JTK cycle analyses for proteins and transcripts. Supplementary Table 2. GO biological process pathway analysis for Fig. 1f. Supplementary Table 3. HOMER motif analysis. Supplementary Table 4. RNA-seq normalized counts. Supplementary Table 5. GO biological process pathway analysis for Fig. 5f. Supplementary Table 6. JTK cycle analysis for metabolomics. Supplementary Table 7. In vivo bioluminescence raw data. Supplementary Table 8. Primers used. [file 41556_2023_1171_MOESM3_ESM.xlsx]

## Sheet: Supplementary Table 1
Related to Fig.1a,6g,ExtFig.1b
Gene	BH.Q WT	BH.Q Vps15LKO	ADJ.P WT	ADJ.P Vps15LKO	PER WT	PER Vps15LKO	LAG WT	LAG Vps15LKO	AMP WT	AMP Vps15LKO	ZT0 WT1	ZT0 WT2	ZT0 WT3	ZT0 WT4	ZT6 WT1	ZT6 WT2	ZT6 WT3	ZT6 WT4	ZT12 WT1	ZT12 WT2	ZT12 WT3	ZT12 WT4	ZT18 WT1	ZT18 WT2	ZT18 WT3	ZT18 WT4	ZT0 Vps15KO1	ZT0 Vps15LKO2	ZT0 Vps15LKO3	ZT0 Vps15LKO4	ZT6 Vps15LKO1	ZT6 Vps15LKO2	ZT6 Vps15LKO3	ZT6 Vps15LKO4	ZT12 Vps15LKO1	ZT12 Vps15LKO2	ZT12 Vps15LKO3	ZT12 Vps15LKO4	ZT18 Vps15LKO1	ZT18 Vps15LKO2	ZT18 Vps15LKO3
Nr1d1	3.11e-05	7.1e-06	7.77e-06	8.88e-07	24	24	6	9	0.9006	0.38895	0.72256	1.28846	0.74448	1.36665	2.47895	2.293	2.32093	2.14773	0.630937	0.625642	0.777265	0.219371	0.309884	0.122906	0.0833677	0.102656	0.0699468	0.391561	0.27419	0.40117	1.29438	0.800429	0.955096	0.933483	0.730473	0.59124	0.463205	0.406051	0.0594447	0.0392234	0.0465263
Cry1	0.000274215	0.0441461	0.000171384	0.022073	24	24	18	21	0.603604	0.244219	0.738452	0.828466	1.19331	1.3212	0.481349	0.559991	0.435122	0.428654	1.1216	1.51826	1.9692	1.28551	1.9174	1.65495	1.74844	1.55759	1.84095	0.676467	0.91222	0.819763	0.511922	0.397543	0.395141	0.194038	0.877557	0.714713	0.758691	0.914565	1.10279	1.01192	0.800429
Bmal1	3.11e-05	4.62e-05	7.77e-06	1.15e-05	18	24	0	0	0.543704	0.238021	0.876418	0.851637	0.993141	1.3227	0.0429408	0.0958438	0.102142	0.0628679	0.126844	0.109202	0.126005	0.124343	0.312309	0.707902	1.13381	0.61083	0.795119	0.518679	1.00815	0.711788	0.229821	0.210038	0.169509	0.22114	0.0791248	0.095523	0.102484	0.102484	0.396941	0.380412	0.215523
Per2	5.09e-05	0.391617	1.91e-05	0.391617	24	18	15	12	1.30333	1.11568	0.523987	0.891306	1.30924	1.48913	2.67874	2.14386	2.01411	2.2179	3.88021	4.00643	4.21368	2.84066	3.58892	3.26251	3.34339	3.07587	3.15993	0.808979	1.10547	0.919268	1.1216	1.21595	1.23599	0.618636	3.08469	2.60735	2.29698	2.87947	1.4827	1.11621	0.750545
Dbp	0.00017538	0.00174522	8.77e-05	0.000654457	18	24	9	12	4.50838	2.02094	0.604813	1.44446	0.804696	1.3182	8.66232	7.72558	7.96952	8.4429	6.48	8.17874	7.09435	6.52945	5.88831	2.72104	0.501555	3.05386	2.74653	2.84927	2.20614	2.97937	5.11111	5.38861	6.76706	5.4179	7.40727	5.81461	5.59393	5.47163	3.28941	3.0056	2.01788
Clock	0.0683156	0.346087	0.0683156	0.302826	24	24	21	3	0.214495	0.219394	0.680688	0.781961	1.10079	1.59164	0.707417	0.636715	0.697779	0.595032	0.846632	0.882695	0.915152	0.432849	0.860027	1.10079	1.48029	0.960554	0.965425	0.76742	0.960554	0.985078	0.798833	0.552393	0.442003	0.373229	0.560393	0.456721	0.406358	0.680688	0.366445	0.278768	0.316963
Nr1d2	0.00650549	8.88001e-07	0.00650549	8.88001e-07	18	18	9	12	1.72446	0.710642	0.38875	0.21875	-0.78125	0.17375	3.05375	2.76875	2.70375	2.37875	2.74875	3.13375	2.62375	1.84875	1.67375	0.60875	-1.21625	0.02375	0.24875	0.69375	-0.20625	0.62875	1.53375	1.49875	1.36875	1.61875	2.42375	1.77875	1.71875	2.09875	-1.03125	-1.42125	-1.23625
Ppat	0.000426832	0.346087	0.000320124	0.302826	24	18	12	12	0.415813	0.125832	1.04193	0.872182	1.00259	1.09292	1.44543	1.67618	1.40144	1.80725	1.70989	2.01342	1.96745	1.64134	1.49956	0.927203	1.21279	1.37989	1.31142	0.560799	0.946582	0.803765	0.9471	0.97133	1.30919	0.538249	1.10299	1.25568	1.1774	0.953602	0.832573	0.427408	0.83425
Related to ExtFig.1c
Protein	BH.Q WT	BH.Q Vps15LKO	ADJ.P WT	ADJ.P Vps15LKO	PER WT	PER Vps15LKO	LAG WT	LAG Vps15LKO	AMP WT	AMP Vps15LKO	ZT0 WT1	ZT0 WT2	ZT0 WT3	ZT6 WT1	ZT6 WT2	ZT6 WT3	ZT12 WT1	ZT12 WT2	ZT12 WT3	ZT18 WT1	ZT18 WT2	ZT18 WT3	ZT0 Vps15LKO1	ZT0 Vps15LKO2	ZT0 Vps15LKO3	ZT6 Vps15LKO1	ZT6 Vps15LKO2	ZT6 Vps15LKO3	ZT12 Vps15LKO1	ZT12 Vps15LKO2	ZT12 Vps15LKO3	ZT18 Vps15LKO1	ZT18 Vps15LKO2	ZT18 Vps15LKO3
REV-ERBα	0.000492424	0.0697348	0.000492424	0.0697348	24	24	9	9	1.96013	0.676564	0.727258	0.91234	1.30007	5.31174	4.83285	4.9304	3.24252	1.61761	2.8128	0.982885	0.564505	0.581446	0.517078	0.568091	0.407292	1.99206	0.966327	1.83555	2.40579	1.20048	0.703413	0.896259	0.414402	0.05094
BMAL1	0.96678	0.256818	0.96678	0.256818	18	24	12	6	0.0962006	-0.324359	0.0538764	0.218219	-0.0580317	0.135093	0.00444689	0.0780165	0.26694	0.158787	0.144198	-0.152981	-0.195035	0.377018	0.0961927	0.422516	-0.282466	-0.0695535	-0.206812	-0.0862306	0.109297	-0.297203	-0.273367	-0.766363	-1.08623	-1.69307
CLOCK	0.96678	0.256818	0.96678	0.172045	18	24	12	6	0.109807	-0.296997	0.01188	0.236078	0.0271216	0.174804	0.0792762	0.0716425	0.221674	0.38908	0.298104	-0.142733	-0.356096	0.309335	0.0111608	0.173043	-0.373883	0.0661006	0.0626301	0.140075	0.272116	-0.395354	-0.222231	-0.375154	-0.489222	-0.571207
Related to Fig.1g
Protein	BH.Q GFP	BH.Q CRE	ADJ.P GFP	ADJ.P CRE	PER GFP	PER CRE	LAG GFP	LAG CRE	AMP GFP	AMP CRE	T1634GFP1	T1634GFP2	T1634GFP3	T1634GFP4	T2034GFP1	T2034GFP2	T2034GFP3	T2034GFP4	T2434GFP1	T2434GFP2	T2434GFP3	T2434GFP4	T2834GFP1	T2834GFP2	T2834GFP3	T2834GFP4	T3234GFP1	T3234GFP2	T3234GFP3	T3234GFP4	T3634GFP1	T3634GFP2	T3634GFP3	T3634GFP4	T1634CRE1	T1634CRE2	T1634CRE3	T1634CRE4	T2034CRE1	T2034CRE2	T2034CRE3	T2034CRE4	T2434CRE1	T2434CRE2	T2434CRE3	T2434CRE4	T2834CRE1	T2834CRE2	T2834CRE3
REV-ERBα	5.55475e-06	2.31358e-05	5.55475e-06	2.31358e-05	24	24	6	6	1.08473	1.09282	-0.774257	0.136506	-0.680643	0.758886	0.551505	0.998908	0.506188	0.894217	0.472892	0.740542	-0.210859	0.349019	0.0263551	0.0588818	-0.965383	-0.702361	-1.07301	-0.978331	-2.09126	-1.05122	-1.33955	-1.6227	-2.54171	-1.40173	-0.286246	-0.431063	-1.64919	0.131865	0.376919	0.73251	-0.174244	0.441626	0.339561	0.44378	-0.395908	0.26577	-0.435375	-0.320846	-1.41689
Related to Fig.1h,ExtFig.2f
Gene	BH.Q GFP	BH.Q CRE	ADJ.P GFP	ADJ.P CRE	PER GFP	PER CRE	LAG GFP	LAG CRE	AMP GFP	AMP CRE	T16 GFP1	T16 GFP2	T16 GFP3	T16 GFP4	T16 GFP5	T20 GFP1	T20 GFP2	T20 GFP3	T20 GFP4	T20 GFP5	T24 GFP1	T24 GFP2	T24 GFP3	T24 GFP4	T24 GFP5	T28 GFP1	T28 GFP2	T28 GFP3	T28 GFP4	T28 GFP5	T32 GFP1	T32 GFP2	T32 GFP3	T32 GFP4	T32 GFP5	T36 GFP1	T36 GFP2	T36 GFP3	T36 GFP4	T36 GFP5	T16 CRE1	T16 CRE2	T16 CRE3	T16 CRE4	T16 CRE5	T20 CRE1	T20 CRE2	T20 CRE3	T20 CRE4
NR1D1	9.64e-07	0.145961	5.78e-07	0.116769	24	28	4	4	0.375416	0.13744	0.887304	1.12701	0.6265	1.09707	1.45494	1.08862	1.06253	1.77481	2.1933	1.83606	0.783226	0.723217	0.52606	0.470409	0.718474	0.399841	0.445192	0.267991	0.244747	0.149165	0.645058	0.780516	0.182743	0.202381	0.252307	0.71326	0.569394	0.694985	0.567282	0.512301	0.54431	0.684205	0.638896	1.15337	0.976429	0.40966	0.398458	0.850316	0.947997
Cry1	9.22e-10	1	1.84e-10	1	24	26	14	21.5	1.41659	1.38665	0.918594	1.08862	1.06109	1.00692	0.935946	2.24622	2.51839	1.54399	1.38209	1.78336	2.98452	2.9231	3.38545	2.56438	3.00598	4.07698	5.00198	5.27096	4.67792	3.49764	3.63637	3.71278	4.00311	4.0297	3.82552	3.97926	3.5125	1.98729	1.49738	2.42401	2.94343	4.33941	1.1441	0.946527	1.33493	5.34244	4.23541	1.53973	1.61409
Per2	0.00651285	0.000800489	0.00651285	0.000160098	20	28	10	11.5	0.660818	0.257147	0.802459	1.24617	0.768925	1.01999	1.27503	3.649	4.14824	2.8748	2.63751	2.85705	5.30554	5.56932	2.63064	1.97274	2.59466	3.7386	5.28719	2.07986	2.02078	1.52211	3.56154	4.63478	1.46413	1.16848	1.42308	3.31153	2.83333	0.995828	0.709237	0.827815	0.480464	0.569394	0.429655	0.432311	0.347194	0.848214	0.681838	0.981682	1.05307
Dbp	0.00038625	0.0902891	0.000309	0.0541734	24	28	8	9.5	0.602356	0.17024	0.881175	1.13485	0.917305	1.14854	0.949165	1.45146	1.99654	2.30143	2.27502	2.50828	2.08855	2.4326	2.0004	1.44449	1.5817	1.49744	1.2812	0.944233	0.845751	0.758306	1.39233	1.79315	0.475825	0.451429	0.486742	1.34025	1.3036	0.307806	0.372055	0.253522	0.665495	0.583377	0.556444	0.523535	0.580904	0.647297	0.753929	0.713508	0.939312
Related to Fig.2d
Protein	BH.Q GFP	BH.Q CRE	ADJ.P GFP	ADJ.P CRE	PER GFP	PER CRE	LAG GFP	LAG CRE	AMP GFP	AMP CRE	T1634GFP1	T1634GFP2	T1634GFP3	T1634GFP4	T2034GFP1	T2034GFP2	T2034GFP3	T2034GFP4	T2434GFP1	T2434GFP2	T2434GFP3	T2434GFP4	T2834GFP1	T2834GFP2	T2834GFP3	T2834GFP4	T3234GFP1	T3234GFP2	T3234GFP3	T3234GFP4	T3634GFP1	T3634GFP2	T3634GFP3	T3634GFP4	T1634CRE1	T1634CRE2	T1634CRE3	T1634CRE4	T2034CRE1	T2034CRE2	T2034CRE3	T2034CRE4	T2434CRE1	T2434CRE2	T2434CRE3	T2434CRE4	T2834CRE1	T2834CRE2	T2834CRE3
REV-ERBα	5.55475e-06	2.31358e-05	5.55475e-06	2.31358e-05	24	24	6	6	1.08473	1.09282	-0.774257	0.136506	-0.680643	0.758886	0.551505	0.998908	0.506188	0.894217	0.472892	0.740542	-0.210859	0.349019	0.0263551	0.0588818	-0.965383	-0.702361	-1.07301	-0.978331	-2.09126	-1.05122	-1.33955	-1.6227	-2.54171	-1.40173	-0.286246	-0.431063	-1.64919	0.131865	0.376919	0.73251	-0.174244	0.441626	0.339561	0.44378	-0.395908	0.26577	-0.435375	-0.320846	-1.41689
Related to Fig.2e,ExtFig.4c
Gene	BH.Q GFP	BH.Q CRE	ADJ.P GFP	ADJ.P CRE	PER GFP	PER CRE	LAG GFP	LAG CRE	AMP GFP	AMP CRE	T16.34GFP1	T16.34GFP2	T16.34GFP3	T16.34GFP4	T16.34GFP5	T20.34GFP1	T20.34GFP2	T20.34GFP3	T20.34GFP4	T20.34GFP5	T20.34GFP6	T24.34GFP1	T24.34GFP2	T24.34GFP3	T24.34GFP4	T24.34GFP5	T24.34GFP6	T28.34GFP1	T28.34GFP2	T28.34GFP3	T28.34GFP4	T28.34GFP5	T28.34GFP6	T32.34GFP1	T32.34GFP2	T32.34GFP3	T32.34GFP4	T32.34GFP5	T32.34GFP6	T36.34GFP1	T36.34GFP2	T36.34GFP3	T36.34GFP4	T36.34GFP5	T36.34GFP6	T16.34CRE1	T16.34CRE2	T16.34CRE3	T16.34CRE4
NR1D1	4.90569e-06	1.47811e-10	4.90569e-06	3.69528e-11	24	24	6	4	1.23228	1.16586	-0.474255	0.474255	-0.228356	-0.206985	0.435341	0.371863	0.0209753	-0.420707	0.370545	-0.315022	0.138822	-0.862003	-0.2895	-0.467317	-0.688909	-1.64079	-0.87149	-1.46751	-1.3362	-1.58662	-1.57824	-1.1656	-2.35376	-1.94498	-1.71954	-2.21823	-2.55262	-2.10371	-1.52489	-2.13046	-2.04522	-2.815	-1.83126	-3.03822	-2.96072	-0.842923	-0.290665	0.0927944	-0.171607
Per2	4.80168e-09	1.29509e-08	1.20042e-09	6.47545e-09	24	24	10	10	0.894405	0.993751	-0.277479	0.277479	-0.267069	-0.136194	0.403262	1.7564	1.62943	1.37069	1.6341	1.21938	1.36413	1.91612	2.41404	1.86862	1.57656	1.28117	1.84347	1.90224	1.73303	1.70449	1.66758	1.74034	1.27208	1.17967	1.38357	0.967175	0.809818	1.28396	1.3128	0.166287	0.474896	0.214287	0.0965334	-0.792683	-1.19744	-0.720804	-0.327436	-0.136466	-0.957793
Dbp	4.42414e-06	0.00019765	3.31811e-06	0.000148237	24	24	10	8	0.813884	0.805222	-0.112766	0.112766	0.0464307	-0.148246	0.101816	1.72042	2.08161	2.28942	0.999204	1.07666	0.985667	2.4642	2.23618	2.00543	1.07752	1.11438	1.21747	1.24752	1.60608	1.68707	0.61206	0.567267	0.669986	0.8097	0.864751	0.804897	0.502496	0.519456	0.357163	0.622773	0.385127	0.933719	-0.172515	-0.585383	-1.37978	1.12883	0.62841	0.6127	-0.0523699
Cry1	1.64837e-07	0.0060552	8.24185e-08	0.0060552	24	24	14	14	0.56859	0.573021	-0.192131	0.192131	-0.127282	-0.167141	0.294423	1.08062	1.17537	1.06939	0.579979	0.801104	0.360683	1.37576	1.52432	1.64296	1.34847	1.19048	1.16944	0.97284	1.70786	1.84331	1.70204	1.11758	1.57161	1.75382	1.77617	1.63883	1.5874	1.81126	1.474	1.46667	1.01512	1.32284	1.12918	0.670109	0.619197	0.983959	0.507793	1.11359	-0.18379
Related to ExtFig.5b,5c
Protein	BH.Q	ADJ.P	PER	LAG	AMP	ZT0.1	ZT0.2	ZT0.3	ZT0.4	ZT4.1	ZT4.2	ZT4.3	ZT4.4	ZT8.1	ZT8.2	ZT8.3	ZT8.4	ZT12.1	ZT12.2	ZT12.3	ZT12.4	ZT16.1	ZT16.2	ZT16.3	ZT16.4	ZT20.1	ZT20.2	ZT20.3	ZT20.4
Vps15 euchromatin	0.00946501	0.00473251	24	8	0.260702	-0.281319	0.185415	-0.105719	0.151438	0.436141	0.402817	0.185153	0.36803	0.190289	0.171131	0.329999	0.239446	0.441372	0.0691114	0.484866	0.15804	-0.0715105	-0.213947	0.0840122	-0.0090509	-0.366085	0.0461724	-0.0368744	-0.357205
Vps34 euchromatin	0.0002065530764	0.0002065530764	24	12	0.2446903682	-0.224831421	0.1089854457	-0.1629039172	0.2297233902	0.371913167	0.5028662553	0.2544803894	0.3026499065	0.5774174495	0.652823511	0.413342967	0.4723964244	0.6500518905	0.6610718986	0.6985369316	0.3133088027	0.6526151271	0.4857295149	0.2747538694	0.2644620156	0.5253521721	0.09709583034	0.05942720827	0.06138816965
Vps15 Nuclear soluble	0.0279307	0.0139653	24	6	0.127475	0.899781	1.11792	0.969802	1.01249	1.14801	1.0441	1.07541	1.16832	0.973891	0.983584	1.21036	1.17635	0.878631	0.80759	1.39225	0.988153	0.738472	0.65891	0.933815	0.982468	0.789412	0.742216	1.081	0.936964
Vps34 Nuclear soluble	1	1	24	6	0.100947	0.818117	1.02975	1.26714	0.884996	1.11966	1.14216	0.711499	0.734382	1.07027	0.923659	0.768186	0.696786	0.758993	0.802321	0.81343	0.821545	0.871618	0.694337	0.824434	0.743849	0.822922	0.676317	0.601157	0.674397
Related to ExtFig.5e
Gene	BH.Q	ADJ.P	PER	LAG	AMP	ZT0WT1	ZT0WT2	ZT0WT3	ZT0WT4	ZT4WT1	ZT4WT2	ZT4WT3	ZT4WT4	ZT8WT1	ZT8WT2	ZT8WT3	ZT8WT4	ZT12WT1	ZT12WT2	ZT12WT3	ZT12WT4	ZT16WT1	ZT16WT2	ZT16WT3	ZT16WT4	ZT20WT1	ZT20WT2	ZT20WT3	ZT20WT4
PIK3R4	0.00074919	0.000374595	24	4	0.259862	-0.2375	-0.1325	0.2075	0.1625	-0.3925	-0.1675	-0.0325	0.0975	-0.2975	-0.1975	-0.2975	-0.3375	-0.5275	-0.3575	-0.4275	-0.1375	-0.7425	-0.9325	-0.6225	-0.5375	-0.5475	-0.6625	-0.3275	-0.4375
PIK3C3	0.641972	0.641972	20	6	0.11844	-0.1375	-0.0525	0.0675	0.1225	0.0625	-0.0025	-0.0625	0.1225	0.0875	-0.0425	0.3825	-0.0375	-0.2175	-0.1975	-0.1125	0.5375	-0.4275	-0.7725	-0.5375	0.1325	0.2675	0.4375	-0.0575	0.3175
Related to ExtFig.8a,8b,8c
Cycling metabolites only in WT liver	WT_BH.Q	WT_ADJ.P	WT_PER	WT_LAG	WT_AMP	Class	Pathway							Cycling metabolites only Vps15LKO	Vps15LKO_BH.Q	Vps15LKO_ADJ.P	Vps15LKO_PER	Vps15LKO_LAG	Vps15LKO_AMP	Class	Pathway					Cycling metabolites in WT and in Vps15LKO	WT_BH.Q	WT_ADJ.P	WT_PER	WT_LAG	WT_AMP	Vps15LKO_BH.Q	Vps15LKO_ADJ.P	Vps15LKO_PER	Vps15LKO_LAG	Vps15LKO_AMP	Class	Pathway
acetyl-glutamine	0.0512065	0.0171882	18	9	0.0866972	Amino acid	Glutamate metabolism							Alanine	0.0509665	0.00427691	24	18	0.0591302	Amino Acid	Alanine and Aspartate metabolism					Adenosyl-L-methionine	0.0012114	4.82929e-05	24	3	0.189944	0.0170133	0.000832818	24	18	0.0916502	Amino Acid	Methionine, Cysteine, SAM and Taurine Metabolism
alpha-Amino-N-butyric acid	0.0512065	0.0171882	24	15	0.0741755	Amino acid	Cysteine and methionine metabolism							ATP	0.170213	0.0359043	24	18	0.411451	Nucleotide	Purine metabolism					beta-Alanine	0.0012114	7.62422e-05	24	18	0.269355	0.0170133	0.000398211	24	18	0.18695	Amino Acid	Alanine and Aspartate Metabolism
Adenosyl-L-Homocysteine	0.0102996	0.00165657	24	18	0.166384	Amino Acid	Methionine, Cysteine, SAM and Taurine metabolism							CDP	0.170213	0.0452313	24	15	0.330266	Nucleotide	Pyrimidine metabolism					Citrate	0.0344354	0.0101139	24	6	0.0766568	0.170213	0.0452313	18	9	0.0656619	Energy	TCA cycle
Arginine	0.0109472	0.00229661	24	18	0.135313	Amino acid	Urea cycle; Arginine and Proline metabolism							Dihydroorotic acid	0.0644378	0.00766044	24	18	0.459467	Nucleotide	Pyrimidine metabolism					Coenzyme A	0.0344354	0.0101139	24	12	0.104788	0.170213	0.0452313	24	3	0.175615	Cofactors and Vitamins	Pantothenate and CoA Metabolism
Argininosuccinate	0.0102996	0.00165657	24	18	0.131891	Amino acid	Urea cycle; Arginine, aspartate and glutamate metabolism							Docosahexaenoic acid	0.170213	0.0452313	24	6	0.12867	Lipid	Fatty acid metabolism					Creatinine	0.00700547	0.000832818	18	6	0.107624	0.170213	0.0452313	24	9	0.0623158	Amino Acid	Creatine Metabolism
Asparagine	0.0109472	0.00229661	18	0	0.0824167	Amino acid	Alanine and Aspartate metabolism; glutamate metabolism							FAD	0.170213	0.0359043	24	3	0.0953806	Cofactors and Vitamins	Riboflavin metabolism					Cystathionine	0.0012114	7.62422e-05	24	18	0.31068	0.0644378	0.00766044	24	18	0.099494	Amino Acid	Methionine, Cysteine, SAM and Taurine Metabolism
Aspartate	0.0185333	0.00427691	24	3	0.114819	Amino acid	Alanine and Aspartate metabolism; glutamate metabolism; Purine metabolism							Glucose	0.0509665	0.00427691	18	0	0.0894768	Carbohydrate	Glycolysis, Gluconeogenesis, and Pyruvate metabolism					Dodecanoic acid/Lauric acid	0.0102996	0.00165657	24	3	0.0973368	0.13191	0.0221387	24	3	0.114813	Lipid	Fatty acid metabolism
beta-Aminoisobutyric acid	0.0344354	0.0101139	24	0	0.0693446	Amino acid	Catabolism of leucine, isoleucine and valine							GTP	0.170213	0.0359043	24	6	0.130361	Nucleotide	Purine metabolism					Dodecanoyl-carnitine	0.0512065	0.0171882	24	3	0.19058	0.170213	0.0452313	24	6	0.144717	Lipid	Fatty acid metabolism
Butyryl-carnitine	0.0430275	0.0132392	24	21	0.10965	Lipid	Fatty acid metabolism							NADH	0.106866	0.0171882	24	18	0.119769	Nucleotide	Nicotinate and Nicotinamide metabolism					Glutamic acid	0.102668	0.0452313	24	0	0.0758424	0.161863	0.0282978	24	18	0.0443085	Amino Acid	Glutamate metabolism
carbamoyl-L-aspartic acid	0.0344354	0.0101139	24	18	0.476032	Amino acid	Alanine and Aspartate metabolism; glutamate metabolism; pyrimidine metabolism							Oleic acid	0.0644378	0.00766044	24	6	0.167834	Lipid	Fatty acid metabolism					Leucine	0.0093868	0.00118156	24	18	0.0766223	0.0500512	0.00315007	24	18	0.0687064	Amino Acid	Leucine, Isoleucine and Valine Metabolism
Citrulline	0.0288275	0.00766044	24	18	0.116179	Amino acid	Urea cycle; Arginine metabolism							Palmitic acid	0.170213	0.0452313	24	6	0.140935	Lipid	Long chain fatty acid metabolism					Lysine	0.102668	0.0452313	24	15	0.0693282	0.0644378	0.00766044	24	12	0.0437898	Amino Acid	Lysine Metabolism
Creatine	0.0870222	0.0359043	24	9	0.0628115	Amino Acid	Creatine metabolism; arginine, serine, threonine, glycine and proline metabolism							Palmitoleic acid	0.0723144	0.0101139	24	6	0.205424	Lipid	Long chain fatty acid metabolism					Methionine	0.0140769	0.00315007	24	0	0.0677553	0.0170133	0.000832818	24	18	0.0625579	Amino Acid	Methionine, Cysteine, SAM and Taurine Metabolism
Cytidine	0.0722604	0.0282978	24	6	0.115586	Nucleotide	Pyrimidine metabolism							Phenylalanine	0.0410519	0.00229661	24	18	0.0444493	Amino Acid	Phenylalanine metabolism					Myristoyl-carnitine	0.0102996	0.00165657	24	6	0.196892	0.0170133	0.000398211	24	6	0.158683	Lipid	Fatty acid metabolism
Decanoic acid	0.0109472	0.00229661	24	3	0.268451	Lipid	Fatty acid metabolism							Phosphocreatine	0.170213	0.0452313	24	15	0.451069	Amino Acid	Creatine metabolism					NADP	0.00257124	0.000269711	18	12	0.0859637	0.0644378	0.00766044	24	6	0.119161	Nucleotide	Nicotinate and Nicotinamide metabolism
Fructose	0.0597327	0.0221387	24	0	0.107077	Carbohydrate	Fructose, Mannose and Galactose metabolism							Ribose phosphate	0.0860551	0.0132392	24	6	0.166168	Carbohydrate	Pentose Phosphate Pathway					Ornithine	0.00197944	0.000179949	24	18	0.157285	0.0170133	0.000832818	24	15	0.128982	Amino Acid	Urea cycle; Arginine and Proline metabolism
G6P	0.102668	0.0452313	24	0	0.0487371	Carbohydrate	Glycolysis							Sarcosine	0.0509665	0.00427691	24	18	0.0591302	Amino Acid	Glycine, Serine and Threonine metabolism					Palmitoyl-carnitine	0.0870222	0.0359043	24	6	0.163154	0.0170133	0.000579714	24	6	0.138182	Lipid	Fatty acid metabolism
Glutamine	0.00257124	0.000269711	24	6	0.108604	Amino Acid	Alanine and Aspartate metabolism; glutamate metabolism; purine and pyrimidine metabolism; arginine metabolism							Urate	0.170213	0.0359043	24	15	0.0534027	Nucleotide	Purine metabolism					Proline	0.00140794	0.000118149	24	18	0.0976668	0.0170133	0.000269711	24	18	0.12387	Amino Acid	Methionine, Cysteine, SAM and Taurine Metabolism
Glyceraldehyde 3-phosphate	0.102668	0.0452313	24	15	0.213599	Carbohydrate	Glycolysis																			Succinic acid	0.0597327	0.0221387	24	18	0.0624338	0.0723144	0.0101139	24	18	0.127255	Energy	TCA cycle
Glycerol 3-phosphate	0.0222253	0.0057506	24	3	0.109183	Lipid	Glycerolipid metabolism																			UDP	0.0597327	0.0221387	24	6	0.359914	0.0723144	0.0101139	24	6	0.12812	Nucleotide	Pyrimidine Metabolism, Uracil containing
GSH	1.65515e-05	2.31489e-07	24	0	0.101168	Amino Acid	Glutathione metabolism																			UDP-GlcNAc	0.0012114	7.62422e-05	24	3	0.0854879	0.170213	0.0452313	18	3	0.018533	Nucleotide	Pyrimidine Metabolism, Uracil containing
guanine	0.0870222	0.0359043	24	0	0.0873801	Nucleotide	Purine metabolism																			Uridine	0.0722604	0.0282978	24	9	0.0787349	0.0860551	0.0132392	24	6	0.0724428	Nucleotide	Pyrimidine Metabolism, Uracil containing
guanosine	0.0430275	0.0132392	18	9	0.107239	Nucleotide	Purine metabolism
3-hydroxybutyric acid	0.0109472	0.00229661	24	18	0.118098	keton body	Keton bodies metabolism
Hexanoyl-carnitine	0.0597327	0.0221387	24	18	0.132928	Lipid	Fatty Acid metabolism
Histidine	0.0102996	0.00165657	24	3	0.127546	Amino Acid	Histidine metabolism
hypoxanthine	0.00140794	0.000118149	24	12	0.208324	Nucleotide	Purine metabolism
IMP	0.0140769	0.00315007	18	9	0.216342	Nucleotide	Purine metabolism
Inosine	0.0012114	7.62422e-05	24	12	0.189293	Nucleotide	Purine metabolism
Lactate	0.0222253	0.0057506	24	18	0.105274	Carbohydrate	Glycolysis; Gluconeogenesis; Pyruvate metabolism
Octanoic acid	0.0512065	0.0171882	24	3	0.0885926	Amino acid	Fatty acid metabolism
oxoproline	0.0222253	0.0057506	24	6	0.104755	Amino acid	Glutathione metabolism
oxypurinol	0.0109472	0.00229661	18	9	0.0967223	Nucleotide	Purine metabolism
Propionyl-carnitine	0.0222253	0.0057506	24	18	0.120334	Lipid	Fatty Acid metabolism (also BCAA metabolism)
Serine	0.0597327	0.0221387	18	0	0.0714132	Amino Acid	Glycine, Serine and Threonine metabolism
Succinyladenosine	0.00140794	0.000118149	18	9	0.310209	Nucleotide	Purine metabolism
SuccinylGSH	0.0722604	0.0282978	24	6	0.252558	Amino Acid	Glutathione metabolism
Threonine	0.0012114	4.82929e-05	24	21	0.0641081	Amino Acid	Glycine, Serine and Threonine metabolism
Tryptophan	0.00355901	0.000398211	24	0	0.0832919	Amino Acid	Tryptophan metabolism; Glycine, Serine and Threonine metabolism
Tyrosine	0.0109472	0.00229661	24	3	0.0529048	Amino Acid	Tyrosine metabolism
uridine diphosphate galactose/glucose	0.0012114	4.82929e-05	24	6	0.231697	Carbohydrate	Nucleotide Sugar metabolism and galactose metabolism
Xanthine	0.0109472	0.00229661	18	9	0.0893823	Nucleotide	Purine metabolism
Xanthosine	1.46745e-05	1.02619e-07	24	12	0.213542	Nucleotide	Purine metabolism
Related to ExtFig.9b
CycID	BH.Q	ADJ.P	PER	LAG	AMP	ZT0.1	ZT0.2	ZT0.3	ZT0.4	ZT4.1	ZT4.2	ZT4.3	ZT4.4	ZT8.1	ZT8.2	ZT8.3	ZT12.1	ZT12.2	ZT12.3	ZT12.4	ZT16.1	ZT16.2	ZT16.3	ZT16.4	ZT20.1	ZT20.2	ZT20.3	ZT20.4
Bmal1_total_WT	5.49388e-05	1.83129e-05	24	10	0.810983	0	0	0	0	1.15467	1.14685	1.15082	1.1483	1.15399	1.15284	1.14663	1.15254	1.15348	1.14765	1.15468	1.15141	1.12414	0.159935	1.11975	-1.14981	0.758772	-0.616868	-0.0560873
Reverba_total_WT	0.000113511	7.56743e-05	24	22	0.45072	0	0	0	0	-0.570364	-0.68986	-0.493447	-0.469014	-0.541881	-0.633095	-0.455322	-0.637414	-0.622761	-0.46352	-0.570824	-0.500238	-0.333519	0.910394	-0.315721	0.666854	0.374403	1.15378	1.02686
Clock_total_WT	0.696719	0.696719	24	4	0.220282	0	0	0	0	-0.584309	-0.456986	-0.657369	-0.679287	-0.612107	-0.51975	-0.691312	-0.515126	-0.530716	-0.684134	-0.583852	-0.65117	-0.790619	-1.07033	-0.804033	0.482955	-1.13318	-0.53691	-0.970776
CycID	BH.Q	ADJ.P	PER	LAG	AMP	ZT0.1	ZT0.2	ZT0.3	ZT0.4	ZT4.1	ZT4.2	ZT4.3	ZT4.4	ZT8.1	ZT8.2	ZT8.3	ZT8.4	ZT12.1	ZT12.2	ZT12.3	ZT16.1	ZT16.2	ZT16.3	ZT16.4	ZT20.1	ZT20.2	ZT20.3
Bmal1_total_KO	0.0140661	0.00574303	20	10	0.144116	-1.15465	0.164677	1.0518	-0.995081	1.12543	1.13874	0.962117	0.972516	1.15313	1.14105	1.12785	0.979575	1.15077	1.11956	0.804051	0.930978	0.953431	-0.0810835	0.846272	1.14161	-0.0899659	-0.578616
Reverba_total_KO	0.0140661	0.00937742	24	22	0.510797	0.586837	0.90744	-0.113229	1.00485	-0.338986	-0.403691	0.0718868	0.0528697	-0.524511	-0.417207	-0.349545	0.0396702	-0.49291	-0.314962	0.315697	0.126086	0.0874005	1.03807	0.257208	-0.420649	1.04194	1.1547
Clock_total_KO	1	1	20	4	0.117801	0.567811	-1.07212	-0.938566	-0.00976575	-0.786444	-0.735051	-1.034	-1.02539	-0.628624	-0.723841	-0.778309	-1.01924	-0.657857	-0.8046	-1.11975	-1.05706	-1.04083	-0.95699	-1.10348	-0.72096	-0.951977	-0.576084
Related to ExtFig.9g
CycID	BH.Q	ADJ.P	PER	LAG	AMP	ZT0.1	ZT0.2	ZT0.3	ZT0.4	ZT0.5	ZT0.6	ZT0.7	ZT0.8	ZT4.1	ZT4.2	ZT4.3	ZT4.4	ZT4.5	ZT4.6	ZT4.7	ZT4.8	ZT4.9	ZT4.10	ZT8.1	ZT8.2	ZT8.3	ZT12.1	ZT12.2	ZT12.3	ZT12.4	ZT12.5	ZT12.6	ZT12.7	ZT12.8	ZT12.9	ZT16.1	ZT16.2	ZT16.3	ZT16.4	ZT16.5	ZT16.6	ZT16.7	ZT16.8	ZT16.9	ZT20.1	ZT20.2	ZT20.3	ZT20.4
log2_FC_Cry1_WT	24527.6	9197.85	24	20	0.944827122668111	0.0593836358823087	120438021815749	171590209118712	-12450680973959	-0.532010221695237	-0.337694402596287	0.552094156784224	0.570663333007621	-131928499452903	-102591044728445	-105698085124338	-112091692267369	-132789344702642	-0.844200975808477	-0.864895734018297	-0.857820849828023	-0.827292722215993	-0.984869752350328	-0.91167101630947	-100873015698334	-0.783572147892604	-0.345979231761647	-0.642265131235676	-0.126265863185793	-0.204527737572475	-0.437256688895819	-0.31934852093309	-0.184435053967865	-0.258205488390737	-0.168780022074928	0.198762529580798	0.327978200290213	0.414389243517672	0.831386706571748	0.699908239020006	0.817858642610081	0.708684285506072	0.68657894729926	0.657017792890961	0.999911878541833	11578930777799	0.860905001085388	110765191593862
log2_FC_Nr1d1_WT	3.63771e+08	2.72828e+08	24	8	157412089484773	-176842454652909	-211118221529673	-0.57379327710088	211892620121768	194416371819664	121323693193294	-18342965280165	-233025810626366	110580845819747	0.836199269383333	187674805375886	106153395688115	112708061477755	0.877073780350987	0.867342020037364	0.815202561442146	0.873697821995736	105758032551489	0.619681913527344	0.951462769837117	0.708514084745454	0.154155067067599	0.515826678215718	-0.097944548078699	0.0692161989277968	0.0548269052848506	0.159856957381928	-0.0271238663305186	0.0488328295962257	-0.00761150294113992	-151145859368665	-132856874738249	-14498517692124	-167248753539184	-175419539556371	-181651815439953	-192713802081425	-163405380220666	-175210581178455	-157391239626592	-213603912585412	-15558694994904	-199125077725974
log2_FC_Dbp_WT	1792.92	448.23	20	10	0.448072398282451	0.530426713728417	0.273771963336787	0.647742768660421	-0.643327969499819	-0.484859509323092	0.617950431534397	-0.309566787694484	104469689374905	140843279610108	178405511764205	0.780127826393845	0.670722985425983	154298630290188	167152750771784	164269681847889	169247931935174	161602430435521	163435773561489	174003338070506	17151688109679	167160167585775	180761973227494	162211517611113	171247406460052	178078455759969	176309839921609	176868593675286	169539689282016	166760264087664	171547698249187	133465566369127	154612419309223	119292635356664	0.714817239591611	118752616486062	0.966439532358701	10598454057904	128107830975357	129847375652739	104456187559902	103642248821067	0.732042779223702	0.880611487259558
log2_FC_Per2_WT	1.3895e+08	8.6844e+07	24	18	0.579407900969041	149264291548243	0.563775466001842	-143927621535328	-0.489298926523007	-142279032003527	117611343110414	140778591243329	0.222999440996575	-0.122450141239781	-0.0533198083030812	-0.233478000716434	0.279912013970813	-0.337811808916434	-0.0860349793267547	0.0406838879848864	0.0123951330343815	-0.0845782239427611	-0.0476272062734998	0.210497433461788	-0.129644066473086	0.267618862430204	0.393488014520069	0.38459162227391	0.637551423035825	0.424994148972125	0.49342338983827	0.275633044127878	0.555834606722595	0.479017775463403	0.492053347318897	136393512980515	12228754590131	150907940874918	153269894694005	120094800586564	123259596520869	115278104155217	123732384346529	110040228007925	109119631696986	-0.0515873647924625	159355562097825	0.65091561497022
log2_FC_Bmal1_WT	1792.92	448.23	20	0	0.610378463830354	-0.270749119531203	0.191532164073562	0.477932825079253	-0.131951546816803	0.0654834411469286	-0.856602744493454	0.1952039532821	0.162892126309554	-109658627182794	-119672051152014	-0.660172018025757	-171982204776084	-0.831662626002547	-139651298747997	-141805401236103	-142653069035899	-146755433302547	-125315389839837	-142551369376302	-122934695469793	-152999339047434	-161102481115327	-171593672926252	-173714793761048	-171234857347463	-157233367188489	-166926068328425	-173082691584987	-175935182074332	-170052023121309	-0.91385718274684	-0.881120118021042	-0.864927770476757	-0.686859521901253	-0.54716616718005	-0.30698098353709	-0.289208738854648	-0.606346230445856	-0.544674411375322	-0.375308030819597	0.11827992380903	-0.246175471009354	-0.668839859339619
log2_FC_Nr1d2_WT	1.1949e+09	1.04554e+09	24	8	0.572261402758028	-0.749844215802032	-0.617880597096069	0.395766723346431	0.527292757123954	0.765323457364774	-0.546279025165961	-0.845204302490629	-0.0538713861374138	0.748534126992973	0.481978398468334	0.619079889899665	104630755539589	0.658814840022407	0.599576494752421	0.6005561080431	0.566680850452988	0.649031290039865	0.503551115461547	0.521201456957392	0.515723462473622	0.512266554401016	0.478964067181665	0.505466015904522	0.37107359452817	0.381747957049443	0.604299090363149	0.607505309501298	0.507393356470796	0.583969998352419	0.512216566508933	0.104918086908089	0.0442102276253264	-0.302060961637574	-0.223424811711929	-0.337386720213938	-0.617181468512046	-0.347774108277741	-0.394332031584399	-0.389520988161496	-10212446549136	-0.0515873647924625	-0.284266819609979	-0.152356077139894
log2_FC_Ppat_WT	0.0352246917791808	0.0352246917791808	24	20	0.0796178493629103	0.84042942308013	-0.0335451812784206	-0.836724802645914	-0.0990920176484159	-0.0420629679441833	-158584024507328	0.693231098808122	0.177536851848598	-0.282301371644852	-0.244664415780222	-0.653530866005379	-0.0307065763286205	-0.410401929018248	-0.224238010712036	-0.274441894131861	-0.232526939089065	-0.192175544198658	-0.44266019539616	-0.127461328936939	-0.338427012969271	-0.254951632629552	-0.103465780024095	-0.0919988440410773	-0.0704814546415173	-0.0163845108573046	-0.132141350542188	-0.116560570924419	-0.0953956917383682	-0.0694614249391312	-0.0491561090751099	-0.184122796523855	-0.344839775477547	-0.074136666040865	-0.190254638180996	-0.0429841336977188	0.0418565694779045	-0.000622471857884035	-0.302446574765123	0.0211617004805868	0.0652386068113375	-0.0217942695680974	-0.460135386553287	0.334917825346737
log2_FC_Clock_WT	81408.9	40704.4	20	0	0.214686277626229	-0.133864806310967	0.529148182101537	-0.387550113173148	-0.037480400457691	-0.29324759771056	0.319115622757512	0.140752496893873	0.205340846489677	-0.442152602049922	-0.581617602605821	-0.67179403406142	-0.187030964910689	-0.421111946738188	-0.59719082949401	-0.593887194033046	-0.569879385005182	-0.567152593007921	-0.467178124172971	-0.626768145642156	-0.476206852155012	-0.591484006437933	-0.773757058105262	-0.577798787966016	-0.689259278648018	-0.723482040644652	-0.77391607337946	-0.706511472622202	-0.720843328126929	-0.6924045102155	-0.793679031015433	-0.39283283702796	-0.586659439139797	-0.4254178384659	-0.305876385917391	-0.406649993090844	-0.318070103206714	-0.35656739304412	-0.267802461516079	-0.390754318656816	-0.230443595922938	-0.0515873647924625	-0.640056224624321	-0.161650129775878
CycID	BH.Q	ADJ.P	PER	LAG	AMP	ZT0.1	ZT0.2	ZT0.3	ZT0.4	ZT0.5	ZT0.6	ZT0.7	ZT0.8	ZT4.1	ZT4.2	ZT4.3	ZT4.4	ZT4.5	ZT4.6	ZT4.7	ZT8.1	ZT8.2	ZT8.3	ZT8.4	ZT12.1	ZT12.2	ZT12.3	ZT12.4	ZT12.5	ZT12.6	ZT12.7	ZT16.1	ZT16.2	ZT16.3	ZT16.4	ZT16.5	ZT16.6	ZT16.7	ZT16.8	ZT20.1	ZT20.2	ZT20.3
log2_FC_Dbp_KO	1.26658e+08	1.58323e+08	20	10	116731085878561	0.432557693	0.427807346	0.928930048	0.187950006	-0.248357984	-0.497070057	-0.269008277	-0.371936459	1891148341	1243914566	1501713068	1381989457	19866225	2934483348	2239155298	3773599667	2574827195	2622176143	2309845157	6651233321	4651781104	1556095421	3064546892	2007282307	1963745599	3010585582	0.979442211	2952972303	2208006777	3861309887	0.447552113	0.664030968	0.391622536	0.508446244	2328508604	1197004616	0.918742455
log2_FC_Nr1d1_KO	0.000183965414198435	4.59914e+09	20	8	10010591417497	-0.091192307	0.684057346	0.530180048	0.474200006	-0.548690609	-1179752102	-1197348088	-0.87440329	1727398341	0.730164566	1522963068	0.573842739	1069507159	1572618472	1171790913	1734849667	1261077195	1273426143	1126095157	1452483321	2343031104	0.462345421	-0.577029541	-0.499150329	-0.485901608	0.027642339	-0.564307789	-0.035777697	0.399256777	1152559887	-1591977623	-1527720619	-1453787181	-1826649156	-0.770241396	-0.461745384	-0.195007545
log2_FC_Bmal1_KO	0.000917180766135116	0.000343942787300668	24	0	0.948834476419761	-0.641192307	-0.715942654	-0.829819952	-0.370799994	-0.057819583	0.167229929	0.024326842	-0.133737188	-0.462601659	-1444835434	-0.592036932	-3245011965	-2793405182	-2953838448	-305842106	-1910150333	-2003922805	-1291573857	-1753904843	-4097516679	-0.731968896	-1712654579	-4143738804	-366803497	-3818022958	-3497430902	-1849307789	-0.150777697	-0.200743223	-0.507440113	-3078162565	-300748111	-3135832778	-3118353815	-0.690241396	-0.651745384	-0.750007545
log2_FC_Cry1_KO	0.068824816876389	0.0344124084381945	24	18	0.636995363337026	-0.563692307	-0.373442654	-0.302319952	-0.513299994	-1749609745	-1817468669	-1251213244	-1655009445	-0.560101659	-1447335434	-0.874536932	-3023357688	-2243401165	-2481717642	-2973763605	-1347650333	-1411422805	-0.379073857	-1116404843	-0.120016679	0.460531104	-0.555154579	-149716897	-202389565	-2067870661	-2371961616	0.053192211	1321722303	1521756777	1560059887	-124570112	-1494264017	-1433037247	-1744676593	0.662258604	0.350754616	0.622492455
log2_FC_Per2_KO	0.102799340516434	0.0642495878227715	24	14	0.887486445748626	0.421307693	0.571557346	0.287680048	-0.108299994	-2591125575	-2305085078	-1820662278	-1763525289	0.719898341	-0.402335434	0.630463068	-1863593167	-1028277514	-1768402418	-1680161832	0.667349667	0.243577195	1235926143	0.918595157	2204983321	2740531104	1359845421	-0.148874931	-0.624101741	-0.316127395	-0.349301463	1573192211	2241722303	2356756777	2960059887	-115125377	-134790233	-1088081598	-1018232718	1867258604	0.720754616	0.552492455
log2_FC_Nr1d2_KO	0.284579177142621	0.213434382856966	20	10	0.362995645536433	1130057693	1255307346	1671430048	1180450006	0.275630928	-0.287867803	-0.388024862	0.000371106	1763648341	1436414566	2384213068	0.583462583	0.724655409	0.961511245	0.546911689	1646099667	1427327195	2139676143	2192345157	2473733321	3279281104	1758595421	0.470326603	0.688492009	0.155353791	0.58546931	0.686942211	2120472303	1900506777	2508809887	0.017312411	0.054769102	0.413625819	0.515854197	1586008604	1134504616	0.191242455
log2_FC_Clock_KO	0.980918940921447	0.858304073306266	20	2	0.144142573246106	-0.173692307	0.056557346	-0.307319952	-0.423299994	-1643274054	-1999939266	-1721842541	-1718742358	-0.105101659	-0.627335434	0.075463068	-2107657435	-1367288695	-2032569203	-2180696973	-0.772650333	-1071422805	-0.379073857	-1376404843	-1465016679	0.535531104	-0.590154579	-2320591162	-2096872101	-2322607548	-2236417585	-0.531807789	0.556722303	0.821756777	0.785059887	-2320591162	-2096872101	-2322607548	-2236417585	-0.027741396	-0.304245384	-0.312507545
log2_FC_Ppat_KO	1	1	24	18	0.202363185882458	-0.321192307	-0.015942654	0.325180048	-0.050799994	-1047665912	-1296576151	-0.9828898	-1027974646	0.547398341	-0.144835434	0.017963068	-1647809712	-1164145456	-0.877743373	-0.946145844	-0.140150333	-0.928922805	0.158426143	-0.278904843	0.642483321	1193031104	0.022345421	-0.518713261	-0.991700261	-0.902109414	-1085869525	-0.144307789	1224222303	0.899256777	1337559887	-1522742692	-1256097719	-1196717435	-1399733473	0.629758604	0.058254616	-0.035007545
[truncated: 32 more columns]

## Sheet: Supplementary Table 2
GO Biological Process analysis of the genes corresponding to shared between Bmal1 and H3K27ac peaks that were reduced in Vps15LKO mice
Analysis Type:	PANTHER Overrepresentation Test (Released 20210224)
Annotation Version and Release Date:	GO Ontology database DOI: 10.5281/zenodo.5228828 Released 2021-08-18
Analyzed List:	upload_1 (Mus musculus)
Reference List:	Mus musculus (all genes in database)
Test Type:	FISHER
Correction:	FDR
GO biological process complete	Mus musculus - REFLIST (21988)	upload_1 (573)	upload_1 (expected)	upload_1 (over/under)	upload_1 (fold Enrichment)	upload_1 (raw P-value)	upload_1 (FDR)
nitrogen cycle metabolic process (GO:0071941)	10	4	0.26	+	15.35	0.000336	0.0215
positive regulation of cholesterol biosynthetic process (GO:0045542)	10	4	0.26	+	15.35	0.000336	0.0214
cellular response to electrical stimulus (GO:0071257)	10	4	0.26	+	15.35	0.000336	0.0213
positive regulation of sterol biosynthetic process (GO:0106120)	10	4	0.26	+	15.35	0.000336	0.0212
urea cycle (GO:0000050)	10	4	0.26	+	15.35	0.000336	0.0211
urea metabolic process (GO:0019627)	10	4	0.26	+	15.35	0.000336	0.021
low-density lipoprotein particle clearance (GO:0034383)	11	4	0.29	+	13.95	0.00045	0.0265
UDP-N-acetylglucosamine metabolic process (GO:0006047)	12	4	0.31	+	12.79	0.000588	0.0338
regulation of cholesterol biosynthetic process (GO:0045540)	19	6	0.5	+	12.12	3.07e-05	0.00333
reactive nitrogen species metabolic process (GO:2001057)	19	6	0.5	+	12.12	3.07e-05	0.00331
regulation of sterol biosynthetic process (GO:0106118)	19	6	0.5	+	12.12	3.07e-05	0.00329
basic amino acid transport (GO:0015802)	13	4	0.34	+	11.81	0.000753	0.0416
nitric oxide metabolic process (GO:0046209)	17	5	0.44	+	11.29	0.000191	0.0136
regulation of triglyceride biosynthetic process (GO:0010866)	24	7	0.63	+	11.19	1.02e-05	0.00136
hexose biosynthetic process (GO:0019319)	29	8	0.76	+	10.59	3.32e-06	0.000551
gluconeogenesis (GO:0006094)	26	7	0.68	+	10.33	1.58e-05	0.00192
triglyceride biosynthetic process (GO:0019432)	19	5	0.5	+	10.1	0.000296	0.0193
positive regulation of gluconeogenesis (GO:0045722)	20	5	0.52	+	9.59	0.000362	0.022
regulation of cholesterol metabolic process (GO:0090181)	40	10	1.04	+	9.59	4.25e-07	9.18e-05
regulation of phospholipid biosynthetic process (GO:0071071)	21	5	0.55	+	9.14	0.000439	0.0262
nucleoside catabolic process (GO:0009164)	21	5	0.55	+	9.14	0.000439	0.0261
pyrimidine-containing compound catabolic process (GO:0072529)	21	5	0.55	+	9.14	0.000439	0.026
bile acid metabolic process (GO:0008206)	27	6	0.7	+	8.53	0.000161	0.0122
monosaccharide biosynthetic process (GO:0046364)	36	8	0.94	+	8.53	1.31e-05	0.00167
positive regulation of steroid biosynthetic process (GO:0010893)	28	6	0.73	+	8.22	0.000192	0.0136
nucleobase-containing small molecule catabolic process (GO:0034656)	24	5	0.63	+	7.99	0.000744	0.0413
pteridine-containing compound metabolic process (GO:0042558)	30	6	0.78	+	7.67	0.000266	0.0178
folic acid-containing compound metabolic process (GO:0006760)	25	5	0.65	+	7.67	0.000875	0.0475
deoxyribonucleoside monophosphate metabolic process (GO:0009162)	31	6	0.81	+	7.43	0.000311	0.0201
cholesterol homeostasis (GO:0042632)	95	18	2.48	+	7.27	5.34e-10	2.55e-07
sterol homeostasis (GO:0055092)	96	18	2.5	+	7.2	6.2e-10	2.87e-07
negative regulation of cardiac muscle tissue growth (GO:0055022)	32	6	0.83	+	7.2	0.000361	0.0222
ribonucleoside metabolic process (GO:0009119)	32	6	0.83	+	7.2	0.000361	0.0222
negative regulation of heart growth (GO:0061117)	32	6	0.83	+	7.2	0.000361	0.0221
2'-deoxyribonucleotide metabolic process (GO:0009394)	44	8	1.15	+	6.98	4.64e-05	0.00445
deoxyribose phosphate metabolic process (GO:0019692)	44	8	1.15	+	6.98	4.64e-05	0.00443
response to fatty acid (GO:0070542)	34	6	0.89	+	6.77	0.000481	0.0281
regulation of phospholipid metabolic process (GO:1903725)	41	7	1.07	+	6.55	0.000196	0.0137
triglyceride metabolic process (GO:0006641)	71	12	1.85	+	6.49	1.2e-06	0.000221
deoxyribonucleotide metabolic process (GO:0009262)	49	8	1.28	+	6.27	9.11e-05	0.00793
alpha-amino acid catabolic process (GO:1901606)	68	11	1.77	+	6.21	4.88e-06	0.000732
glycogen metabolic process (GO:0005977)	50	8	1.3	+	6.14	0.000103	0.0088
regulation of triglyceride metabolic process (GO:0090207)	50	8	1.3	+	6.14	0.000103	0.00875
cellular glucan metabolic process (GO:0006073)	50	8	1.3	+	6.14	0.000103	0.00871
glucan metabolic process (GO:0044042)	50	8	1.3	+	6.14	0.000103	0.00866
positive regulation of lipid biosynthetic process (GO:0046889)	105	16	2.74	+	5.85	7.43e-08	2.17e-05
lipid homeostasis (GO:0055088)	166	25	4.33	+	5.78	2.05e-11	1.79e-08
dicarboxylic acid metabolic process (GO:0043648)	81	12	2.11	+	5.68	4.12e-06	0.000636
cellular amino acid catabolic process (GO:0009063)	88	13	2.29	+	5.67	1.69e-06	0.000296
cellular carbohydrate biosynthetic process (GO:0034637)	49	7	1.28	+	5.48	0.000519	0.03
circadian regulation of gene expression (GO:0032922)	71	10	1.85	+	5.4	3.84e-05	0.00383
regulation of steroid metabolic process (GO:0019218)	116	16	3.02	+	5.29	2.53e-07	6.32e-05
carboxylic acid catabolic process (GO:0046395)	193	26	5.03	+	5.17	7.45e-11	4.69e-08
regulation of lipid biosynthetic process (GO:0046890)	201	27	5.24	+	5.15	3.4e-11	2.55e-08
regulation of steroid biosynthetic process (GO:0050810)	82	11	2.14	+	5.15	2.39e-05	0.00275
organic acid catabolic process (GO:0016054)	195	26	5.08	+	5.12	9.13e-11	5.53e-08
carbohydrate biosynthetic process (GO:0016051)	99	13	2.58	+	5.04	5.46e-06	0.000811
energy reserve metabolic process (GO:0006112)	61	8	1.59	+	5.03	0.000353	0.0218
regulation of gluconeogenesis (GO:0006111)	54	7	1.41	+	4.97	0.000875	0.0474
nucleoside metabolic process (GO:0009116)	54	7	1.41	+	4.97	0.000875	0.0472
cellular response to hypoxia (GO:0071456)	85	11	2.22	+	4.97	3.23e-05	0.00339
fatty acid oxidation (GO:0019395)	78	10	2.03	+	4.92	7.88e-05	0.00697
cellular polysaccharide metabolic process (GO:0044264)	71	9	1.85	+	4.86	0.000193	0.0136
cellular glucose homeostasis (GO:0001678)	79	10	2.06	+	4.86	8.68e-05	0.0076
fatty acid catabolic process (GO:0009062)	80	10	2.08	+	4.8	9.55e-05	0.00822
acylglycerol metabolic process (GO:0006639)	105	13	2.74	+	4.75	9.73e-06	0.00131
small molecule catabolic process (GO:0044282)	307	38	8	+	4.75	3.28e-14	5.17e-11
hormone-mediated signaling pathway (GO:0009755)	90	11	2.35	+	4.69	5.19e-05	0.00484
cellular response to decreased oxygen levels (GO:0036294)	90	11	2.35	+	4.69	5.19e-05	0.00481
alpha-amino acid metabolic process (GO:1901605)	164	20	4.27	+	4.68	5.22e-08	1.61e-05
polysaccharide metabolic process (GO:0005976)	74	9	1.93	+	4.67	0.000255	0.0173
neutral lipid metabolic process (GO:0006638)	107	13	2.79	+	4.66	1.17e-05	0.00154
acyl-CoA metabolic process (GO:0006637)	83	10	2.16	+	4.62	0.000126	0.01
thioester metabolic process (GO:0035383)	83	10	2.16	+	4.62	0.000126	0.00997
lipid oxidation (GO:0034440)	84	10	2.19	+	4.57	0.000138	0.0106
response to glucocorticoid (GO:0051384)	79	9	2.06	+	4.37	0.000397	0.0241
amino acid transmembrane transport (GO:0003333)	80	9	2.08	+	4.32	0.000432	0.0259
cellular carbohydrate metabolic process (GO:0044262)	146	16	3.8	+	4.21	3.98e-06	0.000628
monocarboxylic acid catabolic process (GO:0072329)	101	11	2.63	+	4.18	0.000133	0.0103
response to insulin (GO:0032868)	176	19	4.59	+	4.14	6.22e-07	0.000129
response to steroid hormone (GO:0048545)	158	17	4.12	+	4.13	2.51e-06	0.000421
cellular response to steroid hormone stimulus (GO:0071383)	94	10	2.45	+	4.08	0.000317	0.0204
liver development (GO:0001889)	104	11	2.71	+	4.06	0.000169	0.0126
cholesterol metabolic process (GO:0008203)	124	13	3.23	+	4.02	4.82e-05	0.00458
purine nucleoside bisphosphate metabolic process (GO:0034032)	105	11	2.74	+	4.02	0.000183	0.0134
glucose metabolic process (GO:0006006)	105	11	2.74	+	4.02	0.000183	0.0134
ribonucleoside bisphosphate metabolic process (GO:0033875)	105	11	2.74	+	4.02	0.000183	0.0133
nucleoside bisphosphate metabolic process (GO:0033865)	105	11	2.74	+	4.02	0.000183	0.0133
response to corticosteroid (GO:0031960)	86	9	2.24	+	4.02	0.000699	0.0393
carboxylic acid transmembrane transport (GO:1905039)	115	12	3	+	4	9.74e-05	0.00834
positive regulation of lipid metabolic process (GO:0045834)	183	19	4.77	+	3.98	1.07e-06	0.0002
cellular response to oxygen levels (GO:0071453)	106	11	2.76	+	3.98	0.000197	0.0137
organic acid transmembrane transport (GO:1903825)	116	12	3.02	+	3.97	0.000105	0.00871
secondary alcohol metabolic process (GO:1902652)	136	14	3.54	+	3.95	3e-05	0.00331
cellular response to insulin stimulus (GO:0032869)	136	14	3.54	+	3.95	3e-05	0.00328
hepaticobiliary system development (GO:0061008)	107	11	2.79	+	3.94	0.000212	0.0146
cellular lipid catabolic process (GO:0044242)	186	19	4.85	+	3.92	1.33e-06	0.000241
alcohol metabolic process (GO:0006066)	294	30	7.66	+	3.92	1.23e-09	5.37e-07
circadian rhythm (GO:0007623)	138	14	3.6	+	3.89	3.48e-05	0.00358
polyol metabolic process (GO:0019751)	99	10	2.58	+	3.88	0.000463	0.0272
organic hydroxy compound transport (GO:0015850)	141	14	3.67	+	3.81	4.32e-05	0.00423
amino acid transport (GO:0006865)	121	12	3.15	+	3.81	0.000151	0.0116
cellular amino acid metabolic process (GO:0006520)	243	24	6.33	+	3.79	9.83e-08	2.72e-05
sterol metabolic process (GO:0016125)	133	13	3.47	+	3.75	9.31e-05	0.00805
hexose metabolic process (GO:0019318)	138	13	3.6	+	3.61	0.000131	0.0102
regulation of carbohydrate biosynthetic process (GO:0043255)	108	10	2.81	+	3.55	0.000865	0.0471
steroid metabolic process (GO:0008202)	262	24	6.83	+	3.52	3.51e-07	8.26e-05
positive regulation of small molecule metabolic process (GO:0062013)	164	15	4.27	+	3.51	5.56e-05	0.00512
organic hydroxy compound metabolic process (GO:1901615)	441	40	11.49	+	3.48	5.64e-11	3.86e-08
lipid modification (GO:0030258)	166	15	4.33	+	3.47	6.32e-05	0.00572
organophosphate catabolic process (GO:0046434)	144	13	3.75	+	3.46	0.000193	0.0136
monosaccharide metabolic process (GO:0005996)	156	14	4.07	+	3.44	0.000118	0.0095
cellular response to hormone stimulus (GO:0032870)	368	32	9.59	+	3.34	1.25e-08	4.36e-06
response to hypoxia (GO:0001666)	196	17	5.11	+	3.33	3.38e-05	0.00351
regulation of cellular ketone metabolic process (GO:0010565)	150	13	3.91	+	3.33	0.00028	0.0185
glucose homeostasis (GO:0042593)	208	18	5.42	+	3.32	2.06e-05	0.00242
carbohydrate homeostasis (GO:0033500)	209	18	5.45	+	3.3	2.19e-05	0.00255
organic acid transport (GO:0015849)	244	21	6.36	+	3.3	4.66e-06	0.000707
organic acid metabolic process (GO:0006082)	830	71	21.63	+	3.28	1.96e-17	5.16e-14
regulation of lipid metabolic process (GO:0019216)	377	32	9.82	+	3.26	2.11e-08	7.08e-06
oxoacid metabolic process (GO:0043436)	803	68	20.93	+	3.25	1.61e-16	3.62e-13
response to hormone (GO:0009725)	580	49	15.11	+	3.24	3.88e-12	3.82e-09
carboxylic acid metabolic process (GO:0019752)	787	66	20.51	+	3.22	7.27e-16	1.43e-12
response to decreased oxygen levels (GO:0036293)	203	17	5.29	+	3.21	5.09e-05	0.0048
regulation of cold-induced thermogenesis (GO:0120161)	145	12	3.78	+	3.18	0.000695	0.0392
regulation of lipid localization (GO:1905952)	182	15	4.74	+	3.16	0.000163	0.0122
carboxylic acid transport (GO:0046942)	221	18	5.76	+	3.13	4.33e-05	0.00421
small molecule metabolic process (GO:0044281)	1458	118	37.99	+	3.11	4.79e-27	7.54e-23
lipid catabolic process (GO:0016042)	274	22	7.14	+	3.08	7.8e-06	0.00111
nucleobase-containing small molecule metabolic process (GO:0055086)	436	35	11.36	+	3.08	1.7e-08	5.81e-06
rhythmic process (GO:0048511)	263	21	6.85	+	3.06	1.35e-05	0.00172
cellular response to nutrient levels (GO:0031669)	188	15	4.9	+	3.06	0.000227	0.0154
regulation of small molecule metabolic process (GO:0062012)	364	29	9.49	+	3.06	3.35e-07	7.99e-05
small molecule biosynthetic process (GO:0044283)	390	31	10.16	+	3.05	1.38e-07	3.62e-05
cellular modified amino acid metabolic process (GO:0006575)	192	15	5	+	3	0.00028	0.0184
fatty acid metabolic process (GO:0006631)	359	28	9.36	+	2.99	7.91e-07	0.000158
response to oxygen levels (GO:0070482)	220	17	5.73	+	2.97	0.000127	0.01
cellular response to extracellular stimulus (GO:0031668)	220	17	5.73	+	2.97	0.000127	0.00997
response to peptide hormone (GO:0043434)	283	21	7.37	+	2.85	3.71e-05	0.0038
cellular response to peptide hormone stimulus (GO:0071375)	189	14	4.93	+	2.84	0.000722	0.0404
generation of precursor metabolites and energy (GO:0006091)	297	22	7.74	+	2.84	2.5e-05	0.00285
organic anion transport (GO:0015711)	286	21	7.45	+	2.82	4.28e-05	0.00421
sulfur compound metabolic process (GO:0006790)	315	23	8.21	+	2.8	2.03e-05	0.00241
glycerolipid metabolic process (GO:0046486)	329	24	8.57	+	2.8	1.37e-05	0.00171
monocarboxylic acid metabolic process (GO:0032787)	510	37	13.29	+	2.78	7.55e-08	2.16e-05
cellular lipid metabolic process (GO:0044255)	885	63	23.06	+	2.73	3.24e-12	3.41e-09
cellular response to external stimulus (GO:0071496)	254	18	6.62	+	2.72	0.000223	0.0152
organic cyclic compound catabolic process (GO:1901361)	326	23	8.5	+	2.71	3.36e-05	0.00351
nucleoside phosphate metabolic process (GO:0006753)	384	27	10.01	+	2.7	7.55e-06	0.00108
aromatic compound catabolic process (GO:0019439)	300	21	7.82	+	2.69	8.11e-05	0.00714
lipid metabolic process (GO:0006629)	1135	79	29.58	+	2.67	1.25e-14	2.2e-11
nucleotide metabolic process (GO:0009117)	375	26	9.77	+	2.66	1.4e-05	0.00172
organophosphate metabolic process (GO:0019637)	757	52	19.73	+	2.64	9.32e-10	4.2e-07
cellular nitrogen compound catabolic process (GO:0044270)	277	19	7.22	+	2.63	0.000223	0.0153
cellular response to peptide (GO:1901653)	234	16	6.1	+	2.62	0.000703	0.0394
carboxylic acid biosynthetic process (GO:0046394)	235	16	6.12	+	2.61	0.000734	0.0408
organic acid biosynthetic process (GO:0016053)	236	16	6.15	+	2.6	0.000766	0.042
ribose phosphate metabolic process (GO:0019693)	311	21	8.1	+	2.59	0.00013	0.0101
carbohydrate metabolic process (GO:0005975)	418	28	10.89	+	2.57	1.19e-05	0.00155
ribonucleotide metabolic process (GO:0009259)	299	20	7.79	+	2.57	0.00021	0.0145
response to peptide (GO:1901652)	344	23	8.96	+	2.57	7.27e-05	0.00654
response to nutrient levels (GO:0031667)	344	23	8.96	+	2.57	7.27e-05	0.0065
positive regulation of cellular catabolic process (GO:0031331)	421	28	10.97	+	2.55	2.2e-05	0.00255
response to extracellular stimulus (GO:0009991)	377	25	9.82	+	2.54	4.05e-05	0.00402
purine-containing compound metabolic process (GO:0072521)	317	21	8.26	+	2.54	0.000167	0.0124
lipid localization (GO:0010876)	323	21	8.42	+	2.49	0.000346	0.0214
heterocycle catabolic process (GO:0046700)	278	18	7.24	+	2.48	0.000613	0.035
purine ribonucleotide metabolic process (GO:0009150)	280	18	7.3	+	2.47	0.000663	0.0376
cellular response to organonitrogen compound (GO:0071417)	454	28	11.83	+	2.37	5.14e-05	0.00482
response to endogenous stimulus (GO:0009719)	1110	68	28.93	+	2.35	2.36e-10	1.28e-07
positive regulation of catabolic process (GO:0009896)	490	30	12.77	+	2.35	3.08e-05	0.00327
cellular response to organic cyclic compound (GO:0071407)	393	24	10.24	+	2.34	0.000208	0.0144
cellular response to nitrogen compound (GO:1901699)	528	32	13.76	+	2.33	2.67e-05	0.00299
response to lipid (GO:0033993)	654	39	17.04	+	2.29	3.72e-06	0.000604
chemical homeostasis (GO:0048878)	1178	70	30.7	+	2.28	4.35e-10	2.14e-07
carbohydrate derivative metabolic process (GO:1901135)	828	49	21.58	+	2.27	2.62e-07	6.45e-05
regulation of cellular catabolic process (GO:0031329)	748	44	19.49	+	2.26	1.38e-06	0.000245
response to organic cyclic compound (GO:0014070)	647	38	16.86	+	2.25	9.6e-06	0.00131
negative regulation of phosphorus metabolic process (GO:0010563)	447	26	11.65	+	2.23	0.000275	0.0183
negative regulation of phosphate metabolic process (GO:0045936)	447	26	11.65	+	2.23	0.000275	0.0183
anion transport (GO:0006820)	399	23	10.4	+	2.21	0.000757	0.0417
lipid biosynthetic process (GO:0008610)	504	29	13.13	+	2.21	0.000126	0.0101
cellular response to endogenous stimulus (GO:0071495)	890	51	23.19	+	2.2	3.85e-07	8.65e-05
cellular amide metabolic process (GO:0043603)	721	41	18.79	+	2.18	9.44e-06	0.0013
homeostatic process (GO:0042592)	1645	93	42.87	+	2.17	5.6e-12	5.19e-09
cellular catabolic process (GO:0044248)	1573	88	40.99	+	2.15	3.84e-11	2.75e-08
regulation of catabolic process (GO:0009894)	902	50	23.51	+	2.13	1.37e-06	0.000245
organic substance catabolic process (GO:1901575)	1500	83	39.09	+	2.12	2.51e-10	1.32e-07
response to oxygen-containing compound (GO:1901700)	1345	74	35.05	+	2.11	4.41e-09	1.74e-06
response to organonitrogen compound (GO:0010243)	772	42	20.12	+	2.09	1.86e-05	0.00224
biosynthetic process (GO:0009058)	2159	117	56.26	+	2.08	8.94e-14	1.28e-10
response to nitrogen compound (GO:1901698)	883	47	23.01	+	2.04	8.92e-06	0.00124
organic cyclic compound biosynthetic process (GO:1901362)	791	42	20.61	+	2.04	2.54e-05	0.00288
organic substance biosynthetic process (GO:1901576)	2093	111	54.54	+	2.04	1.88e-12	2.11e-09
cellular response to oxygen-containing compound (GO:1901701)	945	50	24.63	+	2.03	4.37e-06	0.000669
cellular biosynthetic process (GO:0044249)	2019	105	52.61	+	2	2.19e-11	1.82e-08
catabolic process (GO:0009056)	1810	94	47.17	+	1.99	3.71e-10	1.89e-07
negative regulation of cellular protein metabolic process (GO:0032269)	993	51	25.88	+	1.97	1.09e-05	0.00144
embryo development (GO:0009790)	1208	61	31.48	+	1.94	2e-06	0.000343
heterocycle biosynthetic process (GO:0018130)	656	33	17.1	+	1.93	0.000498	0.029
negative regulation of protein metabolic process (GO:0051248)	1058	53	27.57	+	1.92	1.27e-05	0.00164
organonitrogen compound biosynthetic process (GO:1901566)	1106	55	28.82	+	1.91	8.5e-06	0.0012
organonitrogen compound catabolic process (GO:1901565)	969	48	25.25	+	1.9	3.73e-05	0.00379
phosphorus metabolic process (GO:0006793)	1613	79	42.03	+	1.88	1.28e-07	3.43e-05
phosphate-containing compound metabolic process (GO:0006796)	1596	78	41.59	+	1.88	1.73e-07	4.46e-05
organic cyclic compound metabolic process (GO:1901360)	2656	126	69.21	+	1.82	7.09e-11	4.65e-08
negative regulation of signal transduction (GO:0009968)	1247	58	32.5	+	1.78	3.75e-05	0.00378
tube development (GO:0035295)	954	44	24.86	+	1.77	0.00041	0.0248
cellular nitrogen compound biosynthetic process (GO:0044271)	1106	51	28.82	+	1.77	0.000156	0.0119
negative regulation of signaling (GO:0023057)	1370	63	35.7	+	1.76	2.58e-05	0.0029
positive regulation of biosynthetic process (GO:0009891)	1931	88	50.32	+	1.75	5.29e-07	0.000111
positive regulation of RNA metabolic process (GO:0051254)	1673	76	43.6	+	1.74	3.74e-06	0.000602
negative regulation of programmed cell death (GO:0043069)	970	44	25.28	+	1.74	0.000661	0.0376
negative regulation of apoptotic process (GO:0043066)	948	43	24.7	+	1.74	0.000609	0.0349
negative regulation of cell communication (GO:0010648)	1367	62	35.62	+	1.74	3.79e-05	0.0038
positive regulation of transcription by RNA polymerase II (GO:0045944)	1239	56	32.29	+	1.73	0.000114	0.00937
anatomical structure formation involved in morphogenesis (GO:0048646)	952	43	24.81	+	1.73	0.000865	0.0473
regulation of biological quality (GO:0065008)	3876	174	101.01	+	1.72	2.69e-13	3.53e-10
regulation of cell migration (GO:0030334)	958	43	24.97	+	1.72	0.000898	0.0483
negative regulation of cellular metabolic process (GO:0031324)	2541	113	66.22	+	1.71	2.62e-08	8.6e-06
cellular response to stress (GO:0033554)	1450	64	37.79	+	1.69	6.16e-05	0.00561
positive regulation of cellular biosynthetic process (GO:0031328)	1885	83	49.12	+	1.69	4.09e-06	0.000638
regulation of phosphate metabolic process (GO:0019220)	1416	62	36.9	+	1.68	0.000105	0.00873
regulation of phosphorus metabolic process (GO:0051174)	1417	62	36.93	+	1.68	0.000106	0.00871
negative regulation of nitrogen compound metabolic process (GO:0051172)	2383	104	62.1	+	1.67	3.19e-07	7.73e-05
heterocycle metabolic process (GO:0046483)	2344	102	61.08	+	1.67	3.99e-07	8.73e-05
positive regulation of nucleobase-containing compound metabolic process (GO:0045935)	1840	80	47.95	+	1.67	9.69e-06	0.00132
negative regulation of metabolic process (GO:0009892)	2985	129	77.79	+	1.66	1.24e-08	4.44e-06
regulation of cellular protein metabolic process (GO:0032268)	2346	101	61.14	+	1.65	8.01e-07	0.000158
cellular nitrogen compound metabolic process (GO:0034641)	2893	124	75.39	+	1.64	3.53e-08	1.11e-05
regulation of protein metabolic process (GO:0051246)	2522	108	65.72	+	1.64	4.37e-07	9.3e-05
positive regulation of cellular metabolic process (GO:0031325)	3180	136	82.87	+	1.64	7.22e-09	2.71e-06
response to organic substance (GO:0010033)	2578	110	67.18	+	1.64	3.98e-07	8.83e-05
cellular aromatic compound metabolic process (GO:0006725)	2429	103	63.3	+	1.63	1.18e-06	0.000219
positive regulation of nucleic acid-templated transcription (GO:1903508)	1536	65	40.03	+	1.62	0.000188	0.0136
positive regulation of transcription, DNA-templated (GO:0045893)	1536	65	40.03	+	1.62	0.000188	0.0135
positive regulation of RNA biosynthetic process (GO:1902680)	1538	65	40.08	+	1.62	0.00019	0.0136
negative regulation of response to stimulus (GO:0048585)	1638	69	42.69	+	1.62	0.000114	0.00933
negative regulation of biosynthetic process (GO:0009890)	1639	69	42.71	+	1.62	0.000115	0.00937
cellular metabolic process (GO:0044237)	6518	274	169.86	+	1.61	2.89e-19	2.28e-15
primary metabolic process (GO:0044238)	6405	269	166.91	+	1.61	7.59e-19	3.99e-15
positive regulation of nitrogen compound metabolic process (GO:0051173)	2942	123	76.67	+	1.6	1.73e-07	4.4e-05
cellular response to organic substance (GO:0071310)	1852	77	48.26	+	1.6	7.47e-05	0.00665
negative regulation of macromolecule metabolic process (GO:0010605)	2766	115	72.08	+	1.6	6.41e-07	0.000131
positive regulation of metabolic process (GO:0009893)	3705	154	96.55	+	1.6	2.82e-09	1.14e-06
regulation of catalytic activity (GO:0050790)	1810	75	47.17	+	1.59	0.000119	0.00953
nucleobase-containing compound metabolic process (GO:0006139)	2223	92	57.93	+	1.59	1.37e-05	0.00173
negative regulation of cellular biosynthetic process (GO:0031327)	1595	66	41.57	+	1.59	0.000332	0.0212
cellular response to chemical stimulus (GO:0070887)	2452	101	63.9	+	1.58	6.62e-06	0.000966
animal organ development (GO:0048513)	3183	131	82.95	+	1.58	1.23e-07	3.34e-05
response to chemical (GO:0042221)	3543	144	92.33	+	1.56	6.06e-08	1.84e-05
positive regulation of macromolecule biosynthetic process (GO:0010557)	1769	71	46.1	+	1.54	0.000466	0.0273
organonitrogen compound metabolic process (GO:1901564)	4391	176	114.43	+	1.54	2.05e-09	8.74e-07
organic substance metabolic process (GO:0071704)	7141	286	186.09	+	1.54	1.77e-17	5.59e-14
organic substance transport (GO:0071702)	1831	73	47.72	+	1.53	0.00043	0.0258
metabolic process (GO:0008152)	7571	299	197.3	+	1.52	1.03e-17	4.05e-14
system development (GO:0048731)	4223	166	110.05	+	1.51	3.02e-08	9.72e-06
regulation of signal transduction (GO:0009966)	2850	112	74.27	+	1.51	1.38e-05	0.00171
anatomical structure morphogenesis (GO:0009653)	2276	89	59.31	+	1.5	0.000177	0.0131
positive regulation of macromolecule metabolic process (GO:0010604)	3378	132	88.03	+	1.5	2.01e-06	0.00034
regulation of developmental process (GO:0050793)	2565	100	66.84	+	1.5	5.89e-05	0.00539
nitrogen compound metabolic process (GO:0006807)	5847	227	152.37	+	1.49	2.43e-11	1.92e-08
regulation of biosynthetic process (GO:0009889)	4025	155	104.89	+	1.48	3.64e-07	8.44e-05
regulation of signaling (GO:0023051)	3280	125	85.48	+	1.46	1.46e-05	0.00179
regulation of cell communication (GO:0010646)	3270	124	85.22	+	1.46	1.9e-05	0.00226
multicellular organism development (GO:0007275)	4842	183	126.18	+	1.45	6.14e-08	1.83e-05
regulation of molecular function (GO:0065009)	2522	95	65.72	+	1.45	0.00034	0.0212
regulation of cellular biosynthetic process (GO:0031326)	3944	148	102.78	+	1.44	3.62e-06	0.000594
regulation of primary metabolic process (GO:0080090)	5637	210	146.9	+	1.43	1.02e-08	3.72e-06
regulation of cellular metabolic process (GO:0031323)	5813	216	151.48	+	1.43	6.09e-09	2.34e-06
regulation of multicellular organismal process (GO:0051239)	2858	106	74.48	+	1.42	0.000265	0.0178
regulation of metabolic process (GO:0019222)	6540	239	170.43	+	1.4	2.16e-09	8.94e-07
negative regulation of cellular process (GO:0048523)	4932	179	128.53	+	1.39	1.83e-06	0.000316
regulation of nitrogen compound metabolic process (GO:0051171)	5447	195	141.95	+	1.37	9.52e-07	0.000181
developmental process (GO:0032502)	5627	201	146.64	+	1.37	7.39e-07	0.000149
positive regulation of cellular process (GO:0048522)	5825	208	151.8	+	1.37	3.67e-07	8.38e-05
positive regulation of biological process (GO:0048518)	6350	226	165.48	+	1.37	9.76e-08	2.75e-05
anatomical structure development (GO:0048856)	5233	186	136.37	+	1.36	3.77e-06	0.000601
regulation of macromolecule metabolic process (GO:0060255)	6056	213	157.82	+	1.35	8.18e-07	0.000159
negative regulation of biological process (GO:0048519)	5380	189	140.2	+	1.35	5.94e-06	0.000875
regulation of response to stimulus (GO:0048583)	3968	137	103.4	+	1.32	0.000532	0.0307
regulation of gene expression (GO:0010468)	4688	161	122.17	+	1.32	0.000163	0.0123
multicellular organismal process (GO:0032501)	7388	240	192.53	+	1.25	4.56e-05	0.00441
cellular process (GO:0009987)	15286	476	398.35	+	1.19	2.85e-13	3.46e-10
biological regulation (GO:0065007)	12720	381	331.48	+	1.15	3.09e-05	0.00327
biological_process (GO:0008150)	20676	558	538.81	+	1.04	0.000294	0.0192
nervous system process (GO:0050877)	2153	28	56.11	-	0.5	2.93e-05	0.00325
Unclassified (UNCLASSIFIED)	1312	15	34.19	-	0.44	0.000294	0.0193
sensory perception (GO:0007600)	1647	17	42.92	-	0.4	7.19e-06	0.00104
G protein-coupled receptor signaling pathway (GO:0007186)	1821	18	47.45	-	0.38	8.99e-07	0.000173
defense response to bacterium (GO:0042742)	507	2	13.21	-	0.15	0.00031	0.0201
sensory perception of chemical stimulus (GO:0007606)	1223	3	31.87	-	0.09	1.3e-10	7.56e-08
sensory perception of smell (GO:0007608)	1123	2	29.27	-	0.07	1.45e-10	8.14e-08

## Sheet: Supplementary Table 3
HOMER motif analysis of Vps15 bound peaks. Motifs calculated with the following code: findMotifsGenome.pl -mask -size 200
Motif Name	Consensus	P-value	Log P-value	q-value (Benjamini)	# of Target Sequences with Motif(of 1093806)	% of Target Sequences with Motif	# of Background Sequences with Motif(of 874819)	% of Background Sequences with Motif
Nkx6.1(Homeobox)/Islet-Nkx6.1-ChIP-Seq(GSE40975)/Homer	GKTAATGR	1e-73	-168.7	0	363253	0.3321	283442	0.324
Hoxa11(Homeobox)/ChickenMSG-Hoxa11.Flag-ChIP-Seq(GSE86088)/Homer	TTTTATGGCM	1e-72	-167.9	0	320306	0.2929	249352	0.285
Hoxd13(Homeobox)/ChickenMSG-Hoxd13.Flag-ChIP-Seq(GSE86088)/Homer	NCYAATAAAA	1e-64	-149.5	0	225302	0.206	174488	0.1994
Hoxa13(Homeobox)/ChickenMSG-Hoxa13.Flag-ChIP-Seq(GSE86088)/Homer	CYHATAAAAN	1e-63	-147	0	354162	0.3238	276696	0.3163
Hoxd11(Homeobox)/ChickenMSG-Hoxd11.Flag-ChIP-Seq(GSE86088)/Homer	VGCCATAAAA	1e-59	-136.8	0	315129	0.2881	245919	0.2811
Sox3(HMG)/NPC-Sox3-ChIP-Seq(GSE33059)/Homer	CCWTTGTY	1e-57	-132.4	0	199968	0.1828	154811	0.1769
DLX1(Homeobox)/BasalGanglia-Dlx1-ChIP-seq(GSE124936)/Homer	NSNNTAATTA	1e-54	-125.7	0	182335	0.1667	141022	0.1612
DLX2(Homeobox)/BasalGanglia-Dlx2-ChIP-seq(GSE124936)/Homer	NNNTAATTAS	1e-52	-121.7	0	208914	0.191	162096	0.1853
NFAT(RHD)/Jurkat-NFATC1-ChIP-Seq(Jolma_et_al.)/Homer	ATTTTCCATT	1e-51	-119	0	99266	0.0908	75803.7	0.0866
Tgif2(Homeobox)/mES-Tgif2-ChIP-Seq(GSE55404)/Homer	TGTCANYT	1e-50	-116.1	0	361958	0.3309	283646	0.3242
Lhx3(Homeobox)/Neuron-Lhx3-ChIP-Seq(GSE31456)/Homer	ADBTAATTAR	1e-49	-113.2	0	227425	0.2079	176924	0.2022
Sox6(HMG)/Myotubes-Sox6-ChIP-Seq(GSE32627)/Homer	CCATTGTTNY	1e-48	-112.7	0	188141	0.172	145869	0.1667
Tgif1(Homeobox)/mES-Tgif1-ChIP-Seq(GSE55404)/Homer	YTGWCADY	1e-47	-108.4	0	348410	0.3185	273071	0.3121
En1(Homeobox)/SUM149-EN1-ChIP-Seq(GSE120957)/Homer	NDCTAATTAS	1e-46	-106.3	0	243463	0.2226	189787	0.2169
Sox10(HMG)/SciaticNerve-Sox3-ChIP-Seq(GSE35132)/Homer	CCWTTGTYYB	1e-44	-103	0	179816	0.1644	139497	0.1594
LHX9(Homeobox)/Hct116-LHX9.V5-ChIP-Seq(GSE116822)/Homer	NGCTAATTAG	1e-44	-101.8	0	187445	0.1714	145553	0.1664
Nanog(Homeobox)/mES-Nanog-ChIP-Seq(GSE11724)/Homer	RGCCATTAAC	1e-42	-97	0	466515	0.4265	367515	0.4201
Foxo1(Forkhead)/RAW-Foxo1-ChIP-Seq(Fan_et_al.)/Homer	CTGTTTAC	1e-41	-95.78	0	203184	0.1858	158138	0.1808
AR-halfsite(NR)/LNCaP-AR-ChIP-Seq(GSE27824)/Homer	CCAGGAACAG	1e-41	-94.85	0	368022	0.3365	289055	0.3304
TRPS1(Zf)/MCF7-TRPS1-ChIP-Seq(GSE107013)/Homer	AGATAAGANN	1e-40	-93.65	0	266058	0.2433	208026	0.2378
DLX5(Homeobox)/BasalGanglia-Dlx5-ChIP-seq(GSE124936)/Homer	SSTAATTA	1e-40	-92.18	0	109143	0.0998	84002.9	0.096
Olig2(bHLH)/Neuron-Olig2-ChIP-Seq(GSE30882)/Homer	RCCATMTGTT	1e-39	-90.16	0	187803	0.1717	146100	0.167
Sox15(HMG)/CPA-Sox15-ChIP-Seq(GSE62909)/Homer	RAACAATGGN	1e-38	-89.34	0	123648	0.113	95470.3	0.1091
Lhx1(Homeobox)/EmbryoCarcinoma-Lhx1-ChIP-Seq(GSE70957)/Homer	NNYTAATTAR	1e-38	-88.73	0	158567	0.145	123025	0.1406
HOXB13(Homeobox)/ProstateTumor-HOXB13-ChIP-Seq(GSE56288)/Homer	TTTTATKRGG	1e-37	-86.43	0	137740	0.1259	106637	0.1219
Hoxc9(Homeobox)/Ainv15-Hoxc9-ChIP-Seq(GSE21812)/Homer	GGCCATAAATCA	1e-37	-86.31	0	63881	0.0584	48612.1	0.0556
Hoxd12(Homeobox)/ChickenMSG-Hoxd12.Flag-ChIP-Seq(GSE86088)/Homer	HDGYAATGAAAN	1e-36	-84.95	0	243740	0.2228	190548	0.2178
Hoxa9(Homeobox)/ChickenMSG-Hoxa9.Flag-ChIP-Seq(GSE86088)/Homer	RGCAATNAAA	1e-35	-82.49	0	339976	0.3108	267094	0.3053
Hnf6b(Homeobox)/LNCaP-Hnf6b-ChIP-Seq(GSE106305)/Homer	TATTGAYY	1e-35	-82.44	0	114615	0.1048	88493.2	0.1011
Lhx2(Homeobox)/HFSC-Lhx2-ChIP-Seq(GSE48068)/Homer	TAATTAGN	1e-35	-81.24	0	146996	0.1344	114054	0.1304
FOXK1(Forkhead)/HEK293-FOXK1-ChIP-Seq(GSE51673)/Homer	NVWTGTTTAC	1e-35	-81.15	0	137469	0.1257	106535	0.1218
PBX2(Homeobox)/K562-PBX2-ChIP-Seq(Encode)/Homer	RTGATTKATRGN	1e-34	-80.42	0	109133	0.0998	84217.7	0.0963
Eomes(T-box)/H9-Eomes-ChIP-Seq(GSE26097)/Homer	ATTAACACCT	1e-34	-80.13	0	239373	0.2189	187213	0.214
Dlx3(Homeobox)/Kerainocytes-Dlx3-ChIP-Seq(GSE89884)/Homer	NDGTAATTAC	1e-34	-80.12	0	98063	0.0897	75514.2	0.0863
Sox17(HMG)/Endoderm-Sox17-ChIP-Seq(GSE61475)/Homer	CCATTGTTYB	1e-33	-77.73	0	80794	0.0739	61993.7	0.0709
Pdx1(Homeobox)/Islet-Pdx1-ChIP-Seq(SRA008281)/Homer	YCATYAATCA	1e-31	-72.29	0	124341	0.1137	96371.1	0.1102
CDX4(Homeobox)/ZebrafishEmbryos-Cdx4.Myc-ChIP-Seq(GSE48254)/Homer	NGYCATAAAWCH	1e-31	-71.96	0	120233	0.1099	93139	0.1065
Sox2(HMG)/mES-Sox2-ChIP-Seq(GSE11431)/Homer	BCCATTGTTC	1e-30	-70.5	0	95018	0.0869	73304.6	0.0838
BMAL1(bHLH)/Liver-Bmal1-ChIP-Seq(GSE39860)/Homer	GNCACGTG	1e-30	-69.47	0	165934	0.1517	129304	0.1478
ERRg(NR)/Kidney-ESRRG-ChIP-Seq(GSE104905)/Homer	GTGACCTTGRVN	1e-30	-69.46	0	67603	0.0618	51790.7	0.0592
NPAS(bHLH)/Liver-NPAS-ChIP-Seq(GSE39860)/Homer	NVCACGTG	1e-29	-68.36	0	141876	0.1297	110308	0.1261
BHLHA15(bHLH)/NIH3T3-BHLHB8.HA-ChIP-Seq(GSE119782)/Homer	NAMCAGCTGK	1e-29	-67.46	0	119312	0.1091	92511.5	0.1057
Isl1(Homeobox)/Neuron-Isl1-ChIP-Seq(GSE31456)/Homer	CTAATKGV	1e-28	-64.84	0	234242	0.2142	183582	0.2098
Hoxd10(Homeobox)/ChickenMSG-Hoxd10.Flag-ChIP-Seq(GSE86088)/Homer	GGCMATGAAA	1e-27	-62.45	0	142199	0.13	110709	0.1265
NeuroG2(bHLH)/Fibroblast-NeuroG2-ChIP-Seq(GSE75910)/Homer	ACCATCTGTT	1e-27	-62.19	0	139136	0.1272	108294	0.1238
Sox4(HMG)/proB-Sox4-ChIP-Seq(GSE50066)/Homer	YCTTTGTTCC	1e-26	-61.44	0	87775	0.0803	67786.3	0.0775
Twist2(bHLH)/Myoblast-Twist2.Ty1-ChIP-Seq(GSE127998)/Homer	MCAGCTGBYH	1e-26	-61.26	0	153687	0.1405	119827	0.137
Sox7(HMG)/ESC-Sox7-ChIP-Seq(GSE133899)/Homer	VVRRAACAATGG	1e-25	-58.18	0	29908	0.0273	22521.5	0.0257
Gata4(Zf)/Heart-Gata4-ChIP-Seq(GSE35151)/Homer	NBWGATAAGR	1e-24	-57.44	0	120451	0.1101	93645	0.107
THRb(NR)/Liver-NR1A2-ChIP-Seq(GSE52613)/Homer	TRAGGTCA	1e-24	-56	0	366550	0.3351	289156	0.3305
GATA3(Zf)/iTreg-Gata3-ChIP-Seq(GSE20898)/Homer	AGATAASR	1e-24	-55.27	0	191758	0.1753	150160	0.1716
Tbet(T-box)/CD8-Tbet-ChIP-Seq(GSE33802)/Homer	AGGTGTGAAM	1e-23	-54.34	0	117631	0.1075	91495	0.1046
Esrrb(NR)/mES-Esrrb-ChIP-Seq(GSE11431)/Homer	KTGACCTTGA	1e-23	-53.79	0	54968	0.0503	42155.5	0.0482
Tbx21(T-box)/GM12878-TBX21-ChIP-Seq(Encode)/Homer	AGGTGTGAAA	1e-22	-51.04	0	103742	0.0948	80606.8	0.0921
Oct6(POU,Homeobox)/NPC-Pou3f1-ChIP-Seq(GSE35496)/Homer	WATGCAAATGAG	1e-22	-50.9	0	51911	0.0475	39809.2	0.0455
Atoh1(bHLH)/Cerebellum-Atoh1-ChIP-Seq(GSE22111)/Homer	VNRVCAGCTGGY	1e-22	-50.89	0	86102	0.0787	66694	0.0762
PR(NR)/T47D-PR-ChIP-Seq(GSE31130)/Homer	VAGRACAKNCTGTBC	1e-21	-50.28	0	221972	0.2029	174306	0.1992
TCF4(bHLH)/SHSY5Y-TCF4-ChIP-Seq(GSE96915)/Homer	SMCATCTGKH	1e-21	-48.81	0	135364	0.1238	105664	0.1208
Pitx1(Homeobox)/Chicken-Pitx1-ChIP-Seq(GSE38910)/Homer	TAATCCCN	1e-20	-47.57	0	479149	0.4381	379362	0.4336
HNF6(Homeobox)/Liver-Hnf6-ChIP-Seq(ERP000394)/Homer	NTATYGATCH	1e-20	-47.26	0	64679	0.0591	49904	0.057
Foxa2(Forkhead)/Liver-Foxa2-ChIP-Seq(GSE25694)/Homer	CYTGTTTACWYW	1e-19	-45.32	0	100331	0.0917	78055.6	0.0892
Mef2b(MADS)/HEK293-Mef2b.V5-ChIP-Seq(GSE67450)/Homer	GCTATTTTTGGM	1e-19	-44.7	0	101188	0.0925	78748.8	0.09
Gata6(Zf)/HUG1N-GATA6-ChIP-Seq(GSE51936)/Homer	YCTTATCTBN	1e-19	-44.62	0	111994	0.1024	87291.9	0.0998
STAT4(Stat)/CD4-Stat4-ChIP-Seq(GSE22104)/Homer	NYTTCCWGGAAR	1e-19	-44.19	0	102590	0.0938	79869.4	0.0913
ERG(ETS)/VCaP-ERG-ChIP-Seq(GSE14097)/Homer	ACAGGAAGTG	1e-18	-42.56	0	143086	0.1308	111964	0.128
COUP-TFII(NR)/K562-NR2F1-ChIP-Seq(Encode)/Homer	GKBCARAGGTCA	1e-18	-41.85	0	116372	0.1064	90831	0.1038
Prop1(Homeobox)/GHFT1-PROP1.biotin-ChIP-Seq(GSE77302)/Homer	NTAATBNAATTA	1e-17	-41.37	0	96661	0.0884	75258	0.086
LEF1(HMG)/H1-LEF1-ChIP-Seq(GSE64758)/Homer	CCTTTGATST	1e-17	-40.54	0	80220	0.0733	62297.9	0.0712
CEBP:AP1(bZIP)/ThioMac-CEBPb-ChIP-Seq(GSE21512)/Homer	DRTGTTGCAA	1e-17	-40.17	0	81122	0.0742	63019	0.072
Max(bHLH)/K562-Max-ChIP-Seq(GSE31477)/Homer	RCCACGTGGYYN	1e-17	-39.99	0	46504	0.0425	35766.1	0.0409
Tbx6(T-box)/ESC-Tbx6-ChIP-Seq(GSE93524)/Homer	DAGGTGTBAA	1e-17	-39.77	0	100187	0.0916	78088.9	0.0893
bZIP:IRF(bZIP,IRF)/Th17-BatF-ChIP-Seq(GSE39756)/Homer	NAGTTTCABTHTGACTNW	1e-17	-39.57	0	51552	0.0471	39739.2	0.0454
Unknown(Homeobox)/Limb-p300-ChIP-Seq/Homer	SSCMATWAAA	1e-17	-39.42	0	78881	0.0721	61268.8	0.07
SCL(bHLH)/HPC7-Scl-ChIP-Seq(GSE13511)/Homer	AVCAGCTG	1e-17	-39.42	0	396842	0.3628	314009	0.3589
MNT(bHLH)/HepG2-MNT-ChIP-Seq(Encode)/Homer	DGCACACGTG	1e-17	-39.3	0	89805	0.0821	69896.7	0.0799
Cdx2(Homeobox)/mES-Cdx2-ChIP-Seq(GSE14586)/Homer	GYMATAAAAH	1e-17	-39.27	0	98801	0.0903	77006.5	0.088
Sox21(HMG)/ESC-SOX21-ChIP-Seq(GSE110505)/Homer	BCCWTTGTBYKV	1e-16	-39.12	0	192726	0.1762	151467	0.1731
FoxL2(Forkhead)/Ovary-FoxL2-ChIP-Seq(GSE60858)/Homer	WWTRTAAACAVG	1e-16	-38.96	0	116468	0.1065	90991.1	0.104
Foxo3(Forkhead)/U2OS-Foxo3-ChIP-Seq(E-MTAB-2701)/Homer	DGTAAACA	1e-16	-38.3	0	97681	0.0893	76147	0.087
STAT6(Stat)/Macrophage-Stat6-ChIP-Seq(GSE38377)/Homer	TTCCKNAGAA	1e-16	-38.07	0	63221	0.0578	48953.9	0.056
NeuroD1(bHLH)/Islet-NeuroD1-ChIP-Seq(GSE30298)/Homer	GCCATCTGTT	1e-16	-37.99	0	63276	0.0579	48998.8	0.056
n-Myc(bHLH)/mES-nMyc-ChIP-Seq(GSE11431)/Homer	VRCCACGTGG	1e-15	-36.61	0	42212	0.0386	32461.5	0.0371
Ascl1(bHLH)/NeuralTubes-Ascl1-ChIP-Seq(GSE55840)/Homer	NNVVCAGCTGBN	1e-15	-36.47	0	109824	0.1004	85806.5	0.0981
Tcf21(bHLH)/ArterySmoothMuscle-Tcf21-ChIP-Seq(GSE61369)/Homer	NAACAGCTGG	1e-15	-35.81	0	70123	0.0641	54447.7	0.0622
STAT6(Stat)/CD4-Stat6-ChIP-Seq(GSE22104)/Homer	ABTTCYYRRGAA	1e-15	-35.78	0	63922	0.0584	49558.1	0.0566
Phox2a(Homeobox)/Neuron-Phox2a-ChIP-Seq(GSE31456)/Homer	YTAATYNRATTA	1e-15	-35.34	0	57802	0.0528	44746.5	0.0511
Nur77(NR)/K562-NR4A1-ChIP-Seq(GSE31363)/Homer	TGACCTTTNCNT	1e-15	-34.8	0	19695	0.018	14883.4	0.017
COUP-TFII(NR)/Artia-Nr2f2-ChIP-Seq(GSE46497)/Homer	AGRGGTCA	1e-15	-34.73	0	136917	0.1252	107328	0.1227
PPARa(NR),DR1/Liver-Ppara-ChIP-Seq(GSE47954)/Homer	VNAGGKCAAAGGTCA	1e-15	-34.57	0	88892	0.0813	69302.2	0.0792
FOXK2(Forkhead)/U2OS-FOXK2-ChIP-Seq(E-MTAB-2204)/Homer	SCHTGTTTACAT	1e-14	-34.08	0	74665	0.0683	58075.5	0.0664
Bapx1(Homeobox)/VertebralCol-Bapx1-ChIP-Seq(GSE36672)/Homer	TTRAGTGSYK	1e-14	-33.04	0	206063	0.1884	162304	0.1855
EWS:ERG-fusion(ETS)/CADO_ES1-EWS:ERG-ChIP-Seq(SRA014231)/Homer	ATTTCCTGTN	1e-13	-32.15	0	73717	0.0674	57377.6	0.0656
Ptf1a(bHLH)/Panc1-Ptf1a-ChIP-Seq(GSE47459)/Homer	ACAGCTGTTN	1e-13	-31.75	0	209773	0.1918	165308	0.1889
Cux2(Homeobox)/Liver-Cux2-ChIP-Seq(GSE35985)/Homer	HNRAATCAAT	1e-13	-31.4	0	53189	0.0486	41202.4	0.0471
Tbr1(T-box)/Cortex-Tbr1-ChIP-Seq(GSE71384)/Homer	AAGGTGTKAA	1e-13	-30.75	0	152131	0.1391	119541	0.1366
HOXA1(Homeobox)/mES-Hoxa1-ChIP-Seq(SRP084292)/Homer	TGATKGATGR	1e-13	-30.6	0	28563	0.0261	21869.4	0.025
CUX1(Homeobox)/K562-CUX1-ChIP-Seq(GSE92882)/Homer	TATCGATNAN	1e-13	-30.33	0	89896	0.0822	70219.2	0.0803
CEBP(bZIP)/ThioMac-CEBPb-ChIP-Seq(GSE21512)/Homer	ATTGCGCAAC	1e-13	-30.23	0	72683	0.0665	56613	0.0647
Hoxb4(Homeobox)/ES-Hoxb4-ChIP-Seq(GSE34014)/Homer	TGATTRATGGCY	1e-13	-30.19	0	20627	0.0189	15673.7	0.0179
RXR(NR),DR1/3T3L1-RXR-ChIP-Seq(GSE13511)/Homer	TAGGGCAAAGGTCA	1e-13	-29.94	0	86331	0.0789	67410.5	0.0771
FOXA1(Forkhead)/LNCAP-FOXA1-ChIP-Seq(GSE27824)/Homer	WAAGTAAACA	1e-12	-29.7	0	166030	0.1518	130620	0.1493
Rbpj1(?)/Panc1-Rbpj1-ChIP-Seq(GSE47459)/Homer	HTTTCCCASG	1e-12	-29.58	0	137913	0.1261	108300	0.1238
Hoxa10(Homeobox)/ChickenMSG-Hoxa10.Flag-ChIP-Seq(GSE86088)/Homer	GGYAATGAAA	1e-12	-29.57	0	72959	0.0667	56848.9	0.065
EAR2(NR)/K562-NR2F6-ChIP-Seq(Encode)/Homer	NRBCARRGGTCA	1e-12	-29.53	0	104123	0.0952	81508.3	0.0932
EBF2(EBF)/BrownAdipose-EBF2-ChIP-Seq(GSE97114)/Homer	NABTCCCWDGGGAVH	1e-12	-29.51	0	70104	0.0641	54594.9	0.0624
OCT:OCT-short(POU,Homeobox)/NPC-OCT6-ChIP-Seq(GSE43916)/Homer	ATGCATWATGCATRW	1e-12	-29.21	0	102614	0.0938	80323.9	0.0918
Sox9(HMG)/Limb-SOX9-ChIP-Seq(GSE73225)/Homer	AGGVNCCTTTGT	1e-12	-29.03	0	88125	0.0806	68857.5	0.0787
OCT4-SOX2-TCF-NANOG(POU,Homeobox,HMG)/mES-Oct4-ChIP-Seq(GSE11431)/Homer	ATTTGCATAACAATG	1e-12	-28.6	0	24986	0.0228	19103.1	0.0218
Meis1(Homeobox)/MastCells-Meis1-ChIP-Seq(GSE48085)/Homer	VGCTGWCAVB	1e-12	-28.54	0	156885	0.1434	123403	0.141
c-Myc(bHLH)/mES-cMyc-ChIP-Seq(GSE11431)/Homer	VVCCACGTGG	1e-12	-28.18	0	30500	0.0279	23430.8	0.0268
Znf263(Zf)/K562-Znf263-ChIP-Seq(GSE31477)/Homer	CVGTSCTCCC	1e-12	-28.14	0	122438	0.1119	96074.4	0.1098
Gata2(Zf)/K562-GATA2-ChIP-Seq(GSE18829)/Homer	BBCTTATCTS	1e-12	-27.94	0	74810	0.0684	58357.3	0.0667
Bcl6(Zf)/Liver-Bcl6-ChIP-Seq(GSE31578)/Homer	NNNCTTTCCAGGAAA	1e-12	-27.86	0	136288	0.1246	107075	0.1224
Mef2c(MADS)/GM12878-Mef2c-ChIP-Seq(GSE32465)/Homer	DCYAAAAATAGM	1e-12	-27.8	0	55894	0.0511	43421.4	0.0496
PU.1-IRF(ETS:IRF)/Bcell-PU.1-ChIP-Seq(GSE21512)/Homer	MGGAAGTGAAAC	1e-11	-27.3	0	128564	0.1175	100965	0.1154
HLF(bZIP)/HSC-HLF.Flag-ChIP-Seq(GSE69817)/Homer	RTTATGYAAB	1e-11	-27.21	0	107147	0.098	83982.6	0.096
IRF4(IRF)/GM12878-IRF4-ChIP-Seq(GSE32465)/Homer	ACTGAAACCA	1e-11	-27.17	0	42714	0.0391	33050	0.0378
NPAS2(bHLH)/Liver-NPAS2-ChIP-Seq(GSE39860)/Homer	KCCACGTGAC	1e-11	-27.16	0	86570	0.0791	67684	0.0774
RUNX1(Runt)/Jurkat-RUNX1-ChIP-Seq(GSE29180)/Homer	AAACCACARM	1e-11	-26.76	0	95208	0.087	74537.5	0.0852
Fra1(bZIP)/BT549-Fra1-ChIP-Seq(GSE46166)/Homer	NNATGASTCATH	1e-11	-26.6	0	52182	0.0477	40523.5	0.0463
NFAT:AP1(RHD,bZIP)/Jurkat-NFATC1-ChIP-Seq(Jolma_et_al.)/Homer	SARTGGAAAAWRTGAGTCAB	1e-11	-26.35	0	17258	0.0158	13102	0.015
SF1(NR)/H295R-Nr5a1-ChIP-Seq(GSE44220)/Homer	CAAGGHCANV	1e-11	-26.32	0	35539	0.0325	27423.4	0.0313
RARa(NR)/K562-RARa-ChIP-Seq(Encode)/Homer	TTGAMCTTTG	1e-11	-25.86	0	269280	0.2462	212958	0.2434
Zic2(Zf)/ESC-Zic2-ChIP-Seq(SRP197560)/Homer	CHCAGCRGGRGG	1e-11	-25.47	0	24468	0.0224	18751.8	0.0214
Foxf1(Forkhead)/Lung-Foxf1-ChIP-Seq(GSE77951)/Homer	WWATRTAAACAN	1e-10	-25.28	0	129151	0.1181	101509	0.116
Tcf3(HMG)/mES-Tcf3-ChIP-Seq(GSE11724)/Homer	ASWTCAAAGG	1e-10	-25.14	0	28770	0.0263	22130.8	0.0253
PRDM1(Zf)/Hela-PRDM1-ChIP-Seq(GSE31477)/Homer	ACTTTCACTTTC	1e-10	-25.02	0	57053	0.0522	44408.2	0.0508
NF1-halfsite(CTF)/LNCaP-NF1-ChIP-Seq(Unpublished)/Homer	YTGCCAAG	1e-10	-24.9	0	139639	0.1277	109851	0.1256
FOXM1(Forkhead)/MCF7-FOXM1-ChIP-Seq(GSE72977)/Homer	TRTTTACTTW	1e-10	-24.87	0	137220	0.1255	107931	0.1234
RUNX-AML(Runt)/CD4+-PolII-ChIP-Seq(Barski_et_al.)/Homer	GCTGTGGTTW	1e-10	-24.77	0	66104	0.0604	51566.1	0.0589
Atf3(bZIP)/GBM-ATF3-ChIP-Seq(GSE33912)/Homer	DATGASTCATHN	1e-10	-24.5	0	61543	0.0563	47969.8	0.0548
STAT1(Stat)/HelaS3-STAT1-ChIP-Seq(GSE12782)/Homer	NATTTCCNGGAAAT	1e-10	-24.22	0	31388	0.0287	24204.5	0.0277
Phox2b(Homeobox)/CLBGA-PHOX2B-ChIP-Seq(GSE90683)/Homer	TTAATTNAATTA	1e-10	-24.06	0	30885	0.0282	23813	0.0272
Pit1+1bp(Homeobox)/GCrat-Pit1-ChIP-Seq(GSE58009)/Homer	ATGCATAATTCA	1e-10	-23.53	0	53108	0.0486	41333.9	0.0472
Unknown-ESC-element(?)/mES-Nanog-ChIP-Seq(GSE11724)/Homer	CACAGCAGGGGG	1e-10	-23.23	0	38935	0.0356	30163.6	0.0345
BATF(bZIP)/Th17-BATF-ChIP-Seq(GSE39756)/Homer	DATGASTCAT	1e-10	-23.07	0	61810	0.0565	48221.2	0.0551
Barx1(Homeobox)/Stomach-Barx1.3xFlag-ChIP-Seq(GSE69483)/Homer	AAACMATTAN	1e-09	-22.89	0	68547	0.0627	53554.3	0.0612
EHF(ETS)/LoVo-EHF-ChIP-Seq(GSE49402)/Homer	AVCAGGAAGT	1e-09	-22.79	0	121937	0.1115	95880.2	0.1096
Brn1(POU,Homeobox)/NPC-Brn1-ChIP-Seq(GSE35496)/Homer	TATGCWAATBAV	1e-09	-22.74	0	37896	0.0346	29356.8	0.0336
Erra(NR)/HepG2-Erra-ChIP-Seq(GSE31477)/Homer	CAAAGGTCAG	1e-09	-22.65	0	173909	0.159	137188	0.1568
Gata1(Zf)/K562-GATA1-ChIP-Seq(GSE18829)/Homer	SAGATAAGRV	1e-09	-22.64	0	64761	0.0592	50567.7	0.0578
PGR(NR)/EndoStromal-PGR-ChIP-Seq(GSE69539)/Homer	AAGAACATWHTGTTC	1e-09	-22.48	0	25271	0.0231	19435	0.0222
CHR(?)/Hela-CellCycle-Expression/Homer	SRGTTTCAAA	1e-09	-22.28	0	82381	0.0753	64526.7	0.0738
Zic(Zf)/Cerebellum-ZIC1.2-ChIP-Seq(GSE60731)/Homer	CCTGCTGAGH	1e-09	-21.86	0	60126	0.055	46925.8	0.0536
Tbx5(T-box)/HL1-Tbx5.biotin-ChIP-Seq(GSE21529)/Homer	AGGTGTCA	1e-09	-21.83	0	295694	0.2703	234235	0.2677
FOXP1(Forkhead)/H9-FOXP1-ChIP-Seq(GSE31006)/Homer	NYYTGTTTACHN	1e-09	-21.71	0	52712	0.0482	41070.3	0.0469
Etv2(ETS)/ES-ER71-ChIP-Seq(GSE59402)/Homer	NNAYTTCCTGHN	1e-09	-21.64	0	79633	0.0728	62371	0.0713
HIC1(Zf)/Treg-ZBTB29-ChIP-Seq(GSE99889)/Homer	TGCCAGCB	1e-09	-21.41	0	149545	0.1367	117873	0.1347
Fos(bZIP)/TSC-Fos-ChIP-Seq(GSE110950)/Homer	NDATGASTCAYN	1e-09	-21.25	0	55424	0.0507	43226.1	0.0494
PPARE(NR),DR1/3T3L1-Pparg-ChIP-Seq(GSE13511)/Homer	TGACCTTTGCCCCA	1e-09	-21.22	0	74777	0.0684	58539.4	0.0669
Ap4(bHLH)/AML-Tfap4-ChIP-Seq(GSE45738)/Homer	NAHCAGCTGD	1e-09	-21.22	0	89728	0.082	70386.1	0.0805
RUNX2(Runt)/PCa-RUNX2-ChIP-Seq(GSE33889)/Homer	NWAACCACADNN	1e-09	-21.14	0	78863	0.0721	61778.7	0.0706
ZNF341(Zf)/EBV-ZNF341-ChIP-Seq(GSE113194)/Homer	GGAACAGCCG	1e-09	-20.75	0	47882	0.0438	37282.8	0.0426
HEB(bHLH)/mES-Heb-ChIP-Seq(GSE53233)/Homer	VCAGCTGBNN	1e-08	-20.47	0	135978	0.1243	107132	0.1225
FOXA1(Forkhead)/MCF7-FOXA1-ChIP-Seq(GSE26831)/Homer	WAAGTAAACA	1e-08	-20.38	0	136901	0.1252	107869	0.1233
ARE(NR)/LNCAP-AR-ChIP-Seq(GSE27824)/Homer	RGRACASNSTGTYCYB	1e-08	-19.92	0	19746	0.0181	15150.9	0.0173
JunB(bZIP)/DendriticCells-Junb-ChIP-Seq(GSE36099)/Homer	RATGASTCAT	1e-08	-19.91	0	49654	0.0454	38705.1	0.0442
CRX(Homeobox)/Retina-Crx-ChIP-Seq(GSE20012)/Homer	GCTAATCC	1e-08	-19.58	0	262329	0.2398	207766	0.2375
IRF:BATF(IRF:bZIP)/pDC-Irf8-ChIP-Seq(GSE66899)/Homer	CTTTCANTATGACTV	1e-08	-19.36	0	14868	0.0136	11342.3	0.013
Zac1(Zf)/Neuro2A-Plagl1-ChIP-Seq(GSE75942)/Homer	HAWGRGGCCM	1e-08	-19	0	188234	0.1721	148770	0.17
GLIS3(Zf)/Thyroid-Glis3.GFP-ChIP-Seq(GSE103297)/Homer	CTCCCTGGGAGGCCN	1e-08	-18.83	0	79590	0.0728	62436.2	0.0714
Mef2a(MADS)/HL1-Mef2a.biotin-ChIP-Seq(GSE21529)/Homer	CYAAAAATAG	1e-08	-18.75	0	49532	0.0453	38642.3	0.0442
GRE(NR),IR3/RAW264.7-GRE-ChIP-Seq(Unpublished)/Homer	VAGRACAKWCTGTYC	1e-08	-18.74	0	20630	0.0189	15865.9	0.0181
Six2(Homeobox)/NephronProgenitor-Six2-ChIP-Seq(GSE39837)/Homer	GWAAYHTGAKMC	1e-08	-18.69	0	106598	0.0975	83870.8	0.0959
Nkx3.1(Homeobox)/LNCaP-Nkx3.1-ChIP-Seq(GSE28264)/Homer	AAGCACTTAA	1e-08	-18.65	0	239692	0.2191	189779	0.2169
Myf5(bHLH)/GM-Myf5-ChIP-Seq(GSE24852)/Homer	BAACAGCTGT	1e-08	-18.64	0	49857	0.0456	38902.9	0.0445
PAX3:FKHR-fusion(Paired,Homeobox)/Rh4-PAX3:FKHR-ChIP-Seq(GSE19063)/Homer	ACCRTGACTAATTNN	1e-07	-18.35	0	21985	0.0201	16936.9	0.0194
Oct4(POU,Homeobox)/mES-Oct4-ChIP-Seq(GSE11431)/Homer	ATTTGCATAW	1e-07	-18.35	0	58861	0.0538	46033.7	0.0526
Foxa3(Forkhead)/Liver-Foxa3-ChIP-Seq(GSE77670)/Homer	BSNTGTTTACWYWGN	1e-07	-18.16	0	40371	0.0369	31422.6	0.0359
Tcf7(HMG)/GM12878-TCF7-ChIP-Seq(Encode)/Homer	CTTTGATGTGSB	1e-07	-17.83	0	36727	0.0336	28555.4	0.0326
MafF(bZIP)/HepG2-MafF-ChIP-Seq(GSE31477)/Homer	HWWGTCAGCAWWTTT	1e-07	-17.67	0	31020	0.0284	24059.9	0.0275
RUNX(Runt)/HPC7-Runx1-ChIP-Seq(GSE22178)/Homer	SAAACCACAG	1e-07	-17.42	0	62729	0.0574	49126.1	0.0562
Zic3(Zf)/mES-Zic3-ChIP-Seq(GSE37889)/Homer	GGCCYCCTGCTGDGH	1e-07	-17.35	0	31203	0.0285	24211.8	0.0277
ETS1(ETS)/Jurkat-ETS1-ChIP-Seq(GSE17954)/Homer	ACAGGAAGTG	1e-07	-17.3	0	85362	0.078	67073	0.0767
Oct2(POU,Homeobox)/Bcell-Oct2-ChIP-Seq(GSE21512)/Homer	ATATGCAAAT	1e-07	-17.29	0	37003	0.0338	28787.4	0.0329
PAX5(Paired,Homeobox)/GM12878-PAX5-ChIP-Seq(GSE32465)/Homer	GCAGCCAAGCRTGACH	1e-07	-16.86	0	22089	0.0202	17048.9	0.0195
ZNF264(Zf)/HEK293-ZNF264.GFP-ChIP-Seq(GSE58341)/Homer	RGGGCACTAACY	1e-07	-16.8	0	46401	0.0424	36225.7	0.0414
Fra2(bZIP)/Striatum-Fra2-ChIP-Seq(GSE43429)/Homer	GGATGACTCATC	1e-07	-16.3	0	40798	0.0373	31811.9	0.0364
bHLHE40(bHLH)/HepG2-BHLHE40-ChIP-Seq(GSE31477)/Homer	KCACGTGMCN	1e-07	-16.27	0	15594	0.0143	11962.1	0.0137
EBF1(EBF)/Near-E2A-ChIP-Seq(GSE21512)/Homer	GTCCCCWGGGGA	1e-07	-16.12	0	67367	0.0616	52847.1	0.0604
Atf4(bZIP)/MEF-Atf4-ChIP-Seq(GSE35681)/Homer	MTGATGCAAT	1e-06	-15.92	0	28942	0.0265	22465	0.0257
Fli1(ETS)/CD8-FLI-ChIP-Seq(GSE20898)/Homer	NRYTTCCGGH	1e-06	-15.78	0	83583	0.0764	65722.8	0.0751
Mef2d(MADS)/Retina-Mef2d-ChIP-Seq(GSE61391)/Homer	GCTATTTTTAGC	1e-06	-15.58	0	22147	0.0202	17121.3	0.0196
c-Myc(bHLH)/LNCAP-cMyc-ChIP-Seq(Unpublished)/Homer	VCCACGTG	1e-06	-15.45	0	20283	0.0185	15658.4	0.0179
AP-1(bZIP)/ThioMac-PU.1-ChIP-Seq(GSE21512)/Homer	VTGACTCATC	1e-06	-15.42	0	68358	0.0625	53659.3	0.0613
bHLHE41(bHLH)/proB-Bhlhe41-ChIP-Seq(GSE93764)/Homer	KCACGTGMCN	1e-06	-15.28	0	64301	0.0588	50448	0.0577
STAT5(Stat)/mCD4+-Stat5-ChIP-Seq(GSE12346)/Homer	RTTTCTNAGAAA	1e-06	-15.17	0	37023	0.0338	28861.3	0.033
ETV1(ETS)/GIST48-ETV1-ChIP-Seq(GSE22441)/Homer	AACCGGAAGT	1e-06	-15.16	0	112249	0.1026	88519.9	0.1012
Usf2(bHLH)/C2C12-Usf2-ChIP-Seq(GSE36030)/Homer	GTCACGTGGT	1e-06	-15.11	0	22557	0.0206	17454.9	0.02
CLOCK(bHLH)/Liver-Clock-ChIP-Seq(GSE39860)/Homer	GHCACGTG	1e-06	-14.86	0	36728	0.0336	28637.8	0.0327
ELF3(ETS)/PDAC-ELF3-ChIP-Seq(GSE64557)/Homer	ANCAGGAAGT	1e-06	-14.65	0	69579	0.0636	54657.2	0.0625
MYNN(Zf)/HEK293-MYNN.eGFP-ChIP-Seq(Encode)/Homer	TTCAAAWTAAAAGTC	1e-06	-14.59	0	33357	0.0305	25982.6	0.0297
ZNF189(Zf)/HEK293-ZNF189.GFP-ChIP-Seq(GSE58341)/Homer	TGGAACAGMA	1e-06	-14.4	0	67602	0.0618	53100	0.0607
E-box(bHLH)/Promoter/Homer	SSGGTCACGTGA	1e-06	-14.24	0	3444	0.0031	2534.8	0.0029
EWS:FLI1-fusion(ETS)/SK_N_MC-EWS:FLI1-ChIP-Seq(SRA014231)/Homer	VACAGGAAAT	1e-06	-14.17	0	45806	0.0419	35837.1	0.041
Oct11(POU,Homeobox)/NCIH1048-POU2F3-ChIP-seq(GSE115123)/Homer	GATTTGCATA	1e-06	-13.89	0	40500	0.037	31648.2	0.0362
Fox:Ebox(Forkhead,bHLH)/Panc1-Foxa2-ChIP-Seq(GSE47459)/Homer	NNNVCTGWGYAAACASN	1e-06	-13.85	0	112135	0.1025	88493.2	0.1011
Ascl2(bHLH)/ESC-Ascl2-ChIP-Seq(GSE97712)/Homer	SSRGCAGCTGCH	1e-05	-13.78	0	73298	0.067	57643.7	0.0659
Nr5a2(NR)/Pancreas-LRH1-ChIP-Seq(GSE34295)/Homer	BTCAAGGTCA	1e-05	-13.75	0	56223	0.0514	44102.9	0.0504
MYB(HTH)/ERMYB-Myb-ChIPSeq(GSE22095)/Homer	GGCVGTTR	1e-05	-13.61	0	167757	0.1534	132773	0.1518
RORa(NR)/Liver-Rora-ChIP-Seq(GSE101115)/Homer	AAWCTAGGTCARDNN	1e-05	-13.43	0	12368	0.0113	9485.1	0.0108
Oct4:Sox17(POU,Homeobox,HMG)/F9-Sox17-ChIP-Seq(GSE44553)/Homer	CCATTGTATGCAAAT	1e-05	-13.12	0	18050	0.0165	13952.9	0.0159
E2A(bHLH)/proBcell-E2A-ChIP-Seq(GSE21978)/Homer	DNRCAGCTGY	1e-05	-13.1	0	98388	0.09	77602	0.0887
Nkx2.1(Homeobox)/LungAC-Nkx2.1-ChIP-Seq(GSE43252)/Homer	RSCACTYRAG	1e-05	-12.91	0	276958	0.2532	219880	0.2513
GSC(Homeobox)/FrogEmbryos-GSC-ChIP-Seq(DRA000576)/Homer	RGGATTAR	1e-05	-12.49	0	129952	0.1188	102741	0.1174
X-box(HTH)/NPC-H3K4me1-ChIP-Seq(GSE16256)/Homer	GGTTGCCATGGCAA	1e-05	-12.49	0	9337	0.0085	7129.9	0.0081
TFE3(bHLH)/MEF-TFE3-ChIP-Seq(GSE75757)/Homer	GTCACGTGACYV	1e-05	-12.39	0	5789	0.0053	4365.2	0.005
Brachyury(T-box)/Mesoendoderm-Brachyury-ChIP-exo(GSE54963)/Homer	ANTTMRCASBNNNGTGYKAAN	1e-05	-12.38	0	24964	0.0228	19417.6	0.0222
ETS:E-box(ETS,bHLH)/HPC7-Scl-ChIP-Seq(GSE22178)/Homer	AGGAARCAGCTG	1e-05	-12.26	0	7579	0.0069	5760.8	0.0066
Tcf12(bHLH)/GM12878-Tcf12-ChIP-Seq(GSE32465)/Homer	VCAGCTGYTG	1e-05	-12.22	0	63703	0.0582	50094.7	0.0573
Stat3+il21(Stat)/CD4-Stat3-ChIP-Seq(GSE19198)/Homer	SVYTTCCNGGAARB	1e-05	-12.2	0	61128	0.0559	48052.7	0.0549
DUX4(Homeobox)/Myoblasts-DUX4.V5-ChIP-Seq(GSE75791)/Homer	NWTAAYCYAATCAWN	1e-05	-12.02	0	5273	0.0048	3969.6	0.0045
Ets1-distal(ETS)/CD4+-PolII-ChIP-Seq(Barski_et_al.)/Homer	MACAGGAAGT	1e-05	-12.02	0	27645	0.0253	21543.3	0.0246
Hand2(bHLH)/Mesoderm-Hand2-ChIP-Seq(GSE61475)/Homer	TGACANARRCCAGRC	1e-05	-11.91	0	40359	0.0369	31601.9	0.0361
Pit1(Homeobox)/GCrat-Pit1-ChIP-Seq(GSE58009)/Homer	ATGMATATDC	1e-05	-11.79	0	151750	0.1387	120138	0.1373
ELF5(ETS)/T47D-ELF5-ChIP-Seq(GSE30407)/Homer	ACVAGGAAGT	1e-05	-11.72	0	67070	0.0613	52788.5	0.0603
HOXA2(Homeobox)/mES-Hoxa2-ChIP-Seq(Donaldson_et_al.)/Homer	GYCATCMATCAT	1e-05	-11.64	0	10598	0.0097	8130.4	0.0093
USF1(bHLH)/GM12878-Usf1-ChIP-Seq(GSE32465)/Homer	SGTCACGTGR	1e-05	-11.62	0	27781	0.0254	21662.2	0.0248
Fosl2(bZIP)/3T3L1-Fosl2-ChIP-Seq(GSE56872)/Homer	NATGASTCABNN	1e-05	-11.53	0	25480	0.0233	19847.5	0.0227
RAR:RXR(NR),DR0/ES-RAR-ChIP-Seq(GSE56893)/Homer	AGGTCAAGGTCA	1e-05	-11.52	0	8277	0.0076	6316.6	0.0072
GRE(NR),IR3/A549-GR-ChIP-Seq(GSE32465)/Homer	NRGVACABNVTGTYCY	0.0001	-11.33	0	10143	0.0093	7779.1	0.0089
RORgt(NR)/EL4-RORgt.Flag-ChIP-Seq(GSE56019)/Homer	AAYTAGGTCA	0.0001	-11.14	0	11177	0.0102	8593.1	0.0098
RORgt(NR)/EL4-RORgt.Flag-ChIP-Seq(GSE56019)/Homer	AAYTAGGTCA	0.0001	-11.14	0	11177	0.0102	8593.1	0.0098
Nkx2.2(Homeobox)/NPC-Nkx2.2-ChIP-Seq(GSE61673)/Homer	BTBRAGTGSN	0.0001	-10.92	0	174690	0.1597	138472	0.1583
PU.1(ETS)/ThioMac-PU.1-ChIP-Seq(GSE21512)/Homer	AGAGGAAGTG	0.0001	-10.92	0	40651	0.0372	31867.2	0.0364
Brn2(POU,Homeobox)/NPC-Brn2-ChIP-Seq(GSE35496)/Homer	ATGAATATTC	0.0001	-10.91	0	14550	0.0133	11247.7	0.0129
EBF(EBF)/proBcell-EBF-ChIP-Seq(GSE21978)/Homer	DGTCCCYRGGGA	0.0001	-10.89	0	13607	0.0124	10506.5	0.012
Tbx20(T-box)/Heart-Tbx20-ChIP-Seq(GSE29636)/Homer	GGTGYTGACAGS	0.0001	-10.85	0	17592	0.0161	13643.9	0.0156
MITF(bHLH)/MastCells-MITF-ChIP-Seq(GSE48085)/Homer	RTCATGTGAC	0.0001	-10.81	0	78622	0.0719	62006.5	0.0709
Chop(bZIP)/MEF-Chop-ChIP-Seq(GSE35681)/Homer	ATTGCATCAT	0.0001	-10.79	0	22527	0.0206	17536.2	0.02
HIF-1a(bHLH)/MCF7-HIF1a-ChIP-Seq(GSE28352)/Homer	TACGTGCV	0.0001	-10.78	0	12688	0.0116	9786	0.0112
PAX6(Paired,Homeobox)/Forebrain-Pax6-ChIP-Seq(GSE66961)/Homer	NGTGTTCAVTSAAGCGKAAA	0.0001	-10.59	0	7264	0.0066	5539.7	0.0063
GATA:SCL(Zf,bHLH)/Ter119-SCL-ChIP-Seq(GSE18720)/Homer	CRGCTGBNGNSNNSAGATAA	0.0001	-10.54	0.0001	9862	0.009	7573.9	0.0087
TR4(NR),DR1/Hela-TR4-ChIP-Seq(GSE24685)/Homer	GAGGTCAAAGGTCA	0.0001	-10.47	0.0001	7987	0.0073	6106.1	0.007
ZNF136(Zf)/HEK293-ZNF136.GFP-ChIP-Seq(GSE58341)/Homer	YTKGATAHAGTATTCTWGGTNGGCA	0.0001	-10.17	0.0001	10380	0.0095	7986.6	0.0091
Gfi1b(Zf)/HPC7-Gfi1b-ChIP-Seq(GSE22178)/Homer	MAATCACTGC	0.0001	-9.994	0.0001	57248	0.0523	45067.7	0.0515
PRDM9(Zf)/Testis-DMC1-ChIP-Seq(GSE35498)/Homer	ADGGYAGYAGCATCT	0.0001	-9.939	0.0001	31475	0.0288	24635.4	0.0282
MyoD(bHLH)/Myotube-MyoD-ChIP-Seq(GSE21614)/Homer	RRCAGCTGYTSY	0.0001	-9.884	0.0001	50108	0.0458	39405.9	0.045
RORg(NR)/Liver-Rorc-ChIP-Seq(GSE101115)/Homer	WAABTAGGTCAV	0.0001	-9.881	0.0001	8359	0.0076	6407.8	0.0073
Foxh1(Forkhead)/hESC-FOXH1-ChIP-Seq(GSE29422)/Homer	NNTGTGGATTSS	0.0001	-9.73	0.0001	66009	0.0604	52037.4	0.0595
IRF2(IRF)/Erythroblas-IRF2-ChIP-Seq(GSE36985)/Homer	GAAASYGAAASY	0.0001	-9.581	0.0001	8836	0.0081	6786.4	0.0078
FoxD3(forkhead)/ZebrafishEmbryo-Foxd3.biotin-ChIP-seq(GSE106676)/Homer	TGTTTAYTTAGC	0.0001	-9.371	0.0002	106581	0.0974	84324.5	0.0964
Rfx1(HTH)/NPC-H3K4me1-ChIP-Seq(GSE16256)/Homer	KGTTGCCATGGCAA	0.0001	-9.359	0.0002	14884	0.0136	11545.2	0.0132
NFIL3(bZIP)/HepG2-NFIL3-ChIP-Seq(Encode)/Homer	VTTACGTAAYNNNNN	0.001	-9.144	0.0002	79469	0.0727	62766.2	0.0717
ZNF675(Zf)/HEK293-ZNF675.GFP-ChIP-Seq(GSE58341)/Homer	ARGAGGMCAAAATGW	0.001	-9.004	0.0002	12448	0.0114	9635.5	0.011
Jun-AP1(bZIP)/K562-cJun-ChIP-Seq(GSE31477)/Homer	GATGASTCATCN	0.001	-8.499	0.0004	17092	0.0156	13308.2	0.0152
Otx2(Homeobox)/EpiLC-Otx2-ChIP-Seq(GSE56098)/Homer	NYTAATCCYB	0.001	-8.342	0.0004	81019	0.0741	64044.5	0.0732
Elf4(ETS)/BMDM-Elf4-ChIP-Seq(GSE88699)/Homer	ACTTCCKGKT	0.001	-8.032	0.0006	84843	0.0776	67105.3	0.0767
Duxbl(Homeobox)/NIH3T3-Duxbl.HA-ChIP-Seq(GSE119782)/Homer	TAAYCYAATCAA	0.001	-7.98	0.0006	7396	0.0068	5687	0.0065
ETV4(ETS)/HepG2-ETV4-ChIP-Seq(ENCODE)/Homer	ACCGGAAGTG	0.001	-7.969	0.0006	78088	0.0714	61734.1	0.0706
HNF4a(NR),DR1/HepG2-HNF4a-ChIP-Seq(GSE25021)/Homer	CARRGKBCAAAGTYCA	0.001	-7.59	0.0009	39162	0.0358	30817.3	0.0352
Pax7(Paired,Homeobox),longest/Myoblast-Pax7-ChIP-Seq(GSE25064)/Homer	NTAATTDGCYAATTANNWWD	0.001	-7.458	0.001	3855	0.0035	2925.8	0.0033
ZNF652/HepG2-ZNF652.Flag-ChIP-Seq(Encode)/Homer	TTAACCCTTTVNKKN	0.001	-7.448	0.001	26938	0.0246	21129.8	0.0242
Rfx6(HTH)/Min6b1-Rfx6.HA-ChIP-Seq(GSE62844)/Homer	TGTTKCCTAGCAACM	0.001	-7.361	0.0011	83087	0.076	65749.3	0.0752
Bcl11a(Zf)/HSPC-BCL11A-ChIP-Seq(GSE104676)/Homer	TYTGACCASWRG	0.001	-7.353	0.0011	55955	0.0512	44167.3	0.0505
Nkx2.5(Homeobox)/HL1-Nkx2.5.biotin-ChIP-Seq(GSE21529)/Homer	RRSCACTYAA	0.001	-7.155	0.0013	213816	0.1955	169984	0.1943
MyoG(bHLH)/C2C12-MyoG-ChIP-Seq(GSE36024)/Homer	AACAGCTG	0.001	-6.99	0.0016	74196	0.0678	58696.7	0.0671
IRF1(IRF)/PBMC-IRF1-ChIP-Seq(GSE43036)/Homer	GAAAGTGAAAGT	0.001	-6.917	0.0017	13121	0.012	10216.7	0.0117
PAX5(Paired,Homeobox),condensed/GM12878-PAX5-ChIP-Seq(GSE32465)/Homer	GTCACGCTCSCTGM	0.01	-6.906	0.0017	6198	0.0057	4766.6	0.0054
PRDM10(Zf)/HEK293-PRDM10.eGFP-ChIP-Seq(Encode)/Homer	TGGTACATTCCA	0.01	-6.847	0.0018	45983	0.042	36268.3	0.0415
RAR:RXR(NR),DR5/ES-RAR-ChIP-Seq(GSE56893)/Homer	RGGTCADNNAGAGGTCAV	0.01	-6.724	0.002	1713	0.0016	1272.1	0.0015
p63(p53)/Keratinocyte-p63-ChIP-Seq(GSE17611)/Homer	NNDRCATGYCYNRRCATGYH	0.01	-6.514	0.0025	25294	0.0231	19861.9	0.0227
IRF8(IRF)/BMDM-IRF8-ChIP-Seq(GSE77884)/Homer	GRAASTGAAAST	0.01	-6.475	0.0026	29601	0.0271	23278.2	0.0266
GABPA(ETS)/Jurkat-GABPa-ChIP-Seq(GSE17954)/Homer	RACCGGAAGT	0.01	-6.308	0.003	68198	0.0624	53965.6	0.0617
PRDM15(Zf)/ESC-Prdm15-ChIP-Seq(GSE73694)/Homer	YCCDNTCCAGGTTTT	0.01	-6.216	0.0033	84220	0.077	66727.8	0.0763
Pitx1:Ebox(Homeobox,bHLH)/Hindlimb-Pitx1-ChIP-Seq(GSE41591)/Homer	YTAATTRAWWCCAGATGT	0.01	-6.149	0.0035	23041	0.0211	18089.1	0.0207
DMRT1(DM)/Testis-DMRT1-ChIP-Seq(GSE64892)/Homer	TWGHWACAWTGTWDC	0.01	-6.109	0.0037	30756	0.0281	24210.2	0.0277
p53(p53)/Saos-p53-ChIP-Seq(GSE15780)/Homer	RRCATGYCYRGRCATGYYYN	0.01	-6.076	0.0038	7441	0.0068	5759	0.0066
p53(p53)/Saos-p53-ChIP-Seq/Homer	RRCATGYCYRGRCATGYYYN	0.01	-6.076	0.0038	7441	0.0068	5759	0.0066
SPDEF(ETS)/VCaP-SPDEF-ChIP-Seq(SRA014231)/Homer	ASWTCCTGBT	0.01	-6.058	0.0038	87877	0.0803	69651.5	0.0796
Smad2(MAD)/ES-SMAD2-ChIP-Seq(GSE29422)/Homer	CTGTCTGG	0.01	-5.992	0.0041	125140	0.1144	99353.3	0.1136
MafA(bZIP)/Islet-MafA-ChIP-Seq(GSE30298)/Homer	TGCTGACTCA	0.01	-5.886	0.0045	65213	0.0596	51616.2	0.059
NF1(CTF)/LNCAP-NF1-ChIP-Seq(Unpublished)/Homer	CYTGGCABNSTGCCAR	0.01	-5.879	0.0045	22010	0.0201	17282.2	0.0198
NFkB-p65-Rel(RHD)/ThioMac-LPS-Expression(GSE23622)/Homer	GGAAATTCCC	0.01	-5.663	0.0056	4198	0.0038	3220	0.0037
IRF3(IRF)/BMDM-Irf3-ChIP-Seq(GSE67343)/Homer	AGTTTCAKTTTC	0.01	-5.637	0.0057	34712	0.0317	27373.6	0.0313
Twist(bHLH)/HMLE-TWIST1-ChIP-Seq(Chang_et_al)/Homer	VCAKCTGGNNNCCAGMTGBN	0.01	-5.561	0.0061	8580	0.0078	6668.3	0.0076
Tlx?(NR)/NPC-H3K4me1-ChIP-Seq(GSE16256)/Homer	CTGGCAGSCTGCCA	0.01	-5.397	0.0072	26670	0.0244	20998.8	0.024
THRb(NR)/HepG2-THRb.Flag-ChIP-Seq(Encode)/Homer	GGTCACCTGAGGTCA	0.01	-5.194	0.0088	33767	0.0309	26644.2	0.0305
Arnt:Ahr(bHLH)/MCF7-Arnt-ChIP-Seq(Lo_et_al.)/Homer	TBGCACGCAA	0.01	-5.188	0.0088	36492	0.0334	28810.5	0.0329
AMYB(HTH)/Testes-AMYB-ChIP-Seq(GSE44588)/Homer	TGGCAGTTGG	0.01	-5.043	0.0101	145375	0.1329	115581	0.1321
THRa(NR)/C17.2-THRa-ChIP-Seq(GSE38347)/Homer	GGTCANYTGAGGWCA	0.01	-4.98	0.0108	26848	0.0245	21158.1	0.0242
Nr5a2(NR)/mES-Nr5a2-ChIP-Seq(GSE19019)/Homer	BTCAAGGTCA	0.01	-4.889	0.0118	39616	0.0362	31310.3	0.0358
Pax7(Paired,Homeobox),long/Myoblast-Pax7-ChIP-Seq(GSE25064)/Homer	TAATCHGATTAC	0.01	-4.86	0.012	3258	0.003	2497.7	0.0029
Reverb(NR),DR2/RAW-Reverba.biotin-ChIP-Seq(GSE45914)/Homer	GTRGGTCASTGGGTCA	0.01	-4.799	0.0128	8596	0.0079	6700	0.0077
HNF1b(Homeobox)/PDAC-HNF1B-ChIP-Seq(GSE64557)/Homer	GTTAATNATTAA	0.01	-4.741	0.0135	21277	0.0195	16746.8	0.0191
PBX1(Homeobox)/MCF7-PBX1-ChIP-Seq(GSE28007)/Homer	GSCTGTCACTCA	0.01	-4.729	0.0136	6467	0.0059	5022.7	0.0057
ZBTB18(Zf)/HEK293-ZBTB18.GFP-ChIP-Seq(GSE58341)/Homer	AACATCTGGA	0.01	-4.726	0.0136	40316	0.0369	31876.1	0.0364
PSE(SNAPc)/K562-mStart-Seq/Homer	WAVTCACCMTAASYDAAAAG	0.01	-4.723	0.0136	58279	0.0533	46173	0.0528
ISRE(IRF)/ThioMac-LPS-Expression(GSE23622)/Homer	AGTTTCASTTTC	0.01	-4.707	0.0137	5433	0.005	4208.7	0.0048
TEAD3(TEA)/HepG2-TEAD3-ChIP-Seq(Encode)/Homer	TRCATTCCAG	0.1	-4.56	0.0159	113688	0.1039	90350.5	0.1033
NFE2L2(bZIP)/HepG2-NFE2L2-ChIP-Seq(Encode)/Homer	AWWWTGCTGAGTCAT	0.1	-4.531	0.0163	4573	0.0042	3535.6	0.004
Pax8(Paired,Homeobox)/Thyroid-Pax8-ChIP-Seq(GSE26938)/Homer	GTCATGCHTGRCTGS	0.1	-4.525	0.0163	18546	0.017	14588.9	0.0167
Smad3(MAD)/NPC-Smad3-ChIP-Seq(GSE36673)/Homer	TWGTCTGV	0.1	-4.524	0.0163	267190	0.2443	212901	0.2433
RBPJ:Ebox(?,bHLH)/Panc1-Rbpj1-ChIP-Seq(GSE47459)/Homer	GGGRAARRGRMCAGMTG	0.1	-4.44	0.0177	22830	0.0209	17992.8	0.0206
CEBP:CEBP(bZIP)/MEF-Chop-ChIP-Seq(GSE35681)/Homer	NTNATGCAAYMNNHTGMAAY	0.1	-4.425	0.0179	15115	0.0138	11871.2	0.0136
ZNF165(Zf)/WHIM12-ZNF165-ChIP-Seq(GSE65937)/Homer	AAGGKGRCGCAGGCA	0.1	-4.199	0.0223	5519	0.005	4287.7	0.0049
AP-2alpha(AP2)/Hela-AP2alpha-ChIP-Seq(GSE31477)/Homer	ATGCCCTGAGGC	0.1	-3.991	0.0274	40829	0.0373	32329.2	0.037
Zfp809(Zf)/ES-Zfp809-ChIP-Seq(GSE70799)/Homer	GGGGCTYGKCTGGGA	0.1	-3.985	0.0274	8447	0.0077	6605.4	0.0076
Smad4(MAD)/ESC-SMAD4-ChIP-Seq(GSE29422)/Homer	VBSYGTCTGG	0.1	-3.886	0.0302	126337	0.1155	100512	0.1149
Npas4(bHLH)/Neuron-Npas4-ChIP-Seq(GSE127793)/Homer	NHRTCACGACDN	0.1	-3.862	0.0308	42896	0.0392	33983.4	0.0388
Stat3(Stat)/mES-Stat3-ChIP-Seq(GSE11431)/Homer	CTTCCGGGAA	0.1	-3.852	0.031	40020	0.0366	31694.4	0.0362
Six1(Homeobox)/Myoblast-Six1-ChIP-Chip(GSE20150)/Homer	GKVTCADRTTWC	0.1	-3.829	0.0317	24126	0.0221	19051.4	0.0218
ZNF143|STAF(Zf)/CUTLL-ZNF143-ChIP-Seq(GSE29600)/Homer	ATTTCCCAGVAKSCY	0.1	-3.762	0.0337	23582	0.0216	18622.4	0.0213
ZNF7(Zf)/HepG2-ZNF7.Flag-ChIP-Seq(Encode)/Homer	CTGCCWVCTTTTRTA	0.1	-3.759	0.0337	55469	0.0507	44005.9	0.0503
WT1(Zf)/Kidney-WT1-ChIP-Seq(GSE90016)/Homer	MCTCCCMCRCAB	0.1	-3.728	0.0347	31813	0.0291	25170.2	0.0288
FXR(NR),IR1/Liver-FXR-ChIP-Seq(Chong_et_al.)/Homer	AGGTCANTGACCTB	0.1	-3.594	0.0395	26051	0.0238	20594.8	0.0235
ZNF41(Zf)/HEK293-ZNF41.GFP-ChIP-Seq(GSE58341)/Homer	CCTCATGGTGYCYTWYTCCCTTGTG	0.1	-3.475	0.0444	1833	0.0017	1403.7	0.0016
Pknox1(Homeobox)/ES-Prep1-ChIP-Seq(GSE63282)/Homer	SCTGTCAVTCAV	0.1	-3.38	0.0486	19542	0.0179	15430.6	0.0176
TATA-Box(TBP)/Promoter/Homer	CCTTTTAWAGSC	0.1	-3.369	0.049	154249	0.141	122855	0.1404
Pbx3(Homeobox)/GM12878-PBX3-ChIP-Seq(GSE32465)/Homer	SCTGTCAMTCAN	0.1	-3.369	0.049	21276	0.0195	16809.5	0.0192
Bach2(bZIP)/OCILy7-Bach2-ChIP-Seq(GSE44420)/Homer	TGCTGAGTCA	0.1	-3.293	0.0525	13948	0.0128	10990.3	0.0126
PRDM14(Zf)/H1-PRDM14-ChIP-Seq(GSE22767)/Homer	RGGTCTCTAACY	0.1	-3.285	0.0528	27419	0.0251	21700.8	0.0248
Bach1(bZIP)/K562-Bach1-ChIP-Seq(GSE31477)/Homer	AWWNTGCTGAGTCAT	0.1	-3.276	0.0531	4163	0.0038	3239.9	0.0037
BMYB(HTH)/Hela-BMYB-ChIP-Seq(GSE27030)/Homer	NHAACBGYYV	0.1	-3.251	0.0543	148352	0.1356	118162	0.1351
SpiB(ETS)/OCILY3-SPIB-ChIP-Seq(GSE56857)/Homer	AAAGRGGAAGTG	0.1	-3.215	0.0561	19929	0.0182	15746.9	0.018
HIF-1b(HLH)/T47D-HIF1b-ChIP-Seq(GSE59937)/Homer	RTACGTGC	0.1	-3.194	0.0571	68964	0.0631	54811.1	0.0626
Pax7(Paired,Homeobox)/Myoblast-Pax7-ChIP-Seq(GSE25064)/Homer	TAATCAATTA	0.1	-3.186	0.0574	13305	0.0122	10484.8	0.012
ZNF692(Zf)/HEK293-ZNF692.GFP-ChIP-Seq(GSE58341)/Homer	GTGGGCCCCA	0.1	-3.015	0.0678	5658	0.0052	4427.1	0.0051
Gli2(Zf)/GM2-Gli2-ChIP-Chip(GSE112702)/Homer	YSTGGGTGGTCT	0.1	-2.891	0.0765	14770	0.0135	11662	0.0133
Mouse_Recombination_Hotspot(Zf)/Testis-DMC1-ChIP-Seq(GSE24438)/Homer	ACTYKNATTCGTGNTACTTC	0.1	-2.765	0.0866	6487	0.0059	5091.9	0.0058
HIF2a(bHLH)/785_O-HIF2a-ChIP-Seq(GSE34871)/Homer	GCACGTACCC	0.1	-2.581	0.1037	19076	0.0174	15102.4	0.0173
GLI3(Zf)/Limb-GLI3-ChIP-Chip(GSE11077)/Homer	CGTGGGTGGTCC	0.1	-2.58	0.1037	6869	0.0063	5400.5	0.0062
AP-2gamma(AP2)/MCF7-TFAP2C-ChIP-Seq(GSE21234)/Homer	SCCTSAGGSCAW	0.1	-2.557	0.1056	55893	0.0511	44447.4	0.0508
ZNF415(Zf)/HEK293-ZNF415.GFP-ChIP-Seq(GSE58341)/Homer	GRTGMTRGAGCC	0.1	-2.545	0.1065	32701	0.0299	25956.7	0.0297
NF-E2(bZIP)/K562-NFE2-ChIP-Seq(GSE31477)/Homer	GATGACTCAGCA	0.1	-2.534	0.1074	4075	0.0037	3188.5	0.0036
ZKSCAN1(Zf)/HepG2-ZKSCAN1-ChIP-Seq(Encode)/Homer	GCACAYAGTAGGKCY	0.1	-2.351	0.1286	2299	0.0021	1789.9	0.002
NF1:FOXA1(CTF,Forkhead)/LNCAP-FOXA1-ChIP-Seq(GSE27824)/Homer	WNTGTTTRYTTTGGCA	0.1	-2.337	0.13	5035	0.0046	3954.5	0.0045
RARg(NR)/ES-RARg-ChIP-Seq(GSE30538)/Homer	AGGTCAAGGTCA	1	-2.244	0.1423	2215	0.002	1725.1	0.002
Snail1(Zf)/LS174T-SNAIL1.HA-ChIP-Seq(GSE127183)/Homer	TRCACCTGCY	1	-2.201	0.1481	57663	0.0527	45896.8	0.0525
RFX(HTH)/K562-RFX3-ChIP-Seq(SRA012198)/Homer	CGGTTGCCATGGCAAC	1	-1.987	0.1828	5101	0.0047	4018.4	0.0046
DUX(Homeobox)/C2C12-Dux-ChIP-Seq(GSE87279)/Homer	BCWGATTCAATCAAN	1	-1.976	0.1843	340	0.0003	257	0.0003
NFY(CCAAT)/Promoter/Homer	RGCCAATSRG	1	-1.968	0.1851	66847	0.0611	53254.6	0.0609
CTCF-SatelliteElement(Zf?)/CD4+-CTCF-ChIP-Seq(Barski_et_al.)/Homer	TGCAGTTCCMVNWRTGGCCA	1	-1.897	0.1982	891	0.0008	688.7	0.0008
NFkB-p65(RHD)/GM12787-p65-ChIP-Seq(GSE19485)/Homer	WGGGGATTTCCC	1	-1.863	0.2044	37548	0.0343	29880.4	0.0342
Hnf1(Homeobox)/Liver-Foxa2-Chip-Seq(GSE25694)/Homer	GGTTAAWCATTAA	1	-1.797	0.2178	19966	0.0183	15862.4	0.0181
EBNA1(EBV-virus)/Raji-EBNA1-ChIP-Seq(GSE30709)/Homer	GGYAGCAYDTGCTDCCCNNN	1	-1.795	0.2178	903	0.0008	699.1	0.0008
GATA3(Zf),DR4/iTreg-Gata3-ChIP-Seq(GSE20898)/Homer	AGATGKDGAGATAAG	1	-1.764	0.2237	9742	0.0089	7718.8	0.0088
GATA(Zf),IR3/iTreg-Gata3-ChIP-Seq(GSE20898)/Homer	NNNNNBAGATAWYATCTVHN	1	-1.758	0.2245	15756	0.0144	12510	0.0143
Tbox:Smad(T-box,MAD)/ESCd5-Smad2_3-ChIP-Seq(GSE29422)/Homer	AGGTGHCAGACA	1	-1.746	0.2265	14844	0.0136	11784	0.0135
Slug(Zf)/Mesoderm-Snai2-ChIP-Seq(GSE61475)/Homer	SNGCACCTGCHS	1	-1.733	0.2287	33870	0.031	26958.4	0.0308
ZNF768(Zf)/Rajj-ZNF768-ChIP-Seq(GSE111879)/Homer	RHHCAGAGAGGB	1	-1.72	0.2311	2187	0.002	1715.2	0.002
VDR(NR),DR3/GM10855-VDR+vitD-ChIP-Seq(GSE22484)/Homer	ARAGGTCANWGAGTTCANNN	1	-1.631	0.2518	14034	0.0128	11145.9	0.0127
CArG(MADS)/PUER-Srf-ChIP-Seq(Sullivan_et_al.)/Homer	CCATATATGGNM	1	-1.613	0.2557	28265	0.0258	22497.5	0.0257
Zfp57(Zf)/H1-ZFP57.HA-ChIP-Seq(GSE115387)/Homer	NANTGCSGCA	1	-1.612	0.2557	8913	0.0081	7066.7	0.0081
MafB(bZIP)/BMM-Mafb-ChIP-Seq(GSE75722)/Homer	WNTGCTGASTCAGCANWTTY	1	-1.561	0.2676	33694	0.0308	26835.9	0.0307
CREB5(bZIP)/LNCaP-CREB5.V5-ChIP-Seq(GSE137775)/Homer	VVATGACGTCAT	1	-1.508	0.2814	38468	0.0352	30652.4	0.035
ZFP3(Zf)/HEK293-ZFP3.GFP-ChIP-Seq(GSE58341)/Homer	GGGTTTTGAAGGATGARTAGGAGTT	1	-1.491	0.2854	95	0.0001	70.9	0.0001
ETS:RUNX(ETS,Runt)/Jurkat-RUNX1-ChIP-Seq(GSE17954)/Homer	RCAGGATGTGGT	1	-1.378	0.3187	5170	0.0047	4097.4	0.0047
Nrf2(bZIP)/Lymphoblast-Nrf2-ChIP-Seq(GSE37589)/Homer	HTGCTGAGTCAT	1	-1.365	0.322	3331	0.003	2634.2	0.003
T1ISRE(IRF)/ThioMac-Ifnb-Expression/Homer	ACTTTCGTTTCT	1	-1.34	0.3293	1104	0.001	866.3	0.001
PU.1:IRF8(ETS:IRF)/pDC-Irf8-ChIP-Seq(GSE66899)/Homer	GGAAGTGAAAST	1	-1.282	0.3478	17426	0.0159	13877.5	0.0159
ZNF317(Zf)/HEK293-ZNF317.GFP-ChIP-Seq(GSE58341)/Homer	GTCWGCTGTYYCTCT	1	-1.246	0.3596	6974	0.0064	5541.9	0.0063
OCT:OCT(POU,Homeobox,IR1)/NPC-Brn2-ChIP-Seq(GSE35496)/Homer	ATGAATWATTCATGA	1	-1.217	0.369	2310	0.0021	1827	0.0021
TEAD(TEA)/Fibroblast-PU.1-ChIP-Seq(Unpublished)/Homer	YCWGGAATGY	1	-1.185	0.3799	67493	0.0617	53885.8	0.0616
Srebp2(bHLH)/HepG2-Srebp2-ChIP-Seq(GSE31477)/Homer	CGGTCACSCCAC	1	-1.142	0.3956	8032	0.0073	6391.4	0.0073
ZNF16(Zf)/HEK293-ZNF16.GFP-ChIP-Seq(GSE58341)/Homer	MACCTTCYATGGCTCCCTAKTGCCY	1	-1.124	0.4016	388	0.0004	303.7	0.0003
LXRE(NR),DR4/RAW-LXRb.biotin-ChIP-Seq(GSE21512)/Homer	RGGTTACTANAGGTCA	1	-1.087	0.4155	3626	0.0033	2880.1	0.0033
DMRT6(DM)/Testis-DMRT6-ChIP-Seq(GSE60440)/Homer	YDGHTACAWTGTADC	1	-1.019	0.4436	24098	0.022	19232.9	0.022
E2A(bHLH),near_PU.1/Bcell-PU.1-ChIP-Seq(GSE21512)/Homer	NVCACCTGBN	1	-0.9803	0.4598	102289	0.0935	81743	0.0934
GATA(Zf),IR4/iTreg-Gata3-ChIP-Seq(GSE20898)/Homer	NAGATWNBNATCTNN	1	-0.9102	0.4919	9324	0.0085	7440	0.0085
Rfx2(HTH)/LoVo-RFX2-ChIP-Seq(GSE49402)/Homer	GTTGCCATGGCAACM	1	-0.896	0.4975	6148	0.0056	4903.4	0.0056
Srebp1a(bHLH)/HepG2-Srebp1a-ChIP-Seq(GSE31477)/Homer	RTCACSCCAY	1	-0.8858	0.5012	14595	0.0133	11653.7	0.0133
TCFL2(HMG)/K562-TCF7L2-ChIP-Seq(GSE29196)/Homer	ACWTCAAAGG	1	-0.8616	0.5121	8194	0.0075	6540.9	0.0075
TEAD1(TEAD)/HepG2-TEAD1-ChIP-Seq(Encode)/Homer	CYRCATTCCA	1	-0.8508	0.5163	93456	0.0854	74712.1	0.0854
ZNF711(Zf)/SHSY5Y-ZNF711-ChIP-Seq(GSE20673)/Homer	AGGCCTAG	1	-0.803	0.54	103206	0.0944	82522.3	0.0943
Atf1(bZIP)/K562-ATF1-ChIP-Seq(GSE31477)/Homer	GATGACGTCA	1	-0.7548	0.5651	58623	0.0536	46878.8	0.0536
BORIS(Zf)/K562-CTCFL-ChIP-Seq(GSE32465)/Homer	CNNBRGCGCCCCCTGSTGGC	1	-0.6034	0.6557	6814	0.0062	5458.3	0.0062
ERE(NR),IR3/MCF7-ERa-ChIP-Seq(Unpublished)/Homer	VAGGTCACNSTGACC	1	-0.5084	0.7191	17585	0.0161	14093.1	0.0161
p53(p53)/mES-cMyc-ChIP-Seq(GSE11431)/Homer	ACATGCCCGGGCAT	1	-0.4896	0.7308	811	0.0007	655.5	0.0007
Egr1(Zf)/K562-Egr1-ChIP-Seq(GSE32465)/Homer	TGCGTGGGYG	1	-0.4517	0.757	32099	0.0293	25725.9	0.0294
ZNF416(Zf)/HEK293-ZNF416.GFP-ChIP-Seq(GSE58341)/Homer	WDNCTGGGCA	1	-0.4401	0.7637	96978	0.0887	77660.9	0.0888
Six4(Homeobox)/MCF7-SIX4-ChIP-Seq(Encode)/Homer	TGWAAYCTGABACCB	1	-0.405	0.7889	4168	0.0038	3356.3	0.0038
REST-NRSF(Zf)/Jurkat-NRSF-ChIP-Seq/Homer	GGMGCTGTCCATGGTGCTGA	1	-0.3919	0.7972	353	0.0003	289.1	0.0003
ZNF322(Zf)/HEK293-ZNF322.GFP-ChIP-Seq(GSE58341)/Homer	GAGCCTGGTACTGWGCCTGR	1	-0.3909	0.7972	15155	0.0139	12167	0.0139
ZNF669(Zf)/HEK293-ZNF669.GFP-ChIP-Seq(GSE58341)/Homer	GARTGGTCATCGCCC	1	-0.3502	0.8267	3601	0.0033	2906.2	0.0033
p73(p53)/Trachea-p73-ChIP-Seq(PRJNA310161)/Homer	NRRRCAWGTCCDGRCATGYY	1	-0.3294	0.8418	3066	0.0028	2478.8	0.0028
ZNF382(Zf)/HEK293-ZNF382.GFP-ChIP-Seq(GSE58341)/Homer	GNCTGTASTRNTGBCTCHTT	1	-0.3201	0.8474	2175	0.002	1762.4	0.002
FOXA1:AR(Forkhead,NR)/LNCAP-AR-ChIP-Seq(GSE27824)/Homer	AGTAAACAAAAAAGAACAND	1	-0.207	0.9464	7972	0.0073	6440.9	0.0074
ZEB1(Zf)/PDAC-ZEB1-ChIP-Seq(GSE64557)/Homer	VCAGGTRDRY	1	-0.1768	0.9728	139193	0.1273	111615	0.1276
ZSCAN22(Zf)/HEK293-ZSCAN22.GFP-ChIP-Seq(GSE58341)/Homer	SMCAGTCWGAKGGAGGAGGC	1	-0.1664	0.9804	3360	0.0031	2735.1	0.0031
ZNF519(Zf)/HEK293-ZNF519.GFP-ChIP-Seq(GSE58341)/Homer	GAGSCCGAGC	1	-0.1595	0.9846	8117	0.0074	6568.6	0.0075
ETS(ETS)/Promoter/Homer	AACCGGAAGT	1	-0.1553	0.9862	18829	0.0172	15177.3	0.0173
Rfx5(HTH)/GM12878-Rfx5-ChIP-Seq(GSE31477)/Homer	SCCTAGCAACAG	1	-0.1535	0.9862	24895	0.0228	20047.7	0.0229
GATA3(Zf),DR8/iTreg-Gata3-ChIP-Seq(GSE20898)/Homer	AGATSTNDNNDSAGATAASN	1	-0.1422	0.994	6983	0.0064	5660.5	0.0065
TEAD2(TEA)/Py2T-Tead2-ChIP-Seq(GSE55709)/Homer	CCWGGAATGY	1	-0.1216	1	45002	0.0411	36197.9	0.0414
Atf7(bZIP)/3T3L1-Atf7-ChIP-Seq(GSE56872)/Homer	NGRTGACGTCAY	1	-0.119	1	38113	0.0348	30673	0.0351
ZNF467(Zf)/HEK293-ZNF467.GFP-ChIP-Seq(GSE58341)/Homer	TGGGGAAGGGCM	1	-0.09184	1	54112	0.0495	43530.9	0.0498
MafK(bZIP)/C2C12-MafK-ChIP-Seq(GSE36030)/Homer	GCTGASTCAGCA	1	-0.08882	1	15047	0.0138	12170.6	0.0139
ZNF528(Zf)/HEK293-ZNF528.GFP-ChIP-Seq(GSE58341)/Homer	AGAAATGACTTCCCT	1	-0.08522	1	614	0.0006	519.9	0.0006
EKLF(Zf)/Erythrocyte-Klf1-ChIP-Seq(GSE20478)/Homer	NWGGGTGTGGCY	1	-0.08039	1	11898	0.0109	9641.8	0.011
ZEB2(Zf)/SNU398-ZEB2-ChIP-Seq(GSE103048)/Homer	GNMCAGGTGTGC	1	-0.03785	1	69503	0.0635	55960	0.064
Tcfcp2l1(CP2)/mES-Tcfcp2l1-ChIP-Seq(GSE11431)/Homer	NRAACCRGTTYRAACCRGYT	1	-0.03564	1	9164	0.0084	7469.4	0.0085
ZFX(Zf)/mES-Zfx-ChIP-Seq(GSE11431)/Homer	AGGCCTRG	1	-0.02461	1	79271	0.0725	63837.3	0.073
YY1(Zf)/Promoter/Homer	CAAGATGGCGGC	1	-0.01724	1	3358	0.0031	2785.5	0.0032
TEAD4(TEA)/Tropoblast-Tead4-ChIP-Seq(GSE37350)/Homer	CCWGGAATGY	1	-0.01626	1	73737	0.0674	59432.4	0.0679
CTCF(Zf)/CD4+-CTCF-ChIP-Seq(Barski_et_al.)/Homer	AYAGTGCCMYCTRGTGGCCA	1	-0.01473	1	5831	0.0053	4798.8	0.0055
GRHL2(CP2)/HBE-GRHL2-ChIP-Seq(GSE46194)/Homer	AAACYKGTTWDACMRGTTTB	1	-0.00889	1	30991	0.0283	25120.4	0.0287
Klf4(Zf)/mES-Klf4-ChIP-Seq(GSE11431)/Homer	GCCACACCCA	1	-0.008682	1	18635	0.017	15165.6	0.0173
Elk1(ETS)/Hela-Elk1-ChIP-Seq(GSE31477)/Homer	HACTTCCGGY	1	-0.008558	1	30842	0.0282	25002.2	0.0286
Elk4(ETS)/Hela-Elk4-ChIP-Seq(GSE31477)/Homer	NRYTTCCGGY	1	-0.007264	1	31013	0.0284	25149	0.0287
E2F6(E2F)/Hela-E2F6-ChIP-Seq(GSE31477)/Homer	GGCGGGAARN	1	-0.00636	1	16738	0.0153	13646.5	0.0156
OCT:OCT(POU,Homeobox)/NPC-Brn1-ChIP-Seq(GSE35496)/Homer	ATGAATATTCATGAG	1	-0.005852	1	1154	0.0011	993	0.0011
SCRT1(Zf)/HEK293-SCRT1.eGFP-ChIP-Seq(Encode)/Homer	GCAACAGGTG	1	-0.004107	1	23106	0.0211	18802.1	0.0215
NRF1(NRF)/MCF7-NRF1-ChIP-Seq(Unpublished)/Homer	CTGCGCATGCGC	1	-0.001859	1	2060	0.0019	1755.1	0.002
E2F3(E2F)/MEF-E2F3-ChIP-Seq(GSE71376)/Homer	BTKGGCGGGAAA	1	-0.001601	1	19684	0.018	16075.6	0.0184
CRE(bZIP)/Promoter/Homer	CSGTGACGTCAC	1	-0.001435	1	12072	0.011	9919	0.0113
Zfp281(Zf)/ES-Zfp281-ChIP-Seq(GSE81042)/Homer	CCCCTCCCCCAC	1	-0.000987	1	12997	0.0119	10679.2	0.0122
ELF1(ETS)/Jurkat-ELF1-ChIP-Seq(SRA014231)/Homer	AVCCGGAAGT	1	-0.000596	1	28507	0.0261	23237.5	0.0266
LRF(Zf)/Erythroblasts-ZBTB7A-ChIP-Seq(GSE74977)/Homer	AAGACCCYYN	1	-0.00056	1	78626	0.0719	63599.5	0.0727
E2F1(E2F)/Hela-E2F1-ChIP-Seq(GSE22478)/Homer	CWGGCGGGAA	1	-0.000403	1	4237	0.0039	3567	0.0041
ZBTB12(Zf)/HEK293-ZBTB12.GFP-ChIP-Seq(GSE58341)/Homer	NGNTCTAGAACCNGV	1	-0.000201	1	32548	0.0298	26541.1	0.0303
HRE(HSF)/Striatum-HSF1-ChIP-Seq(GSE38000)/Homer	TTCTAGAABNTTCTA	1	-0.000149	1	21825	0.02	17884.5	0.0204
HINFP(Zf)/K562-HINFP.eGFP-ChIP-Seq(Encode)/Homer	TWVGGTCCGC	1	-0.000144	1	5446	0.005	4573	0.0052
Egr2(Zf)/Thymocytes-Egr2-ChIP-Seq(GSE34254)/Homer	NGCGTGGGCGGR	1	-0.000105	1	5534	0.0051	4650.9	0.0053
NFkB-p50,p52(RHD)/Monocyte-p50-ChIP-Chip(Schreiber_et_al.)/Homer	GGGGGAATCCCC	1	-0.000104	1	4424	0.004	3739.8	0.0043
Klf9(Zf)/GBM-Klf9-ChIP-Seq(GSE62211)/Homer	GCCACRCCCACY	1	-9.2e-05	1	16686	0.0153	13734.3	0.0157
KLF6(Zf)/PDAC-KLF6-ChIP-Seq(GSE64557)/Homer	MKGGGYGTGGCC	1	-3.4e-05	1	50549	0.0462	41137.4	0.047
c-Jun-CRE(bZIP)/K562-cJun-ChIP-Seq(GSE31477)/Homer	ATGACGTCATCY	1	-9e-06	1	24427	0.0223	20075.5	0.0229
Atf2(bZIP)/3T3L1-Atf2-ChIP-Seq(GSE56872)/Homer	NRRTGACGTCAT	1	-6e-06	1	25725	0.0235	21136.9	0.0242
HRE(HSF)/HepG2-HSF1-ChIP-Seq(GSE31477)/Homer	BSTTCTRGAABVTTCYAGAA	1	-6e-06	1	11662	0.0107	9709.4	0.0111
NRF(NRF)/Promoter/Homer	STGCGCATGCGC	1	-5e-06	1	5099	0.0047	4336.8	0.005
E2F(E2F)/Hela-CellCycle-Expression/Homer	TTSGCGCGAAAA	1	0	1	988	0.0009	930.2	0.0011
E2F7(E2F)/Hela-E2F7-ChIP-Seq(GSE32673)/Homer	VDTTTCCCGCCA	1	0	1	2007	0.0018	1814.6	0.0021
KLF3(Zf)/MEF-Klf3-ChIP-Seq(GSE44748)/Homer	NRGCCCCRCCCHBNN	1	0	1	21019	0.0192	17469.5	0.02
ZBTB33(Zf)/GM12878-ZBTB33-ChIP-Seq(GSE32465)/Homer	GGVTCTCGCGAGAAC	1	0	1	440	0.0004	455.8	0.0005
GFY(?)/Promoter/Homer	ACTACAATTCCC	1	0	1	3797	0.0035	3339.1	0.0038
JunD(bZIP)/K562-JunD-ChIP-Seq/Homer	ATGACGTCATCN	1	0	1	6898	0.0063	5941.9	0.0068
Sp2(Zf)/HEK293-Sp2.eGFP-ChIP-Seq(Encode)/Homer	YGGCCCCGCCCC	1	0	1	74093	0.0677	60618.5	0.0693
Maz(Zf)/HepG2-Maz-ChIP-Seq(GSE31477)/Homer	GGGGGGGG	1	0	1	71116	0.065	58225.6	0.0666
GFX(?)/Promoter/Homer	ATTCTCGCGAGA	1	0	1	121	0.0001	166.8	0.0002
KLF5(Zf)/LoVo-KLF5-ChIP-Seq(GSE49402)/Homer	DGGGYGKGGC	1	0	1	64525	0.059	53170.3	0.0608
KLF1(Zf)/HUDEP2-KLF1-CutnRun(GSE136251)/Homer	VDGGGYGGGGCY	1	0	1	40090	0.0367	33331.8	0.0381
Ronin(THAP)/ES-Thap11-ChIP-Seq(GSE51522)/Homer	RACTACAACTCCCAGVAKGC	1	0	1	548	0.0005	762.1	0.0009
Sp1(Zf)/Promoter/Homer	GGCCCCGCCCCC	1	0	1	5118	0.0047	4597.1	0.0053
KLF10(Zf)/HEK293-KLF10.GFP-ChIP-Seq(GSE58341)/Homer	GGGGGTGTGTCC	1	0	1	33068	0.0302	28389.3	0.0324
KLF14(Zf)/HEK293-KLF14.GFP-ChIP-Seq(GSE58341)/Homer	RGKGGGCGKGGC	1	0	1	88527	0.0809	72733.5	0.0831
Sp5(Zf)/mES-Sp5.Flag-ChIP-Seq(GSE72989)/Homer	RGKGGGCGGAGC	1	0	1	43907	0.0401	36846.6	0.0421
GFY-Staf(?,Zf)/Promoter/Homer	RACTACAATTCCCAGAAKGC	1	0	1	1766	0.0016	1774.2	0.002
OCT:OCT(POU,Homeobox)/NPC-OCT6-ChIP-Seq(GSE43916)/Homer	YATGCATATRCATRT	1	0	1	17010	0.0156	14653	0.0167
E2F4(E2F)/K562-E2F4-ChIP-Seq(GSE31477)/Homer	GGCGGGAAAH	1	0	1	10170	0.0093	8929.5	0.0102

## Sheet: Supplementary Table 4
RNA-seq from liver of Vps15LKO and WT mice sacrificed at ZT6
DEseq2 analysis, differentially expressed genes with fold change (FC) of 1.2 and p-value of 0.05 or less.
Samples K8, K9, K10 are Vps15LKO
Samples W1, W2, W3 are Vps15 WT
FASTQ files were mapped to the ENSEMBL [Mouse GRCm38/mm10] reference using HISAT2 and counted by featureCounts from the Subread R package. Read count normalizations and groups comparisons were performed by three independent and complementary statistical methods: Deseq2, edgeR, LimmaVoom. Flags were computed from counts normalized to the mean coverage. All normalized counts <20 were considered as …
Sondes	Gene	Name	pval	K10	K8	K9	Mean_(KO)	W1	W2	W3	Mean _(WT)	RatiosMean_(KO)_vs_(WT)	Delta	Flags_(KO)	Flags_(WT)	Flags_tot
ENSMUSG00000000001	Gnai3	guanine nucleotide binding protein (G protein), alpha inhibiting 3 [Source:MGI Symbol;Acc:MGI:95773]	0.0410473	1232.07	1353.95	1413.24	1333.09	1797.99	1685.03	1384.4	1622.47	0.82164	289.385	3	3	6
ENSMUSG00000000028	Cdc45	cell division cycle 45 [Source:MGI Symbol;Acc:MGI:1338073]	3.47783e-06	62.2402	45.0555	47.8103	51.702	15.9114	14.9892	14.8281	15.2429	3.39188	36.4591	3	0	3
ENSMUSG00000000031	H19	H19, imprinted maternally expressed transcript [Source:MGI Symbol;Acc:MGI:95891]	8.51362e-290	27714.6	32315.5	22873.6	27634.5	13.2595	9.99277	24.2641	15.8388	1744.74	27618.7	3	0	3
ENSMUSG00000000049	Apoh	apolipoprotein H [Source:MGI Symbol;Acc:MGI:88058]	1.90931e-16	6972.32	9180.62	11869.9	9340.96	34985.2	32715.1	24866.7	30855.7	0.302731	21514.7	3	3	6
ENSMUSG00000000056	Narf	nuclear prelamin A recognition factor [Source:MGI Symbol;Acc:MGI:1914858]	2.2957e-23	415.17	466.591	538.069	473.277	1222.53	1190.39	1184.9	1199.27	0.394637	725.994	3	3	6
ENSMUSG00000000058	Cav2	caveolin 2 [Source:MGI Symbol;Acc:MGI:107571]	2.474e-13	212.89	220.695	178.276	203.954	71.6013	76.1949	68.7483	72.1815	2.82557	131.772	3	3	6
ENSMUSG00000000078	Klf6	Kruppel-like factor 6 [Source:MGI Symbol;Acc:MGI:1346318]	9.14651e-42	1837.5	2002.3	1625.55	1821.78	299.665	286.043	167.153	250.953	7.25944	1570.83	3	3	6
ENSMUSG00000000085	Scmh1	sex comb on midleg homolog 1 [Source:MGI Symbol;Acc:MGI:1352762]	7.78401e-05	413.756	416.954	367.897	399.535	274.472	277.299	268.253	273.341	1.46167	126.194	3	3	6
ENSMUSG00000000088	Cox5a	cytochrome c oxidase subunit 5A [Source:MGI Symbol;Acc:MGI:88474]	6.54551e-08	1244.8	1273.01	1519.4	1345.74	2700.96	2094.73	2228.25	2341.32	0.574777	995.581	3	3	6
ENSMUSG00000000093	Tbx2	T-box 2 [Source:MGI Symbol;Acc:MGI:98494]	1.46902e-09	273.008	223.75	221.224	239.327	84.8608	113.668	110.537	103.022	2.32308	136.306	3	3	6
ENSMUSG00000000120	Ngfr	nerve growth factor receptor (TNFR superfamily, member 16) [Source:MGI Symbol;Acc:MGI:97323]	3.38255e-07	200.866	285.606	307.931	264.801	104.75	139.899	107.841	117.496	2.25369	147.304	3	3	6
ENSMUSG00000000134	Tfe3	transcription factor E3 [Source:MGI Symbol;Acc:MGI:98511]	0.000108094	1186.1	1178.31	1309.52	1224.64	832.697	953.061	897.772	894.51	1.36907	330.134	3	3	6
ENSMUSG00000000142	Axin2	axin 2 [Source:MGI Symbol;Acc:MGI:1270862]	4.20212e-05	273.715	274.151	256.069	267.978	163.092	189.863	142.889	165.281	1.62135	102.697	3	3	6
ENSMUSG00000000149	Gna12	guanine nucleotide binding protein, alpha 12 [Source:MGI Symbol;Acc:MGI:95767]	3.61426e-12	2143.75	2211.53	2287.6	2214.3	4563.92	4565.45	3547.95	4225.77	0.523998	2011.48	3	3	6
ENSMUSG00000000154	Slc22a18	solute carrier family 22 (organic cation transporter), member 18 [Source:MGI Symbol;Acc:MGI:1336884]	0.00139578	1343.82	1617.41	1739	1566.75	2413.23	2107.22	1966.74	2162.4	0.724541	595.653	3	3	6
ENSMUSG00000000159	Igsf5	immunoglobulin superfamily, member 5 [Source:MGI Symbol;Acc:MGI:1919308]	0.000491621	405.976	411.608	413.276	410.287	575.462	515.877	559.423	550.254	0.745631	139.967	3	3	6
ENSMUSG00000000168	Dlat	dihydrolipoamide S-acetyltransferase (E2 component of pyruvate dehydrogenase complex) [Source:MGI Symbol;Acc:MGI:2385311]	6.27875e-07	641.498	597.176	719.586	652.753	1390.92	1344.03	924.732	1219.89	0.53509	567.141	3	3	6
ENSMUSG00000000171	Sdhd	succinate dehydrogenase complex, subunit D, integral membrane protein [Source:MGI Symbol;Acc:MGI:1914175]	3.61129e-12	1198.83	1266.13	1477.26	1314.08	3001.95	2650.58	2313.18	2655.24	0.494899	1341.16	3	3	6
ENSMUSG00000000184	Ccnd2	cyclin D2 [Source:MGI Symbol;Acc:MGI:88314]	1.27726e-18	599.769	555.175	539.69	564.878	208.174	251.068	243.989	234.411	2.40978	330.467	3	3	6
ENSMUSG00000000194	Gpr107	G protein-coupled receptor 107 [Source:MGI Symbol;Acc:MGI:2139054]	0.000101156	610.378	612.449	604.517	609.115	420.326	444.678	463.714	442.906	1.37527	166.208	3	3	6
ENSMUSG00000000204	Slfn4	schlafen 4 [Source:MGI Symbol;Acc:MGI:1329010]	2.72755e-07	35.3638	35.128	35.6552	35.3823	5.3038	1.2491	6.74003	4.43098	7.98522	30.9513	3	0	3
ENSMUSG00000000223	Drp2	dystrophin related protein 2 [Source:MGI Symbol;Acc:MGI:107432]	0.000116715	29.7055	16.8003	7.2931	17.933	1.32595	0	0	0.441983	40.5739	17.491	2	0	2
ENSMUSG00000000244	Tspan32	tetraspanin 32 [Source:MGI Symbol;Acc:MGI:1350360]	3.30001e-07	33.9492	38.9462	30.7931	34.5628	2.6519	6.24548	4.04402	4.3138	8.01216	30.2491	3	0	3
ENSMUSG00000000282	Mnt	max binding protein [Source:MGI Symbol;Acc:MGI:109150]	4.3701e-05	586.331	714.014	613.431	637.925	393.807	437.184	272.297	367.763	1.73461	270.163	3	3	6
ENSMUSG00000000290	Itgb2	integrin beta 2 [Source:MGI Symbol;Acc:MGI:96611]	1.21245e-53	881.972	956.856	919.741	919.523	159.114	211.097	163.109	177.773	5.17244	741.75	3	3	6
ENSMUSG00000000295	Hddc2	HD domain containing 2 [Source:MGI Symbol;Acc:MGI:1916942]	0.000115246	45.2656	43.5281	29.1724	39.322	11.9336	6.24548	16.1761	11.4517	3.43373	27.8703	3	0	3
ENSMUSG00000000296	Tpd52l1	tumor protein D52-like 1 [Source:MGI Symbol;Acc:MGI:1298386]	0.000413342	73.5566	76.3652	46.1897	65.3705	133.921	111.17	121.321	122.137	0.535222	56.7666	3	3	6
ENSMUSG00000000301	Pemt	phosphatidylethanolamine N-methyltransferase [Source:MGI Symbol;Acc:MGI:104535]	1.77722e-13	2288.03	2586.49	3481.24	2785.26	8690.28	7537.05	6133.43	7453.59	0.37368	4668.33	3	3	6
ENSMUSG00000000303	Cdh1	cadherin 1 [Source:MGI Symbol;Acc:MGI:88354]	1.29846e-28	2968.43	2582.67	2848.36	2799.82	617.893	593.321	905.86	705.691	3.96749	2094.13	3	3	6
ENSMUSG00000000305	Cdh4	cadherin 4 [Source:MGI Symbol;Acc:MGI:99218]	0.000122089	55.1675	54.2193	49.431	52.9393	25.1931	18.7364	21.5681	21.8325	2.42479	31.1067	3	0	3
ENSMUSG00000000317	Bcl6b	B cell CLL/lymphoma 6, member B [Source:MGI Symbol;Acc:MGI:1278332]	1.30893e-08	142.162	125.239	141	136.134	59.6678	39.9711	59.3123	52.9837	2.56935	83.15	3	3	6
ENSMUSG00000000318	Clec10a	C-type lectin domain family 10, member A [Source:MGI Symbol;Acc:MGI:96975]	0.000225732	47.3874	22.9095	31.6034	33.9668	6.62975	9.99277	10.7841	9.13552	3.7181	24.8313	3	0	3
ENSMUSG00000000326	Comt	catechol-O-methyltransferase [Source:MGI Symbol;Acc:MGI:88470]	1.48008e-09	8048.79	10135.2	13998.7	10727.6	25836.2	22197.7	32900.8	26978.2	0.397638	16250.6	3	3	6
ENSMUSG00000000340	Dbt	dihydrolipoamide branched chain transacylase E2 [Source:MGI Symbol;Acc:MGI:105386]	1.52198e-24	629.475	722.414	764.966	705.618	1650.81	1661.3	1618.95	1643.69	0.42929	938.069	3	3	6
ENSMUSG00000000355	Mcts1	malignant T cell amplified sequence 1 [Source:MGI Symbol;Acc:MGI:1916245]	8.97345e-09	135.797	148.148	144.241	142.729	281.101	268.556	250.729	266.796	0.534975	124.067	3	3	6
ENSMUSG00000000359	Rem1	rad and gem related GTP binding protein 1 [Source:MGI Symbol;Acc:MGI:1097696]	2.24202e-07	55.1675	33.6007	28.3621	39.0434	6.62975	2.49819	2.69601	3.94132	9.90617	35.1021	3	0	3
ENSMUSG00000000384	Tbrg4	transforming growth factor beta regulated gene 4 [Source:MGI Symbol;Acc:MGI:1100868]	4.02155e-11	589.16	560.52	595.603	581.761	937.447	941.819	966.52	948.595	0.613287	366.834	3	3	6
ENSMUSG00000000385	Tmprss2	transmembrane protease, serine 2 [Source:MGI Symbol;Acc:MGI:1354381]	2.32507e-24	308.372	279.497	305.5	297.789	70.2754	88.6858	83.5764	80.8459	3.68342	216.944	3	3	6
ENSMUSG00000000386	Mx1	MX dynamin-like GTPase 1 [Source:MGI Symbol;Acc:MGI:97243]	1.79953e-30	239.059	255.06	192.052	228.723	25.1931	17.4873	31.0041	24.5615	9.31227	204.162	3	1	4
ENSMUSG00000000399	Ndufa9	NADH:ubiquinone oxidoreductase subunit A9 [Source:MGI Symbol;Acc:MGI:1913358]	6.65565e-13	731.322	784.27	927.034	814.209	1742.3	1560.12	1520.55	1607.66	0.506457	793.448	3	3	6
ENSMUSG00000000409	Lck	lymphocyte protein tyrosine kinase [Source:MGI Symbol;Acc:MGI:96756]	9.9368e-09	84.873	75.6015	71.3103	77.2616	23.8671	23.7328	20.2201	22.6067	3.41765	54.6549	3	0	3
ENSMUSG00000000440	Pparg	peroxisome proliferator activated receptor gamma [Source:MGI Symbol;Acc:MGI:97747]	1.08442e-05	516.311	573.502	625.586	571.8	315.576	316.021	150.977	260.858	2.192	310.942	3	3	6
ENSMUSG00000000486	sept-01	septin 1 [Source:MGI Symbol;Acc:MGI:1858916]	8.42543e-09	103.969	103.093	89.1379	98.7334	35.8007	36.2238	29.6561	33.8935	2.91305	64.8399	3	3	6
ENSMUSG00000000489	Pdgfb	platelet derived growth factor, B polypeptide [Source:MGI Symbol;Acc:MGI:97528]	4.20702e-43	560.162	419.245	387.345	455.584	29.1709	49.9639	31.0041	36.713	12.4093	418.871	3	3	6
ENSMUSG00000000530	Acvrl1	activin A receptor, type II-like 1 [Source:MGI Symbol;Acc:MGI:1338946]	1.40659e-19	268.764	262.696	272.276	267.912	84.8608	96.1804	76.8363	85.9592	3.11674	181.953	3	3	6
ENSMUSG00000000552	Zfp385a	zinc finger protein 385A [Source:MGI Symbol;Acc:MGI:1352495]	0.00521279	884.094	1059.18	1133.67	1025.65	865.846	738.216	659.175	754.412	1.35954	271.238	3	3	6
ENSMUSG00000000555	Itga5	integrin alpha 5 (fibronectin receptor alpha) [Source:MGI Symbol;Acc:MGI:96604]	9.40687e-07	1094.15	932.419	1002.4	1009.66	662.975	623.299	699.615	661.963	1.52525	347.693	3	3	6
ENSMUSG00000000563	Atp5pb	ATP synthase peripheral stalk-membrane subunit b [Source:MGI Symbol;Acc:MGI:1100495]	7.40642e-12	2082.93	2362.74	2657.93	2367.86	4951.1	4281.9	4252.96	4495.32	0.52674	2127.46	3	3	6
ENSMUSG00000000567	Sox9	SRY (sex determining region Y)-box 9 [Source:MGI Symbol;Acc:MGI:98371]	8.83078e-37	1246.22	862.926	644.224	917.79	98.1203	93.6822	110.537	100.78	9.10689	817.01	3	3	6
ENSMUSG00000000581	C1d	C1D nuclear receptor co-repressor [Source:MGI Symbol;Acc:MGI:1927354]	5.19303e-05	265.228	287.133	276.328	276.23	425.63	367.234	466.41	419.758	0.658068	143.529	3	3	6
ENSMUSG00000000594	Gm2a	GM2 ganglioside activator protein [Source:MGI Symbol;Acc:MGI:95762]	6.69299e-06	3206.78	3583.05	4118.98	3636.27	5355.51	5699.63	5192.52	5415.89	0.671409	1779.61	3	3	6
ENSMUSG00000000605	Clcn4	chloride channel, voltage-sensitive 4 [Source:MGI Symbol;Acc:MGI:104571]	4.8478e-05	795.684	843.835	942.431	860.65	1180.1	1337.78	1167.37	1228.42	0.700617	367.767	3	3	6
ENSMUSG00000000628	Hk2	hexokinase 2 [Source:MGI Symbol;Acc:MGI:1315197]	1.68464e-24	193.086	229.095	221.224	214.469	15.9114	39.9711	31.0041	28.9622	7.40512	185.506	3	2	5
ENSMUSG00000000673	Haao	3-hydroxyanthranilate 3,4-dioxygenase [Source:MGI Symbol;Acc:MGI:1349444]	6.97605e-27	1022.72	1484.54	2204.95	1570.74	11627.3	10557.4	8425.04	10203.2	0.153945	8632.49	3	3	6
ENSMUSG00000000682	Cd52	CD52 antigen [Source:MGI Symbol;Acc:MGI:1346088]	1.16554e-62	900.361	986.638	914.879	933.959	179.003	133.653	164.457	159.038	5.87256	774.922	3	3	6
ENSMUSG00000000686	Abhd15	abhydrolase domain containing 15 [Source:MGI Symbol;Acc:MGI:1914727]	8.06054e-17	140.041	199.313	252.828	197.394	808.83	1004.27	624.127	812.41	0.242973	615.016	3	3	6
ENSMUSG00000000693	Loxl3	lysyl oxidase-like 3 [Source:MGI Symbol;Acc:MGI:1337004]	3.49306e-07	295.641	250.478	275.517	273.879	165.744	136.151	148.281	150.059	1.82514	123.82	3	3	6
ENSMUSG00000000708	Kat2b	K(lysine) acetyltransferase 2B [Source:MGI Symbol;Acc:MGI:1343094]	5.54368e-15	1014.23	1101.95	1119.09	1078.42	2008.82	2128.46	1838.68	1991.98	0.541381	913.563	3	3	6
ENSMUSG00000000711	Rab5b	RAB5B, member RAS oncogene family [Source:MGI Symbol;Acc:MGI:105938]	7.54043e-08	1324.02	1375.34	1523.45	1407.6	2187.82	2128.46	2026.05	2114.11	0.665813	706.509	3	3	6
ENSMUSG00000000732	Icosl	icos ligand [Source:MGI Symbol;Acc:MGI:1354701]	8.3068e-16	185.306	130.584	150.724	155.538	17.2374	34.9747	33.7002	28.6374	5.4313	126.901	3	2	5
ENSMUSG00000000738	Spg7	SPG7, paraplegin matrix AAA peptidase subunit [Source:MGI Symbol;Acc:MGI:2385906]	0.0076686	497.922	560.52	566.431	541.624	747.836	635.79	684.787	689.471	0.785565	147.847	3	3	6
ENSMUSG00000000739	Sult5a1	sulfotransferase family 5A, member 1 [Source:MGI Symbol;Acc:MGI:1931463]	4.02465e-65	3.53638	0.763652	7.2931	3.86438	676.235	533.364	904.512	704.704	0.00548369	700.839	0	3	3
ENSMUSG00000000740	Rpl13	ribosomal protein L13 [Source:MGI Symbol;Acc:MGI:105922]	0.000111313	5493.4	4685.77	4438.26	4872.48	3786.91	3228.91	3008.75	3341.53	1.45816	1530.95	3	3	6
ENSMUSG00000000753	Serpinf1	serine (or cysteine) peptidase inhibitor, clade F, member 1 [Source:MGI Symbol;Acc:MGI:108080]	1.67611e-17	4167.97	5309.67	7358.74	5612.13	21194	19363.5	16506.3	19021.3	0.295045	13409.1	3	3	6
ENSMUSG00000000776	Polr3d	polymerase (RNA) III (DNA directed) polypeptide D [Source:MGI Symbol;Acc:MGI:1914315]	0.000199864	290.69	265.751	222.845	259.762	155.136	148.643	181.981	161.92	1.60426	97.842	3	3	6
ENSMUSG00000000782	Tcf7	transcription factor 7, T cell specific [Source:MGI Symbol;Acc:MGI:98507]	2.04786e-05	355.759	303.933	286.862	315.518	157.788	218.592	165.805	180.728	1.74582	134.79	3	3	6
ENSMUSG00000000787	Ddx3x	DEAD/H (Asp-Glu-Ala-Asp/His) box polypeptide 3, X-linked [Source:MGI Symbol;Acc:MGI:103064]	6.3036e-05	2249.14	2336.01	2486.95	2357.36	3032.45	3336.34	3045.15	3137.98	0.751237	780.613	3	3	6
ENSMUSG00000000794	Kcnn3	potassium intermediate/small conductance calcium-activated channel, subfamily N, member 3 [Source:MGI Symbol;Acc:MGI:2153183]	2.46194e-06	24.7546	16.8003	12.1552	17.9034	0	0	0	0	#NUM!	17.9034	2	0	2
ENSMUSG00000000804	Usp32	ubiquitin specific peptidase 32 [Source:MGI Symbol;Acc:MGI:2144475]	0.0026415	425.072	485.682	507.276	472.677	607.285	695.747	591.775	631.602	0.748377	158.925	3	3	6
ENSMUSG00000000811	Txnrd3	thioredoxin reductase 3 [Source:MGI Symbol;Acc:MGI:2386711]	4.25352e-06	91.9458	84.0017	91.569	89.1721	201.544	204.852	134.801	180.399	0.494305	91.2268	3	3	6
ENSMUSG00000000823	Zfp512b	zinc finger protein 512B [Source:MGI Symbol;Acc:MGI:2685478]	2.08445e-08	419.414	452.082	408.414	426.637	706.732	664.519	665.915	679.055	0.628279	252.419	3	3	6
ENSMUSG00000000826	Dnajc5	DnaJ heat shock protein family (Hsp40) member C5 [Source:MGI Symbol;Acc:MGI:892995]	0.000591659	1815.58	1809.09	1580.98	1735.22	1230.48	1388.99	1318.35	1312.61	1.32196	422.607	3	3	6
ENSMUSG00000000827	Tpd52l2	tumor protein D52-like 2 [Source:MGI Symbol;Acc:MGI:1913564]	3.6756e-05	814.073	742.269	720.396	758.913	526.402	520.873	374.746	474.007	1.60106	284.906	3	3	6
ENSMUSG00000000861	Bcl11a	B cell CLL/lymphoma 11A (zinc finger protein) [Source:MGI Symbol;Acc:MGI:106190]	0.00376298	21.9255	30.5461	14.5862	22.3526	6.62975	8.74367	5.39203	6.92182	3.2293	15.4308	2	0	2
ENSMUSG00000000876	Pxmp4	peroxisomal membrane protein 4 [Source:MGI Symbol;Acc:MGI:1891701]	3.5434e-07	664.131	876.672	1244.69	928.498	2083.07	1811.19	2067.84	1987.37	0.4672	1058.87	3	3	6
ENSMUSG00000000881	Dlg3	discs large MAGUK scaffold protein 3 [Source:MGI Symbol;Acc:MGI:1888986]	3.94726e-06	189.55	213.059	193.672	198.76	385.852	365.985	283.081	344.973	0.576162	146.212	3	3	6
ENSMUSG00000000901	Mmp11	matrix metallopeptidase 11 [Source:MGI Symbol;Acc:MGI:97008]	6.10754e-19	2350.28	2703.33	3482.05	2845.22	10012.2	8180.33	7546.14	8579.57	0.331627	5734.36	3	3	6
ENSMUSG00000000902	Smarcb1	SWI/SNF related, matrix associated, actin dependent regulator of chromatin, subfamily b, member 1 [Source:MGI Symbol;Acc:MGI:1328366]	0.000139629	626.646	588.012	560.759	591.805	441.541	397.213	432.71	423.821	1.39636	167.984	3	3	6
ENSMUSG00000000915	Hip1r	huntingtin interacting protein 1 related [Source:MGI Symbol;Acc:MGI:1352504]	9.45266e-10	1123.86	1167.62	1063.98	1118.49	729.273	674.512	695.571	699.785	1.59833	418.703	3	3	6
ENSMUSG00000000916	Nsun5	NOL1/NOP2/Sun domain family, member 5 [Source:MGI Symbol;Acc:MGI:2140844]	0.000425149	155.601	144.33	165.31	155.08	289.057	208.599	233.205	243.62	0.636565	88.5401	3	3	6
ENSMUSG00000000934	Top1mt	DNA topoisomerase 1, mitochondrial [Source:MGI Symbol;Acc:MGI:1920210]	4.85903e-06	252.497	261.933	252.828	255.752	412.371	388.469	372.05	390.963	0.65416	135.211	3	3	6
ENSMUSG00000000957	Mmp14	matrix metallopeptidase 14 (membrane-inserted) [Source:MGI Symbol;Acc:MGI:101900]	1.95161e-63	2736.45	2442.92	2507.21	2562.19	704.08	720.729	652.435	692.414	3.70037	1869.78	3	3	6
ENSMUSG00000000958	Slc7a7	solute carrier family 7 (cationic amino acid transporter, y+ system), member 7 [Source:MGI Symbol;Acc:MGI:1337120]	3.60034e-16	310.494	356.625	397.069	354.729	102.098	91.184	138.845	110.709	3.20416	244.02	3	3	6
ENSMUSG00000000959	Oxa1l	oxidase assembly 1-like [Source:MGI Symbol;Acc:MGI:1916339]	1.61386e-05	1050.3	1053.08	1198.5	1100.63	1621.64	1473.93	1550.21	1548.59	0.710727	447.966	3	3	6
ENSMUSG00000000982	Ccl3	chemokine (C-C motif) ligand 3 [Source:MGI Symbol;Acc:MGI:98260]	1.05612e-10	66.4839	45.8191	50.2414	54.1814	3.97785	2.49819	1.34801	2.60802	20.775	51.5734	3	0	3
ENSMUSG00000000983	Wfdc18	WAP four-disulfide core domain 18 [Source:MGI Symbol;Acc:MGI:107506]	1.11794e-05	34.6565	20.6186	18.6379	24.6377	1.32595	1.2491	1.34801	1.30768	18.8407	23.33	3	0	3
ENSMUSG00000001020	S100a4	S100 calcium binding protein A4 [Source:MGI Symbol;Acc:MGI:1330282]	8.42541e-13	106.091	78.6561	51.0517	78.5997	6.62975	3.74729	6.74003	5.70569	13.7757	72.894	3	0	3
ENSMUSG00000001025	S100a6	S100 calcium binding protein A6 (calcyclin) [Source:MGI Symbol;Acc:MGI:1339467]	3.70772e-44	440.632	360.444	292.534	364.537	27.845	19.9855	22.9161	23.5822	15.4581	340.955	3	1	4
ENSMUSG00000001029	Icam2	intercellular adhesion molecule 2 [Source:MGI Symbol;Acc:MGI:96394]	0.0496597	111.042	86.2926	96.431	97.9219	76.9051	61.2057	75.4883	71.1997	1.37531	26.7222	3	3	6
ENSMUSG00000001034	Mapk7	mitogen-activated protein kinase 7 [Source:MGI Symbol;Acc:MGI:1346347]	2.1101e-28	413.756	351.28	319.276	361.437	76.9051	88.6858	75.4883	80.3598	4.49774	281.077	3	3	6
ENSMUSG00000001036	Epn2	epsin 2 [Source:MGI Symbol;Acc:MGI:1333766]	8.39189e-05	418.707	318.443	330.621	355.923	236.019	224.837	171.197	210.684	1.68937	145.239	3	3	6
ENSMUSG00000001039	B9d1	B9 protein domain 1 [Source:MGI Symbol;Acc:MGI:1351471]	2.82518e-06	44.5583	41.2372	26.7414	37.5123	6.62975	1.2491	9.43604	5.77163	6.49943	31.7407	3	0	3
ENSMUSG00000001052	Sec24b	Sec24 related gene family, member B (S, cerevisiae) [Source:MGI Symbol;Acc:MGI:2139764]	3.02187e-05	903.898	934.71	946.483	928.363	592.7	724.476	598.515	638.563	1.45383	289.8	3	3	6
ENSMUSG00000001053	N4bp3	NEDD4 binding protein 3 [Source:MGI Symbol;Acc:MGI:2442218]	0.0258974	121.651	92.4018	115.069	109.707	82.2089	84.9386	57.9643	75.0373	1.46204	34.6701	3	3	6
ENSMUSG00000001056	Nhp2	NHP2 ribonucleoprotein [Source:MGI Symbol;Acc:MGI:1098547]	0.0127884	468.216	465.827	473.241	469.095	379.222	296.036	403.054	359.437	1.30508	109.658	3	3	6
ENSMUSG00000001062	Vps9d1	VPS9 domain containing 1 [Source:MGI Symbol;Acc:MGI:1914143]	3.29883e-06	257.448	256.587	296.586	270.207	470.712	418.447	405.75	431.637	0.626006	161.429	3	3	6
ENSMUSG00000001065	Zfp276	zinc finger protein (C2H2 type) 276 [Source:MGI Symbol;Acc:MGI:1888495]	3.43637e-05	239.766	226.804	235.81	234.127	354.029	359.74	567.511	427.093	0.548187	192.966	3	3	6
ENSMUSG00000001082	Mfsd10	major facilitator superfamily domain containing 10 [Source:MGI Symbol;Acc:MGI:1915544]	5.88718e-16	387.587	306.224	275.517	323.109	115.358	91.184	91.6644	99.4021	3.25053	223.707	3	3	6
ENSMUSG00000001089	Luzp1	leucine zipper protein 1 [Source:MGI Symbol;Acc:MGI:107629]	0.000977999	669.082	674.304	628.827	657.405	304.969	458.418	506.85	423.412	1.55263	233.992	3	3	6
ENSMUSG00000001095	Slc13a2	solute carrier family 13 (sodium-dependent dicarboxylate transporter), member 2 [Source:MGI Symbol;Acc:MGI:1276558]	7.79474e-14	2.8291	5.34556	0.810345	2.995	156.462	141.148	28.3081	108.639	0.0275683	105.644	0	3	3
ENSMUSG00000001098	Kctd10	potassium channel tetramerisation domain containing 10 [Source:MGI Symbol;Acc:MGI:2141207]	6.51786e-15	773.759	663.613	601.276	679.549	294.361	298.534	312.737	301.877	2.25108	377.672	3	3	6
ENSMUSG00000001100	Poldip2	polymerase (DNA-directed), delta interacting protein 2 [Source:MGI Symbol;Acc:MGI:1915061]	9.35791e-06	1156.39	1311.95	1393.79	1287.38	2177.21	1907.37	1761.84	1948.81	0.660599	661.428	3	3	6
ENSMUSG00000001105	Ift20	intraflagellar transport 20 [Source:MGI Symbol;Acc:MGI:1915585]	2.10076e-14	375.563	362.735	384.914	374.404	750.488	663.27	756.231	723.33	0.517611	348.926	3	3	6
ENSMUSG00000001119	Col6a1	collagen, type VI, alpha 1 [Source:MGI Symbol;Acc:MGI:88459]	4.91453e-36	1325.43	1014.13	1156.36	1165.31	217.456	294.787	277.689	263.311	4.4256	901.998	3	3	6
ENSMUSG00000001120	Pcbp3	poly(rC) binding protein 3 [Source:MGI Symbol;Acc:MGI:1890470]	0.0149045	57.9965	42.7645	36.4655	45.7422	25.1931	24.9819	25.6121	25.2624	1.81069	20.4798	3	1	4
ENSMUSG00000001123	Lgals9	lectin, galactose binding, soluble 9 [Source:MGI Symbol;Acc:MGI:109496]	1.79762e-05	5830.07	6509.37	7897.62	6745.69	11059.8	9664.26	10190.9	10305	0.654604	3559.29	3	3	6
ENSMUSG00000001127	Araf	Araf proto-oncogene, serine/threonine kinase [Source:MGI Symbol;Acc:MGI:88065]	0.0012518	1128.1	1225.66	1236.59	1196.78	1571.25	1540.14	1439.67	1517.02	0.788905	320.236	3	3	6
ENSMUSG00000001128	Cfp	complement factor properdin [Source:MGI Symbol;Acc:MGI:97545]	4.70349e-08	920.165	1387.56	1284.4	1197.37	509.165	593.321	660.523	587.67	2.03749	609.702	3	3	6
ENSMUSG00000001131	Timp1	tissue inhibitor of metalloproteinase 1 [Source:MGI Symbol;Acc:MGI:98752]	7.11644e-21	222.084	161.131	134.517	172.577	2.6519	2.49819	2.69601	2.61537	65.9859	169.962	3	0	3
ENSMUSG00000001143	Lman2l	lectin, mannose-binding 2-like [Source:MGI Symbol;Acc:MGI:2443010]	0.000183617	216.426	216.877	247.155	226.82	376.57	308.527	332.957	339.351	0.668391	112.532	3	3	6
ENSMUSG00000001150	Mcm3ap	minichromosome maintenance complex component 3 associated protein [Source:MGI Symbol;Acc:MGI:1930089]	0.00248934	371.319	359.68	341.155	357.385	450.823	459.667	487.978	466.156	0.766663	108.772	3	3	6
ENSMUSG00000001151	Pcnt	pericentrin (kendrin) [Source:MGI Symbol;Acc:MGI:102722]	0.018234	305.543	306.224	280.379	297.382	229.389	258.563	192.765	226.906	1.3106	70.4764	3	3	6
ENSMUSG00000001155	Ftcd	formiminotransferase cyclodeaminase [Source:MGI Symbol;Acc:MGI:1339962]	3.16267e-42	1465.47	1808.33	1867.03	1713.61	7347.09	6203.01	6115.9	6555.34	0.261407	4841.72	3	3	6
ENSMUSG00000001166	Oas1c	2-5 oligoadenylate synthetase 1C [Source:MGI Symbol;Acc:MGI:2149633]	9.46473e-08	90.5312	89.3472	85.0862	88.3216	31.8228	31.2274	35.0482	32.6995	2.70101	55.6221	3	3	6
ENSMUSG00000001211	Agpat3	1-acylglycerol-3-phosphate O-acyltransferase 3 [Source:MGI Symbol;Acc:MGI:1336186]	1.05125e-12	3045.53	3090.5	3794.84	3310.29	6283.68	6009.4	6029.63	6107.57	0.541998	2797.28	3	3	6
ENSMUSG00000001227	Sema6b	sema domain, transmembrane domain (TM), and cytoplasmic domain, (semaphorin) 6B [Source:MGI Symbol;Acc:MGI:1202889]	6.25557e-13	273.008	255.823	250.397	259.743	110.054	118.664	98.4044	109.041	2.38207	150.702	3	3	6
ENSMUSG00000001228	Uhrf1	ubiquitin-like, containing PHD and RING finger domains, 1 [Source:MGI Symbol;Acc:MGI:1338889]	6.32183e-24	223.499	177.167	157.207	185.958	6.62975	8.74367	24.2641	13.2125	14.0744	172.745	3	0	3
ENSMUSG00000001229	Dpp9	dipeptidylpeptidase 9 [Source:MGI Symbol;Acc:MGI:2443967]	4.07159e-06	831.048	853.763	964.31	883.04	1365.73	1252.84	1245.56	1288.04	0.685567	405.003	3	3	6
ENSMUSG00000001248	Gramd1a	GRAM domain containing 1A [Source:MGI Symbol;Acc:MGI:105490]	1.04127e-05	558.747	486.446	468.379	504.524	339.443	334.758	284.429	319.543	1.57889	184.981	3	3	6
ENSMUSG00000001249	Hpn	hepsin [Source:MGI Symbol;Acc:MGI:1196620]	4.8206e-13	3715.32	4144.34	5003.88	4287.84	10114.4	8911.05	8221.49	9082.3	0.47211	4794.45	3	3	6
ENSMUSG00000001270	Ckb	creatine kinase, brain [Source:MGI Symbol;Acc:MGI:88407]	1.65605e-41	657.058	547.538	525.103	576.567	120.662	97.4295	109.189	109.093	5.28508	467.474	3	3	6
ENSMUSG00000001281	Itgb7	integrin beta 7 [Source:MGI Symbol;Acc:MGI:96616]	1.97016e-13	142.162	117.602	118.31	126.025	37.1266	28.7292	32.3522	32.736	3.84974	93.289	3	3	6
ENSMUSG00000001285	Myg1	melanocyte proliferating gene 1 [Source:MGI Symbol;Acc:MGI:1929864]	0.00432586	280.788	277.969	277.948	278.902	395.133	342.252	359.918	365.768	0.762511	86.8659	3	3	6
ENSMUSG00000001288	Rarg	retinoic acid receptor, gamma [Source:MGI Symbol;Acc:MGI:97858]	5.98692e-13	558.04	510.883	544.552	537.825	294.361	266.058	245.337	268.585	2.00244	269.24	3	3	6
ENSMUSG00000001300	Efnb2	ephrin B2 [Source:MGI Symbol;Acc:MGI:105097]	2.7508e-08	176.112	122.948	105.345	134.801	47.7342	47.4657	40.4402	45.2133	2.98145	89.588	3	3	6
ENSMUSG00000001313	Rnd2	Rho family GTPase 2 [Source:MGI Symbol;Acc:MGI:1338755]	4.25839e-05	476.703	504.01	461.897	480.87	300.991	349.747	334.305	328.348	1.46451	152.522	3	3	6
ENSMUSG00000001323	Srr	serine racemase [Source:MGI Symbol;Acc:MGI:1351636]	1.26407e-16	966.138	1211.15	1410	1195.76	3289.68	3357.57	2736.45	3127.9	0.382289	1932.14	3	3	6
ENSMUSG00000001334	Fndc5	fibronectin type III domain containing 5 [Source:MGI Symbol;Acc:MGI:1917614]	0.0118355	23.3401	37.4189	42.1379	34.299	13.2595	16.2383	18.8721	16.1233	2.1273	18.1757	3	0	3
ENSMUSG00000001366	Fbxo9	f-box protein 9 [Source:MGI Symbol;Acc:MGI:1918788]	5.16256e-18	403.147	471.173	486.207	453.509	1177.44	1069.23	951.692	1066.12	0.425382	612.612	3	3	6
ENSMUSG00000001380	Hars	histidyl-tRNA synthetase [Source:MGI Symbol;Acc:MGI:108087]	0.0243596	518.433	513.938	502.414	511.595	591.374	594.57	664.567	616.837	0.829384	105.242	3	3	6
ENSMUSG00000001403	Ube2c	ubiquitin-conjugating enzyme E2C [Source:MGI Symbol;Acc:MGI:1915862]	3.87054e-26	377.685	278.733	299.828	318.748	11.9336	7.49458	37.7442	19.0574	16.7257	299.691	3	1	4
ENSMUSG00000001415	Smg5	Smg-5 homolog, nonsense mediated mRNA decay factor (C, elegans) [Source:MGI Symbol;Acc:MGI:2447364]	7.60083e-06	608.256	583.43	664.483	618.723	860.542	878.115	936.864	891.84	0.69376	273.117	3	3	6
ENSMUSG00000001418	Glmp	glycosylated lysosomal membrane protein [Source:MGI Symbol;Acc:MGI:1913318]	5.61313e-06	2445.05	2344.41	2469.93	2419.8	1767.49	1653.8	1858.9	1760.07	1.37483	659.732	3	3	6
ENSMUSG00000001419	Mef2d	myocyte enhancer factor 2D [Source:MGI Symbol;Acc:MGI:99533]	7.88247e-14	1403.94	1566.25	1334.64	1434.94	778.333	786.931	792.628	785.964	1.82571	648.979	3	3	6
ENSMUSG00000001420	Tmem79	transmembrane protein 79 [Source:MGI Symbol;Acc:MGI:1919163]	7.08016e-05	43.1438	28.2551	41.3276	37.5755	80.883	97.4295	70.0963	82.8029	0.453794	45.2274	3	3	6
ENSMUSG00000001424	Snd1	staphylococcal nuclease and tudor domain containing 1 [Source:MGI Symbol;Acc:MGI:1929266]	1.25353e-08	1771.02	1942.73	2024.24	1912.66	2931.68	2820.46	2853.73	2868.62	0.666753	955.959	3	3	6
ENSMUSG00000001435	Col18a1	collagen, type XVIII, alpha 1 [Source:MGI Symbol;Acc:MGI:88451]	2.32111e-24	9518.51	11354.7	12188.4	11020.5	26387.7	27561.3	25694.3	26547.8	0.415121	15527.2	3	3	6
ENSMUSG00000001436	Slc19a1	solute carrier family 19 (folate transporter), member 1 [Source:MGI Symbol;Acc:MGI:103182]	0.0392518	125.895	122.948	128.845	125.896	157.788	182.368	148.281	162.812	0.773258	36.9164	3	3	6
ENSMUSG00000001440	Kpnb1	karyopherin (importin) beta 1 [Source:MGI Symbol;Acc:MGI:107532]	0.00264766	2572.36	2479.58	2619.84	2557.26	2063.18	2163.43	2105.59	2110.73	1.21155	446.527	3	3	6
ENSMUSG00000001444	Tbx21	T-box 21 [Source:MGI Symbol;Acc:MGI:1888984]	0.00361336	24.0474	30.5461	28.3621	27.6518	9.28165	13.7401	9.43604	10.8193	2.5558	16.8326	3	0	3
ENSMUSG00000001445	Mrpl10	mitochondrial ribosomal protein L10 [Source:MGI Symbol;Acc:MGI:1333801]	1.85691e-05	817.61	754.488	880.845	817.648	1149.6	1160.41	1126.93	1145.65	0.713699	328	3	3	6
ENSMUSG00000001467	Cyp51	cytochrome P450, family 51 [Source:MGI Symbol;Acc:MGI:106040]	1.45223e-07	1624.61	1978.62	2804.6	2135.95	5024.03	4805.27	3848.56	4559.29	0.468482	2423.34	3	3	6
ENSMUSG00000001473	Tubb6	tubulin, beta 6 class V [Source:MGI Symbol;Acc:MGI:1915201]	1.71754e-72	1169.13	915.618	968.362	1017.7	98.1203	96.1804	125.365	106.555	9.55095	911.147	3	3	6
ENSMUSG00000001482	Def8	differentially expressed in FDCP 8 [Source:MGI Symbol;Acc:MGI:1346331]	8.12565e-06	297.763	344.407	395.448	345.873	526.402	544.606	618.735	563.248	0.614068	217.375	3	3	6
ENSMUSG00000001493	Meox1	mesenchyme homeobox 1 [Source:MGI Symbol;Acc:MGI:103220]	1.94753e-05	48.802	27.4915	25.1207	33.8047	9.28165	1.2491	5.39203	5.30759	6.36912	28.4971	3	0	3
ENSMUSG00000001506	Col1a1	collagen, type I, alpha 1 [Source:MGI Symbol;Acc:MGI:88467]	1.17938e-78	7341.52	5232.54	5803.69	6125.91	229.389	251.068	419.23	299.896	20.4268	5826.02	3	3	6
ENSMUSG00000001507	Itga3	integrin alpha 3 [Source:MGI Symbol;Acc:MGI:96602]	2.19182e-58	2271.77	2049.64	1603.67	1975.03	261.212	231.083	172.545	221.613	8.91204	1753.41	3	3	6
ENSMUSG00000001517	Foxm1	forkhead box M1 [Source:MGI Symbol;Acc:MGI:1347487]	2.58303e-28	245.424	238.259	307.121	263.601	10.6076	12.491	35.0482	19.3822	13.6001	244.219	3	1	4
ENSMUSG00000001520	Nrip2	nuclear receptor interacting protein 2 [Source:MGI Symbol;Acc:MGI:1891884]	4.65941e-06	70.7275	64.9104	62.3965	66.0115	26.519	6.24548	2.69601	11.8202	5.58465	54.1913	3	1	4
ENSMUSG00000001521	Tulp3	tubby-like protein 3 [Source:MGI Symbol;Acc:MGI:1329045]	1.05287e-20	198.037	160.367	141	166.468	22.5412	31.2274	24.2641	26.0109	6.39993	140.457	3	1	4
ENSMUSG00000001524	Gtf2h4	general transcription factor II H, polypeptide 4 [Source:MGI Symbol;Acc:MGI:1338799]	5.38998e-06	157.015	152.73	185.569	165.105	319.554	251.068	287.125	285.916	0.577459	120.811	3	3	6
ENSMUSG00000001525	Tubb5	tubulin, beta 5 class I [Source:MGI Symbol;Acc:MGI:107812]	6.30374e-47	8430.01	6410.86	5604.34	6815.07	1340.54	1217.87	1302.17	1286.86	5.29589	5528.21	3	3	6
ENSMUSG00000001542	Ell2	elongation factor RNA polymerase II 2 [Source:MGI Symbol;Acc:MGI:2183438]	9.43521e-27	637.255	729.287	682.31	682.951	1577.88	1673.79	1517.86	1589.84	0.429572	906.891	3	3	6
ENSMUSG00000001552	Jup	junction plakoglobin [Source:MGI Symbol;Acc:MGI:96650]	2.1214e-10	3011.58	2515.47	2469.12	2665.39	1459.87	1615.08	1350.7	1475.22	1.80678	1190.17	3	3	6
ENSMUSG00000001555	Fkbp10	FK506 binding protein 10 [Source:MGI Symbol;Acc:MGI:104769]	1.84582e-36	364.247	271.86	284.431	306.846	38.4526	37.4729	36.3962	37.4405	8.19555	269.405	3	3	6
ENSMUSG00000001569	Nom1	nucleolar protein with MIF4G domain 1 [Source:MGI Symbol;Acc:MGI:1861749]	0.0119415	316.152	294.006	302.259	304.139	405.741	408.454	349.134	387.776	0.784315	83.6375	3	3	6
ENSMUSG00000001576	Ergic1	endoplasmic reticulum-golgi intermediate compartment (ERGIC) 1 [Source:MGI Symbol;Acc:MGI:1914708]	1.13857e-07	1625.32	1464.68	1597.19	1562.4	2251.46	2359.54	2209.38	2273.46	0.687232	711.066	3	3	6
ENSMUSG00000001588	Acap1	ArfGAP with coiled-coil, ankyrin repeat and PH domains 1 [Source:MGI Symbol;Acc:MGI:2388270]	0.000467224	78.5075	73.3106	85.8966	79.2382	34.4747	47.4657	41.7882	41.2428	1.92126	37.9954	3	3	6
ENSMUSG00000001604	Tcea3	transcription elongation factor A (SII), 3 [Source:MGI Symbol;Acc:MGI:1196908]	1.99995e-08	877.728	1055.37	1182.29	1038.46	1998.21	1872.39	1682.31	1850.97	0.561037	812.509	3	3	6
ENSMUSG00000001627	Ifrd1	interferon-related developmental regulator 1 [Source:MGI Symbol;Acc:MGI:1316717]	5.676e-13	736.273	829.326	837.086	800.895	358.007	243.574	372.05	324.543	2.46776	476.352	3	3	6
ENSMUSG00000001642	Akr1b3	aldo-keto reductase family 1, member B3 (aldose reductase) [Source:MGI Symbol;Acc:MGI:1353494]	6.3879e-27	445.583	452.082	463.517	453.727	110.054	94.9313	145.585	116.857	3.88277	336.871	3	3	6
ENSMUSG00000001663	Gstt1	glutathione S-transferase, theta 1 [Source:MGI Symbol;Acc:MGI:107379]	1.38389e-06	2523.56	2665.91	3048.52	2745.99	6942.68	6163.04	3777.11	5627.61	0.48795	2881.62	3	3	6
ENSMUSG00000001665	Gstt3	glutathione S-transferase, theta 3 [Source:MGI Symbol;Acc:MGI:2143526]	0.00750825	610.378	863.69	827.362	767.144	2577.65	2498.19	830.372	1968.74	0.389663	1201.59	3	3	6
ENSMUSG00000001666	Ddt	D-dopachrome tautomerase [Source:MGI Symbol;Acc:MGI:1298381]	3.78492e-17	1395.45	1586.1	1751.96	1577.84	5090.32	4316.88	3429.33	4278.84	0.368754	2701	3	3	6
ENSMUSG00000001670	Tat	tyrosine aminotransferase [Source:MGI Symbol;Acc:MGI:98487]	3.38872e-41	3530.72	4474.23	5618.93	4541.29	29111.2	23107	32496.4	28238.2	0.160821	23696.9	3	3	6
ENSMUSG00000001672	Marveld3	MARVEL (membrane-associating) domain containing 3 [Source:MGI Symbol;Acc:MGI:1920858]	1.2145e-06	68.6057	45.8191	55.9138	56.7795	11.9336	8.74367	21.5681	14.0818	4.03213	42.6977	3	0	3
ENSMUSG00000001700	Gramd3	GRAM domain containing 3 [Source:MGI Symbol;Acc:MGI:1914815]	5.22524e-10	352.223	364.262	440.017	385.501	925.514	796.923	669.959	797.465	0.483407	411.965	3	3	6
ENSMUSG00000001707	Eef1e1	eukaryotic translation elongation factor 1 epsilon 1 [Source:MGI Symbol;Acc:MGI:1913393]	0.049937	188.842	147.385	154.776	163.668	141.877	99.9277	126.713	122.839	1.33238	40.8287	3	3	6
ENSMUSG00000001729	Akt1	thymoma viral proto-oncogene 1 [Source:MGI Symbol;Acc:MGI:87986]	0.000209578	2323.4	2055.75	1956.17	2111.77	1583.18	1422.72	1625.69	1543.87	1.36785	567.907	3	3	6
ENSMUSG00000001741	Il16	interleukin 16 [Source:MGI Symbol;Acc:MGI:1270855]	1.19424e-05	173.282	184.04	217.983	191.768	114.032	108.671	91.6644	104.789	1.83004	86.9792	3	3	6
ENSMUSG00000001750	Tcirg1	T cell, immune regulator 1, ATPase, H+ transporting, lysosomal V0 protein A3 [Source:MGI Symbol;Acc:MGI:1350931]	4.20239e-10	1309.87	1280.64	1247.93	1279.48	839.327	688.252	745.447	757.675	1.6887	521.807	3	3	6
ENSMUSG00000001751	Naglu	alpha-N-acetylglucosaminidase (Sanfilippo disease IIIB) [Source:MGI Symbol;Acc:MGI:1351641]	0.0103835	959.065	957.619	904.345	940.343	815.46	744.461	762.971	774.298	1.21445	166.046	3	3	6
ENSMUSG00000001755	Coasy	Coenzyme A synthase [Source:MGI Symbol;Acc:MGI:1918993]	4.77618e-13	792.148	969.074	1225.24	995.488	2822.95	2348.3	2257.91	2476.39	0.401992	1480.9	3	3	6
ENSMUSG00000001761	Smo	smoothened, frizzled class receptor [Source:MGI Symbol;Acc:MGI:108075]	2.88042e-17	577.844	455.9	409.224	480.989	136.573	126.159	175.241	145.991	3.29465	334.998	3	3	6
ENSMUSG00000001763	Tspan33	tetraspanin 33 [Source:MGI Symbol;Acc:MGI:1919012]	5.53304e-11	123.066	109.202	94.8103	109.026	392.481	226.086	332.957	317.175	0.343741	208.149	3	3	6
ENSMUSG00000001768	Rin2	Ras and Rab interactor 2 [Source:MGI Symbol;Acc:MGI:1921280]	0.0098628	373.441	452.082	512.948	446.157	302.317	362.238	320.825	328.46	1.35833	117.697	3	3	6
ENSMUSG00000001774	Chordc1	cysteine and histidine-rich domain (CHORD)-containing, zinc-binding protein 1 [Source:MGI Symbol;Acc:MGI:1914167]	0.00244872	333.127	268.042	341.155	314.108	399.111	428.44	602.559	476.703	0.658917	162.595	3	3	6
ENSMUSG00000001783	Rtcb	RNA 2,3-cyclic phosphate and 5-OH ligase [Source:MGI Symbol;Acc:MGI:106379]	0.0014494	1281.58	1161.51	1207.41	1216.84	1007.72	949.313	874.856	943.964	1.28907	272.873	3	3	6
ENSMUSG00000001785	Pwp1	PWP1 homolog, endonuclein [Source:MGI Symbol;Acc:MGI:1914735]	0.000478076	349.394	369.607	364.655	361.219	262.538	266.058	252.077	260.224	1.38811	100.995	3	3	6
ENSMUSG00000001786	Fbxo7	F-box protein 7 [Source:MGI Symbol;Acc:MGI:1917004]	1.24039e-10	775.173	762.888	666.103	734.722	425.63	413.451	400.358	413.146	1.77836	321.575	3	3	6
ENSMUSG00000001794	Capns1	calpain, small subunit 1 [Source:MGI Symbol;Acc:MGI:88266]	3.85153e-09	5233.13	4684.24	4548.47	4821.94	3265.82	2794.23	2890.12	2983.39	1.61626	1838.55	3	3	6
ENSMUSG00000001802	Lrp3	low density lipoprotein receptor-related protein 3 [Source:MGI Symbol;Acc:MGI:3584516]	0.000241094	323.932	331.425	440.017	365.125	571.485	582.079	514.938	556.167	0.656501	191.043	3	3	6
ENSMUSG00000001829	Clpb	ClpB caseinolytic peptidase B [Source:MGI Symbol;Acc:MGI:1100517]	6.28481e-09	398.903	423.827	553.466	458.732	991.811	869.371	826.328	895.837	0.512071	437.105	3	3	6
ENSMUSG00000001833	sept-07	septin 7 [Source:MGI Symbol;Acc:MGI:1335094]	2.33716e-06	1137.3	1064.53	1007.26	1069.7	693.472	741.963	762.971	732.802	1.45973	336.894	3	3	6
ENSMUSG00000001844	Zdhhc4	zinc finger, DHHC domain containing 4 [Source:MGI Symbol;Acc:MGI:1920131]	0.010803	374.149	352.043	375.19	367.127	461.431	455.92	451.582	456.311	0.804555	89.1838	3	3	6
ENSMUSG00000001855	Nup214	nucleoporin 214 [Source:MGI Symbol;Acc:MGI:1095411]	0.00523581	662.009	638.413	661.241	653.888	474.69	529.617	547.29	517.199	1.26429	136.689	3	3	6
ENSMUSG00000001864	Aif1l	allograft inflammatory factor 1-like [Source:MGI Symbol;Acc:MGI:1919598]	3.29807e-09	71.4348	43.5281	35.6552	50.206	3.97785	2.49819	0	2.15868	23.2577	48.0474	3	0	3
ENSMUSG00000001870	Ltbp1	latent transforming growth factor beta binding protein 1 [Source:MGI Symbol;Acc:MGI:109151]	8.46485e-05	115.993	114.548	138.569	123.037	59.6678	78.6931	48.5282	62.2963	1.97502	60.7403	3	3	6
ENSMUSG00000001891	Ugp2	UDP-glucose pyrophosphorylase 2 [Source:MGI Symbol;Acc:MGI:2183447]	0.00113554	3786.75	5056.9	5426.07	4756.57	7836.37	8162.84	5743.85	7247.69	0.656288	2491.11	3	3	6
ENSMUSG00000001910	Nacc1	nucleus accumbens associated 1, BEN and BTB (POZ) domain containing [Source:MGI Symbol;Acc:MGI:1914080]	0.000237596	1600.56	1435.66	1477.26	1504.5	994.463	1137.93	1184.9	1105.76	1.3606	398.733	3	3	6
ENSMUSG00000001911	Nfix	nuclear factor I/X [Source:MGI Symbol;Acc:MGI:97311]	8.59815e-37	1961.27	1922.88	2128.78	2004.31	4724.36	5228.72	4867.65	4940.24	0.40571	2935.93	3	3	6
ENSMUSG00000001918	Slc1a5	solute carrier family 1 (neutral amino acid transporter), member 5 [Source:MGI Symbol;Acc:MGI:105305]	2.54103e-17	292.105	206.186	186.379	228.223	35.8007	44.9675	56.6163	45.7948	4.98361	182.429	3	3	6
ENSMUSG00000001930	Vwf	Von Willebrand factor [Source:MGI Symbol;Acc:MGI:98941]	4.94268e-06	403.854	423.063	430.293	419.07	216.13	298.534	226.465	247.043	1.69634	172.027	3	3	6
ENSMUSG00000001948	Spa17	sperm autoantigenic protein 17 [Source:MGI Symbol;Acc:MGI:1333778]	0.0033286	32.5346	30.5461	34.0345	32.3717	6.62975	7.49458	21.5681	11.8975	2.72089	20.4743	3	0	3
ENSMUSG00000001983	Taco1	translational activator of mitochondrially encoded cytochrome c oxidase I [Source:MGI Symbol;Acc:MGI:1917457]	4.00586e-11	123.066	129.821	179.086	143.991	352.703	352.245	320.825	341.925	0.421119	197.934	3	3	6
ENSMUSG00000001986	Gria3	glutamate receptor, ionotropic, AMPA3 (alpha 3) [Source:MGI Symbol;Acc:MGI:95810]	2.83098e-08	110.335	122.948	105.345	112.876	10.6076	12.491	43.1362	22.0783	5.11254	90.7976	3	1	4
ENSMUSG00000001999	Blvra	biliverdin reductase A [Source:MGI Symbol;Acc:MGI:88170]	0.0410506	222.792	253.532	235.81	237.378	206.848	176.123	183.329	188.767	1.25752	48.6115	3	3	6
ENSMUSG00000002006	Pdzd4	PDZ domain containing 4 [Source:MGI Symbol;Acc:MGI:2443483]	0.00324871	24.0474	18.3276	27.5517	23.3089	5.3038	9.99277	8.08804	7.79487	2.99029	15.514	3	0	3
ENSMUSG00000002010	Idh3g	isocitrate dehydrogenase 3 (NAD+), gamma [Source:MGI Symbol;Acc:MGI:1099463]	0.00381092	1185.39	1134.79	1265.76	1195.31	1597.77	1416.47	1469.33	1494.52	0.799795	299.212	3	3	6
ENSMUSG00000002012	Pnck	pregnancy upregulated non-ubiquitously expressed CaM kinase [Source:MGI Symbol;Acc:MGI:1347357]	0.000354309	16.9746	17.564	12.9655	15.8347	2.6519	1.2491	1.34801	1.74967	9.05012	14.085	2	0	2
ENSMUSG00000002014	Ssr4	signal sequence receptor, delta [Source:MGI Symbol;Acc:MGI:1099464]	1.17541e-05	1153.57	1069.11	1097.21	1106.63	1504.95	1461.44	1648.61	1538.34	0.719367	431.708	3	3	6
ENSMUSG00000002015	Bcap31	B cell receptor associated protein 31 [Source:MGI Symbol;Acc:MGI:1350933]	1.02526e-06	1520.64	1620.47	1701.72	1614.28	2478.2	2235.88	2255.21	2323.1	0.694881	708.821	3	3	6
ENSMUSG00000002020	Ltbp2	latent transforming growth factor beta binding protein 2 [Source:MGI Symbol;Acc:MGI:99502]	3.81766e-21	222.792	189.386	215.552	209.243	21.2152	22.4837	48.5282	30.7424	6.80633	178.501	3	1	4
ENSMUSG00000002028	Kmt2a	lysine (K)-specific methyltransferase 2A [Source:MGI Symbol;Acc:MGI:96995]	0.000608677	687.471	704.851	601.276	664.533	384.526	507.133	487.978	459.879	1.44502	204.654	3	3	6
ENSMUSG00000002031	Ift46	intraflagellar transport 46 [Source:MGI Symbol;Acc:MGI:1923818]	0.000411958	543.894	518.519	522.672	528.362	755.792	668.266	692.875	705.644	0.748765	177.282	3	3	6
ENSMUSG00000002032	Tmem25	transmembrane protein 25 [Source:MGI Symbol;Acc:MGI:1918937]	2.78902e-32	101.848	109.966	148.293	120.035	489.276	544.606	568.859	534.247	0.224682	414.211	3	3	6
ENSMUSG00000002033	Cd3g	CD3 antigen, gamma polypeptide [Source:MGI Symbol;Acc:MGI:88333]	0.00136994	48.802	45.8191	35.6552	43.4254	21.2152	16.2383	20.2201	19.2245	2.25886	24.2009	3	0	3
ENSMUSG00000002055	Spag5	sperm associated antigen 5 [Source:MGI Symbol;Acc:MGI:1927470]	1.1692e-16	99.7258	91.6382	77.7931	89.719	3.97785	2.49819	8.08804	4.85469	18.4809	84.8643	3	0	3
ENSMUSG00000002058	Unc119	unc-119 lipid binding chaperone [Source:MGI Symbol;Acc:MGI:1328357]	1.17048e-20	453.363	410.845	435.155	433.121	171.048	129.906	122.669	141.207	3.06727	291.914	3	3	6
ENSMUSG00000002059	Rab34	RAB34, member RAS oncogene family [Source:MGI Symbol;Acc:MGI:104606]	1.192e-11	310.494	260.405	190.431	253.777	75.5792	56.2093	91.6644	74.4843	3.40712	179.292	3	3	6
ENSMUSG00000002064	Sdf2	stromal cell derived factor 2 [Source:MGI Symbol;Acc:MGI:108019]	0.0177598	305.543	299.351	349.259	318.051	417.674	417.198	370.702	401.858	0.791451	83.8071	3	3	6
ENSMUSG00000002068	Ccne1	cyclin E1 [Source:MGI Symbol;Acc:MGI:88316]	0.0250528	112.457	69.4923	94	91.983	39.7785	44.9675	80.8804	55.2088	1.66609	36.7742	3	3	6
ENSMUSG00000002076	Hsf2bp	heat shock transcription factor 2 binding protein [Source:MGI Symbol;Acc:MGI:1921627]	5.21035e-05	20.511	21.3822	17.0172	19.6368	1.32595	2.49819	1.34801	1.72405	11.3899	17.9128	3	0	3
ENSMUSG00000002102	Psmc3	proteasome (prosome, macropain) 26S subunit, ATPase 3 [Source:MGI Symbol;Acc:MGI:1098754]	1.21124e-07	1302.8	1211.91	1277.91	1264.21	1934.56	1771.22	1807.68	1837.82	0.687886	573.609	3	3	6
ENSMUSG00000002105	Slc39a13	solute carrier family 39 (metal ion transporter), member 13 [Source:MGI Symbol;Acc:MGI:1915677]	0.014509	405.976	371.135	312.793	363.301	267.842	233.581	308.693	270.039	1.34537	93.2624	3	3	6
ENSMUSG00000002107	Celf2	CUGBP, Elav-like family member 2 [Source:MGI Symbol;Acc:MGI:1338822]	7.66276e-10	345.858	376.48	350.069	357.469	169.722	194.859	198.157	187.579	1.9057	169.89	3	3	6
ENSMUSG00000002108	Nr1h3	nuclear receptor subfamily 1, group H, member 3 [Source:MGI Symbol;Acc:MGI:1352462]	1.98916e-06	988.77	1171.44	1421.35	1193.85	2059.2	1924.86	1960	1981.35	0.602544	787.501	3	3	6
ENSMUSG00000002111	Spi1	spleen focus forming virus (SFFV) proviral integration oncogene [Source:MGI Symbol;Acc:MGI:98282]	1.66827e-47	852.266	904.163	973.224	909.885	181.655	162.382	221.073	188.37	4.8303	721.514	3	3	6
ENSMUSG00000002204	Napsa	napsin A aspartic peptidase [Source:MGI Symbol;Acc:MGI:109365]	1.58018e-16	113.164	127.53	95.6207	112.105	14.5855	21.2346	9.43604	15.0854	7.43136	97.0195	3	0	3
ENSMUSG00000002221	Paxip1	PAX interacting (with transcription-activation domain) protein 1 [Source:MGI Symbol;Acc:MGI:1890430]	0.000947322	356.467	358.916	368.707	361.363	531.706	500.888	440.798	491.131	0.735778	129.767	3	3	6
ENSMUSG00000002222	Rmnd5a	required for meiotic nuclear division 5 homolog A [Source:MGI Symbol;Acc:MGI:1915727]	2.11441e-17	831.048	1069.11	1209.03	1036.4	2507.37	2965.36	2634	2702.24	0.383532	1665.85	3	3	6
ENSMUSG00000002227	Mov10	Mov10 RISC complex RNA helicase [Source:MGI Symbol;Acc:MGI:97054]	0.000288167	1142.25	1176.79	1369.48	1229.51	751.814	859.378	959.78	856.991	1.43468	372.515	3	3	6
ENSMUSG00000002228	Ppm1j	protein phosphatase 1J [Source:MGI Symbol;Acc:MGI:1919137]	6.333e-06	28.291	29.7824	24.3103	27.4612	2.6519	6.24548	1.34801	3.41513	8.04106	24.0461	3	0	3
ENSMUSG00000002233	Rhoc	ras homolog family member C [Source:MGI Symbol;Acc:MGI:106028]	3.69473e-99	1975.42	1680.8	1630.41	1762.21	169.722	128.657	173.893	157.424	11.1941	1604.79	3	3	6
ENSMUSG00000002249	Tead3	TEA domain family member 3 [Source:MGI Symbol;Acc:MGI:109241]	0.00113785	253.204	213.822	235	234.009	388.503	364.736	284.429	345.89	0.676542	111.881	3	3	6
ENSMUSG00000002250	Ppard	peroxisome proliferator activator receptor delta [Source:MGI Symbol;Acc:MGI:101884]	2.86641e-13	444.169	459.718	482.966	462.284	238.671	226.086	233.205	232.654	1.987	229.63	3	3	6
ENSMUSG00000002257	Def6	differentially expressed in FDCP 6 [Source:MGI Symbol;Acc:MGI:1346328]	2.1575e-08	60.1184	64.1467	47	57.0884	7.9557	12.491	14.8281	11.7582	4.85518	45.3301	3	0	3
ENSMUSG00000002265	Peg3	paternally expressed 3 [Source:MGI Symbol;Acc:MGI:104748]	4.27181e-23	727.079	742.269	469.19	646.179	83.5349	102.426	149.629	111.863	5.77652	534.316	3	3	6
ENSMUSG00000002279	Lmf1	lipase maturation factor 1 [Source:MGI Symbol;Acc:MGI:1923733]	7.46216e-18	490.142	545.247	608.569	547.986	1177.44	1164.16	1145.81	1162.47	0.471398	614.483	3	3	6
ENSMUSG00000002280	Ciao3	cytosolic iron-sulfur assembly component 3 [Source:MGI Symbol;Acc:MGI:1914813]	6.57125e-05	330.297	292.479	324.948	315.908	476.016	447.176	443.494	455.562	0.693447	139.654	3	3	6
ENSMUSG00000002289	Angptl4	angiopoietin-like 4 [Source:MGI Symbol;Acc:MGI:1888999]	5.37409e-11	372.027	540.665	694.466	535.719	2398.64	1551.38	1362.83	1770.95	0.302503	1235.23	3	3	6
ENSMUSG00000002297	Dbf4	DBF4 zinc finger [Source:MGI Symbol;Acc:MGI:1351328]	3.92717e-13	186.013	167.24	179.897	177.716	57.0159	59.9566	70.0963	62.3563	2.85002	115.36	3	3	6
ENSMUSG00000002307	Daxx	Fas death domain-associated protein [Source:MGI Symbol;Acc:MGI:1197015]	0.00371219	418	418.481	426.241	420.907	285.079	346	324.87	318.649	1.32091	102.258	3	3	6
ENSMUSG00000002320	Tm9sf1	transmembrane 9 superfamily member 1 [Source:MGI Symbol;Acc:MGI:1921390]	0.000726492	889.045	872.09	982.948	914.694	1162.86	1169.15	1214.55	1182.19	0.773729	267.494	3	3	6
ENSMUSG00000002332	Dhrs1	dehydrogenase/reductase (SDR family) member 1 [Source:MGI Symbol;Acc:MGI:1196314]	2.73465e-16	1036.87	1025.58	1397.85	1153.43	3094.77	2676.81	2694.66	2822.08	0.408716	1668.65	3	3	6
ENSMUSG00000002346	Slc25a42	solute carrier family 25, member 42 [Source:MGI Symbol;Acc:MGI:1920345]	5.7317e-15	340.199	524.629	734.983	533.27	1999.53	1942.35	1906.08	1949.32	0.273567	1416.05	3	3	6
ENSMUSG00000002365	Snx9	sorting nexin 9 [Source:MGI Symbol;Acc:MGI:1913866]	0.00253983	908.848	998.093	1008.07	971.67	1347.17	1244.1	1147.15	1246.14	0.779744	274.47	3	3	6
ENSMUSG00000002379	Ndufa11	NADH:ubiquinone oxidoreductase subunit A11 [Source:MGI Symbol;Acc:MGI:1917125]	2.28206e-07	659.18	668.959	791.707	706.615	1343.19	1114.19	1091.88	1183.09	0.597263	476.474	3	3	6
ENSMUSG00000002384	Bmp8b	bone morphogenetic protein 8b [Source:MGI Symbol;Acc:MGI:107335]	1.13483e-15	236.937	273.387	282	264.108	104.75	86.1876	82.2284	91.0554	2.90052	173.053	3	3	6
ENSMUSG00000002393	Nr2f6	nuclear receptor subfamily 2, group F, member 6 [Source:MGI Symbol;Acc:MGI:1352453]	7.35998e-09	1142.96	1045.44	1366.24	1184.88	2429.14	1934.85	2135.24	2166.41	0.546932	981.532	3	3	6
ENSMUSG00000002396	Ocel1	occludin/ELL domain containing 1 [Source:MGI Symbol;Acc:MGI:1924340]	2.61638e-07	902.483	815.58	1051.83	923.297	1689.26	1388.99	1566.38	1548.21	0.596363	624.916	3	3	6
ENSMUSG00000002409	Dyrk1b	dual-specificity tyrosine-(Y)-phosphorylation regulated kinase 1b [Source:MGI Symbol;Acc:MGI:1330302]	0.00412257	376.27	387.171	436.776	400.072	696.124	569.588	454.278	573.33	0.697805	173.257	3	3	6
ENSMUSG00000002413	Braf	Braf transforming gene [Source:MGI Symbol;Acc:MGI:88190]	0.0406881	262.399	297.824	285.241	281.822	311.598	357.241	373.398	347.413	0.811201	65.591	3	3	6
ENSMUSG00000002416	Ndufb2	NADH:ubiquinone oxidoreductase subunit B2 [Source:MGI Symbol;Acc:MGI:1915448]	1.50541e-07	252.497	301.642	355.741	303.294	726.621	509.631	591.775	609.342	0.497739	306.049	3	3	6
ENSMUSG00000002455	Prpf6	pre-mRNA splicing factor 6 [Source:MGI Symbol;Acc:MGI:1922946]	7.95078e-06	638.669	629.249	654.759	640.892	930.817	959.306	1343.96	1078.03	0.594504	437.136	3	3	6
ENSMUSG00000002458	Rgs19	regulator of G-protein signaling 19 [Source:MGI Symbol;Acc:MGI:1915153]	7.46923e-29	239.766	217.641	251.207	236.205	47.7342	36.2238	41.7882	41.9154	5.63527	194.289	3	3	6
ENSMUSG00000002475	Abhd3	abhydrolase domain containing 3 [Source:MGI Symbol;Acc:MGI:2147183]	2.55817e-21	222.792	274.151	370.328	289.09	1076.67	1050.49	950.344	1025.84	0.281809	736.745	3	3	6
ENSMUSG00000002477	Snrpd1	small nuclear ribonucleoprotein D1 [Source:MGI Symbol;Acc:MGI:98344]	0.000569028	260.277	198.549	205.828	221.551	145.855	126.159	148.281	140.098	1.5814	81.4534	3	3	6
ENSMUSG00000002486	Tchp	trichoplein, keratin filament binding [Source:MGI Symbol;Acc:MGI:1925082]	2.21847e-06	88.4094	83.238	74.5517	82.0664	30.4969	18.7364	39.0922	29.4418	2.78741	52.6245	3	2	5
ENSMUSG00000002489	Tiam1	T cell lymphoma invasion and metastasis 1 [Source:MGI Symbol;Acc:MGI:103306]	0.00348416	82.7512	69.4923	76.9827	76.4087	51.7121	44.9675	36.3962	44.3586	1.72253	32.0502	3	3	6
ENSMUSG00000002496	Tsc2	TSC complex subunit 2 [Source:MGI Symbol;Acc:MGI:102548]	0.00224833	1311.29	1289.04	1328.15	1309.5	1584.51	1695.02	1560.99	1613.51	0.811583	304.013	3	3	6
ENSMUSG00000002550	Uck1	uridine-cytidine kinase 1 [Source:MGI Symbol;Acc:MGI:98904]	7.92073e-14	225.621	209.24	279.569	238.143	566.181	508.382	548.639	541.067	0.440136	302.924	3	3	6
ENSMUSG00000002580	Mien1	migration and invasion enhancer 1 [Source:MGI Symbol;Acc:MGI:1913678]	0.00631221	401.732	357.389	409.224	389.448	552.921	465.913	500.11	506.315	0.769182	116.866	3	3	6
ENSMUSG00000002588	Pon1	paraoxonase 1 [Source:MGI Symbol;Acc:MGI:103295]	6.46877e-21	1656.44	2096.22	3773.78	2508.81	17228.1	16173.3	11857.1	15086.1	0.166299	12577.3	3	3	6
ENSMUSG00000002602	Axl	AXL receptor tyrosine kinase [Source:MGI Symbol;Acc:MGI:1347244]	5.37971e-72	3020.06	3473.09	3542.83	3345.33	747.836	785.682	802.064	778.527	4.29699	2566.8	3	3	6
ENSMUSG00000002603	Tgfb1	transforming growth factor, beta 1 [Source:MGI Symbol;Acc:MGI:98725]	1.12612e-49	1454.16	1475.38	1397.85	1442.46	445.519	452.173	392.27	429.987	3.35466	1012.47	3	3	6
ENSMUSG00000002625	Akap8l	A kinase (PRKA) anchor protein 8-like [Source:MGI Symbol;Acc:MGI:1860606]	0.00305403	330.297	318.443	258.5	302.413	487.95	407.205	385.53	426.895	0.708402	124.482	3	3	6
ENSMUSG00000002635	Pdcd2l	programmed cell death 2-like [Source:MGI Symbol;Acc:MGI:1915329]	0.00118485	104.677	97.7474	111.017	104.48	169.722	159.884	145.585	158.397	0.659612	53.9164	3	3	6
ENSMUSG00000002658	Gtf2f1	general transcription factor IIF, polypeptide 1 [Source:MGI Symbol;Acc:MGI:1923848]	0.00874547	507.824	423.827	406.793	446.148	326.184	334.758	358.57	339.837	1.31283	106.311	3	3	6
ENSMUSG00000002660	Clpp	caseinolytic mitochondrial matrix peptidase proteolytic subunit [Source:MGI Symbol;Acc:MGI:1858213]	4.33369e-09	559.455	498.664	530.776	529.632	926.839	813.162	866.768	868.923	0.609526	339.291	3	3	6
ENSMUSG00000002661	Alkbh7	alkB homolog 7 [Source:MGI Symbol;Acc:MGI:1913650]	2.29141e-05	91.9458	73.3106	81.8448	82.367	181.655	136.151	145.585	154.464	0.533245	72.0968	3	3	6
ENSMUSG00000002668	Dennd1c	DENN/MADD domain containing 1C [Source:MGI Symbol;Acc:MGI:1918035]	8.01102e-08	166.917	169.531	158.017	164.822	78.2311	87.4367	67.4003	77.6894	2.12155	87.1322	3	3	6
ENSMUSG00000002699	Lcp2	lymphocyte cytosolic protein 2 [Source:MGI Symbol;Acc:MGI:1321402]	1.76894e-24	435.681	584.957	564.81	528.483	132.595	149.892	155.021	145.836	3.62382	382.647	3	3	6
ENSMUSG00000002718	Cse1l	chromosome segregation 1-like (S, cerevisiae) [Source:MGI Symbol;Acc:MGI:1339951]	0.00211842	645.742	594.121	688.793	642.885	840.653	873.118	785.888	833.22	0.771568	190.334	3	3	6
ENSMUSG00000002728	Naa20	N(alpha)-acetyltransferase 20, NatB catalytic subunit [Source:MGI Symbol;Acc:MGI:1915127]	0.00161292	362.832	304.697	277.138	314.889	210.826	227.335	217.029	218.397	1.44182	96.4921	3	3	6
ENSMUSG00000002731	Prkra	protein kinase, interferon inducible double stranded RNA dependent activator [Source:MGI Symbol;Acc:MGI:1344375]	0.000894232	225.621	195.495	207.448	209.521	364.636	312.274	262.861	313.257	0.668847	103.736	3	3	6
ENSMUSG00000002732	Fkbp7	FK506 binding protein 7 [Source:MGI Symbol;Acc:MGI:1336879]	0.000214765	125.895	95.4565	82.6552	101.335	47.7342	53.7111	51.2242	50.8899	1.99127	50.4457	3	3	6
ENSMUSG00000002733	Plekha3	pleckstrin homology domain-containing, family A (phosphoinositide binding specific) member 3 [Source:MGI Symbol;Acc:MGI:1932515]	0.00087761	368.49	342.116	417.328	375.978	507.839	552.101	496.066	518.669	0.72489	142.691	3	3	6
ENSMUSG00000002741	Ykt6	YKT6 v-SNARE homolog (S, cerevisiae) [Source:MGI Symbol;Acc:MGI:1927550]	0.00779366	1019.18	982.056	1074.52	1025.25	1255.67	1229.11	1229.38	1238.06	0.828115	212.804	3	3	6
ENSMUSG00000002763	Pex6	peroxisomal biogenesis factor 6 [Source:MGI Symbol;Acc:MGI:2385054]	5.14618e-16	596.94	636.885	827.362	687.062	1882.85	1711.26	1539.42	1711.18	0.401514	1024.12	3	3	6
ENSMUSG00000002767	Mrpl2	mitochondrial ribosomal protein L2 [Source:MGI Symbol;Acc:MGI:1351622]	4.23245e-07	442.047	409.317	420.569	423.978	726.621	645.783	618.735	663.713	0.638797	239.735	3	3	6
ENSMUSG00000002769	Gnmt	glycine N-methyltransferase [Source:MGI Symbol;Acc:MGI:1202304]	1.46526e-29	3255.59	4551.36	6481.14	4762.7	44505.5	40274.6	26043.5	36941.2	0.128926	32178.5	3	3	6
ENSMUSG00000002771	Grin2d	glutamate receptor, ionotropic, NMDA2D (epsilon 4) [Source:MGI Symbol;Acc:MGI:95823]	0.00131152	19.8037	22.9095	21.8793	21.5309	6.62975	7.49458	4.04402	6.05612	3.55522	15.4747	3	0	3
ENSMUSG00000002781	Tmem143	transmembrane protein 143 [Source:MGI Symbol;Acc:MGI:1917459]	8.658e-09	314.737	324.552	393.017	344.102	570.159	648.281	632.215	616.885	0.557806	272.783	3	3	6
ENSMUSG00000002797	Ggct	gamma-glutamyl cyclotransferase [Source:MGI Symbol;Acc:MGI:95700]	0.00980148	109.628	106.148	118.31	111.362	83.5349	49.9639	80.8804	71.4597	1.55839	39.9021	3	3	6
ENSMUSG00000002799	Jag2	jagged 2 [Source:MGI Symbol;Acc:MGI:1098270]	4.69142e-07	60.8257	32.0734	20.2586	37.7192	1.32595	2.49819	2.69601	2.17339	17.355	35.5458	3	0	3
ENSMUSG00000002808	Epdr1	ependymin related protein 1 (zebrafish) [Source:MGI Symbol;Acc:MGI:2145369]	3.19968e-43	337.37	308.515	307.121	317.669	6.62975	6.24548	6.74003	6.53842	48.5849	311.13	3	0	3
ENSMUSG00000002820	Atg4d	autophagy related 4D, cysteine peptidase [Source:MGI Symbol;Acc:MGI:2444308]	2.30653e-07	435.681	360.444	382.483	392.869	637.782	625.797	625.475	629.685	0.623914	236.815	3	3	6
ENSMUSG00000002831	Plin4	perilipin 4 [Source:MGI Symbol;Acc:MGI:1929709]	8.32974e-19	239.766	232.914	224.465	232.382	78.2311	49.9639	49.8762	59.3571	3.91498	173.025	3	3	6
ENSMUSG00000002844	Adprh	ADP-ribosylarginine hydrolase [Source:MGI Symbol;Acc:MGI:1098234]	1.42003e-05	280.081	232.914	230.138	247.711	114.032	106.173	167.153	129.119	1.91847	118.592	3	3	6
ENSMUSG00000002846	Timmdc1	translocase of inner mitochondrial membrane domain containing 1 [Source:MGI Symbol;Acc:MGI:1922139]	3.84682e-10	252.497	235.205	278.759	255.487	564.855	563.342	432.71	520.302	0.491035	264.816	3	3	6
ENSMUSG00000002847	Pla1a	phospholipase A1 member A [Source:MGI Symbol;Acc:MGI:1934677]	3.93662e-05	1449.21	1602.9	1381.64	1477.92	1119.1	1044.24	1032.57	1065.31	1.38732	412.61	3	3	6
ENSMUSG00000002870	Mcm2	minichromosome maintenance complex component 2 [Source:MGI Symbol;Acc:MGI:105380]	6.12527e-26	413.049	365.026	333.862	370.645	83.5349	53.7111	90.3164	75.8542	4.88629	294.791	3	3	6
ENSMUSG00000002871	Tpra1	transmembrane protein, adipocyte asscociated 1 [Source:MGI Symbol;Acc:MGI:1345190]	5.53349e-23	793.563	831.617	760.103	795.094	355.355	301.032	322.173	326.187	2.43754	468.907	3	3	6
ENSMUSG00000002885	Adgre5	adhesion G protein-coupled receptor E5 [Source:MGI Symbol;Acc:MGI:1347095]	6.78913e-57	1721.51	1742.65	1802.21	1755.46	568.833	563.342	556.726	562.967	3.11822	1192.49	3	3	6
ENSMUSG00000002897	Il17ra	interleukin 17 receptor A [Source:MGI Symbol;Acc:MGI:107399]	0.00574499	482.362	591.066	556.707	543.378	348.725	442.18	419.23	403.378	1.34707	140	3	3	6
ENSMUSG00000002900	Lamb1	laminin B1 [Source:MGI Symbol;Acc:MGI:96743]	2.49055e-38	608.964	597.939	645.845	617.583	173.7	186.115	167.153	175.656	3.51587	441.927	3	3	6
ENSMUSG00000002908	Kcnn1	potassium intermediate/small conductance calcium-activated channel, subfamily N, member 1 [Source:MGI Symbol;Acc:MGI:1933993]	2.06967e-11	14.1455	19.8549	24.3103	19.4369	76.9051	81.1913	84.9244	81.0069	0.239942	61.57	3	3	6
ENSMUSG00000002910	Arrdc2	arrestin domain containing 2 [Source:MGI Symbol;Acc:MGI:1918057]	0.00436439	112.457	135.166	136.138	127.92	289.057	223.588	137.497	216.714	0.590272	88.7937	3	3	6
ENSMUSG00000002944	Cd36	CD36 molecule [Source:MGI Symbol;Acc:MGI:107899]	2.79606e-07	1304.92	1932.8	2220.34	1819.36	934.795	851.884	576.947	787.875	2.30919	1031.48	3	3	6
ENSMUSG00000002949	Timm44	translocase of inner mitochondrial membrane 44 [Source:MGI Symbol;Acc:MGI:1343262]	8.86515e-05	558.04	591.066	612.621	587.242	861.868	751.956	829.024	814.283	0.721178	227.04	3	3	6
ENSMUSG00000002963	Pnkp	polynucleotide kinase 3- phosphatase [Source:MGI Symbol;Acc:MGI:1891698]	0.000402724	297.763	313.861	319.276	310.3	429.608	399.711	473.15	434.156	0.714719	123.856	3	3	6
ENSMUSG00000002980	Bcam	basal cell adhesion molecule [Source:MGI Symbol;Acc:MGI:1929940]	1.17515e-31	758.199	627.722	529.155	638.359	131.269	129.906	150.977	137.384	4.64653	500.975	3	3	6
ENSMUSG00000002983	Relb	avian reticuloendotheliosis viral (v-rel) oncogene related B [Source:MGI Symbol;Acc:MGI:103289]	1.52151e-58	479.533	439.863	433.534	450.977	54.364	54.9602	55.2683	54.8642	8.21988	396.113	3	3	6
ENSMUSG00000002985	Apoe	apolipoprotein E [Source:MGI Symbol;Acc:MGI:88057]	1.0106e-25	179772	192808	190989	187856	424197	384306	368758	392420	0.478712	204564	3	3	6
ENSMUSG00000002992	Apoc2	apolipoprotein C-II [Source:MGI Symbol;Acc:MGI:88054]	1.73608e-05	5646.88	5923.65	5987.64	5852.72	3843.93	3095.26	4394.5	3777.9	1.5492	2074.82	3	3	6
ENSMUSG00000002996	Hbp1	high mobility group box transcription factor 1 [Source:MGI Symbol;Acc:MGI:894659]	0.000579357	1398.28	1676.98	1681.46	1585.58	2057.88	2243.38	2067.84	2123.03	0.746845	537.456	3	3	6
ENSMUSG00000002997	Prkar2b	protein kinase, cAMP dependent regulatory, type II beta [Source:MGI Symbol;Acc:MGI:97760]	2.06545e-06	41.7292	58.8012	45.3793	48.6366	6.62975	16.2383	12.1321	11.6667	4.16884	36.9699	3	0	3
ENSMUSG00000003032	Klf4	Kruppel-like factor 4 (gut) [Source:MGI Symbol;Acc:MGI:1342287]	1.48142e-15	248.254	213.822	159.638	207.238	53.038	53.7111	48.5282	51.7591	4.00389	155.479	3	3	6
ENSMUSG00000003037	Rab8a	RAB8A, member RAS oncogene family [Source:MGI Symbol;Acc:MGI:96960]	0.0116792	1073.64	1143.19	1089.91	1102.25	1333.91	1246.6	1415.41	1331.97	0.827532	229.722	3	3	6
ENSMUSG00000003038	Hmgn2	high mobility group nucleosomal binding domain 2 [Source:MGI Symbol;Acc:MGI:96136]	1.62509e-10	530.456	446.736	417.328	464.84	139.225	158.635	235.901	177.92	2.61263	286.92	3	3	6
ENSMUSG00000003051	Elf3	E74-like factor 3 [Source:MGI Symbol;Acc:MGI:1101781]	2.62045e-28	180.355	167.24	192.052	179.882	7.9557	11.2419	22.9161	14.0379	12.814	165.844	3	0	3
ENSMUSG00000003053	Cyp2c29	cytochrome P450, family 2, subfamily c, polypeptide 29 [Source:MGI Symbol;Acc:MGI:103238]	2.13517e-39	1718.68	2413.9	2978.83	2370.47	28347.5	29708.5	16002.2	24686.1	0.0960246	22315.6	3	3	6
ENSMUSG00000003062	Stard3nl	STARD3 N-terminal like [Source:MGI Symbol;Acc:MGI:1923455]	5.90597e-05	205.11	203.895	178.276	195.76	120.662	106.173	126.713	117.849	1.66111	77.9111	3	3	6
ENSMUSG00000003068	Stk11	serine/threonine kinase 11 [Source:MGI Symbol;Acc:MGI:1341870]	5.71738e-10	1002.92	948.455	1146.64	1032.67	1949.15	1924.86	1631.09	1835.03	0.562753	802.361	3	3	6
ENSMUSG00000003070	Efna2	ephrin A2 [Source:MGI Symbol;Acc:MGI:102707]	0.00899084	16.9746	13.7457	21.069	17.2631	5.3038	7.49458	4.04402	5.61413	3.07494	11.649	2	0	2
ENSMUSG00000003072	Atp5d	ATP synthase, H+ transporting, mitochondrial F1 complex, delta subunit [Source:MGI Symbol;Acc:MGI:1913293]	1.53926e-12	3597.91	3760.98	4290.78	3883.22	7888.08	6647.69	6927.4	7154.39	0.542775	3271.17	3	3	6
ENSMUSG00000003099	Ppp5c	protein phosphatase 5, catalytic subunit [Source:MGI Symbol;Acc:MGI:102666]	0.00106407	645.742	566.63	694.466	635.612	1023.63	931.826	762.971	906.144	0.701448	270.531	3	3	6
ENSMUSG00000003123	Lipe	lipase, hormone sensitive [Source:MGI Symbol;Acc:MGI:96790]	1.16604e-15	155.601	166.476	179.086	167.054	383.2	420.945	359.918	388.021	0.430529	220.967	3	3	6
ENSMUSG00000003131	Pafah1b2	platelet-activating factor acetylhydrolase, isoform 1b, subunit 2 [Source:MGI Symbol;Acc:MGI:108415]	0.000343088	676.862	597.939	568.862	614.554	422.978	409.704	474.498	435.727	1.41041	178.828	3	3	6
ENSMUSG00000003153	Slc2a3	solute carrier family 2 (facilitated glucose transporter), member 3 [Source:MGI Symbol;Acc:MGI:95757]	7.22419e-07	37.4856	37.4189	29.9828	34.9624	2.6519	6.24548	6.74003	5.21247	6.70746	29.7499	3	0	3
ENSMUSG00000003154	Foxj2	forkhead box J2 [Source:MGI Symbol;Acc:MGI:1926805]	0.000648506	396.074	365.026	351.69	370.93	249.279	287.292	252.077	262.883	1.41101	108.047	3	3	6
ENSMUSG00000003161	Sri	sorcin [Source:MGI Symbol;Acc:MGI:98419]	7.49381e-08	1052.42	988.929	1017.79	1019.72	684.191	680.758	698.267	687.738	1.48271	331.977	3	3	6
ENSMUSG00000003166	Dgcr2	DiGeorge syndrome critical region gene 2 [Source:MGI Symbol;Acc:MGI:892866]	1.15324e-09	968.967	975.947	1012.12	985.678	1633.57	1769.97	1459.89	1621.14	0.608014	635.466	3	3	6
ENSMUSG00000003184	Irf3	interferon regulatory factor 3 [Source:MGI Symbol;Acc:MGI:1859179]	4.76728e-11	677.569	645.286	739.034	687.297	1311.37	1154.16	1144.46	1203.33	0.571163	516.033	3	3	6
ENSMUSG00000003190	Bcl2l12	BCL2-like 12 (proline rich) [Source:MGI Symbol;Acc:MGI:1922986]	0.0238774	192.379	194.731	196.914	194.675	281.101	227.335	241.293	249.91	0.778979	55.2355	3	3	6
ENSMUSG00000003199	Mpnd	MPN domain containing [Source:MGI Symbol;Acc:MGI:1915297]	5.90023e-10	737.688	688.814	707.431	711.311	1652.13	1345.28	1157.94	1385.12	0.513539	673.805	3	3	6
ENSMUSG00000003200	Sh3gl1	SH3-domain GRB2-like 1 [Source:MGI Symbol;Acc:MGI:700010]	4.27382e-07	661.302	637.649	598.034	632.329	440.216	363.487	363.962	389.221	1.6246	243.107	3	3	6
ENSMUSG00000003206	Ebi3	Epstein-Barr virus induced gene 3 [Source:MGI Symbol;Acc:MGI:1354171]	6.36394e-14	104.677	119.13	104.534	109.447	23.8671	28.7292	16.1761	22.9241	4.77431	86.5228	3	1	4
ENSMUSG00000003226	Ranbp2	RAN binding protein 2 [Source:MGI Symbol;Acc:MGI:894323]	0.00156328	1156.39	1424.97	1302.22	1294.53	1498.32	1938.6	2063.8	1833.57	0.706016	539.042	3	3	6
ENSMUSG00000003228	Grk5	G protein-coupled receptor kinase 5 [Source:MGI Symbol;Acc:MGI:109161]	3.56154e-15	326.054	294.006	245.535	288.531	91.4906	107.422	99.7525	99.5551	2.89821	188.976	3	3	6
ENSMUSG00000003234	Abcf3	ATP-binding cassette, sub-family F (GCN20), member 3 [Source:MGI Symbol;Acc:MGI:1351656]	3.26869e-09	456.192	432.99	521.862	470.348	811.482	774.44	792.628	792.85	0.593238	322.501	3	3	6
ENSMUSG00000003235	Eif2b5	eukaryotic translation initiation factor 2B, subunit 5 epsilon [Source:MGI Symbol;Acc:MGI:2446176]	0.0121949	570.771	539.902	553.466	554.713	708.058	659.523	660.523	676.034	0.820539	121.322	3	3	6
ENSMUSG00000003269	Cyth2	cytohesin 2 [Source:MGI Symbol;Acc:MGI:1334255]	0.000795126	646.449	546.775	526.724	573.316	454.801	367.234	376.094	399.376	1.43553	173.94	3	3	6
ENSMUSG00000003271	Sult2b1	sulfotransferase family, cytosolic, 2B, member 1 [Source:MGI Symbol;Acc:MGI:1926342]	4.65984e-06	31.1201	28.2551	26.7414	28.7055	1.32595	1.2491	0	0.858349	33.4427	27.8472	3	0	3
ENSMUSG00000003279	Dlgap1	DLG associated protein 1 [Source:MGI Symbol;Acc:MGI:1346065]	1.73931e-07	22.6328	32.0734	40.5172	31.7411	108.728	91.184	79.5324	93.1481	0.34076	61.407	3	3	6
ENSMUSG00000003283	Hck	hemopoietic cell kinase [Source:MGI Symbol;Acc:MGI:96052]	2.53225e-26	344.443	378.771	417.328	380.181	84.8608	91.184	113.233	96.4258	3.94273	283.755	3	3	6
ENSMUSG00000003299	Mrpl4	mitochondrial ribosomal protein L4 [Source:MGI Symbol;Acc:MGI:2137210]	2.59823e-05	584.916	504.01	644.224	577.717	954.684	791.927	916.644	887.752	0.650764	310.035	3	3	6
ENSMUSG00000003308	Keap1	kelch-like ECH-associated protein 1 [Source:MGI Symbol;Acc:MGI:1858732]	0.00736542	906.727	956.092	962.69	941.836	1123.08	1236.61	1102.67	1154.12	0.816065	212.282	3	3	6
ENSMUSG00000003309	Ap1m2	adaptor protein complex AP-1, mu 2 subunit [Source:MGI Symbol;Acc:MGI:1336974]	0.000578881	19.8037	15.273	13.7759	16.2842	3.97785	2.49819	0	2.15868	7.54359	14.1255	2	0	2
ENSMUSG00000003316	Glg1	golgi apparatus protein 1 [Source:MGI Symbol;Acc:MGI:104967]	9.32728e-13	1940.76	1994.66	1991.02	1975.48	1001.09	1142.92	1209.16	1117.73	1.76741	857.754	3	3	6
ENSMUSG00000003344	Btbd2	BTB (POZ) domain containing 2 [Source:MGI Symbol;Acc:MGI:1933831]	0.00256374	517.725	563.575	541.31	540.87	773.029	794.425	617.387	728.28	0.742668	187.41	3	3	6
ENSMUSG00000003346	Abhd17a	abhydrolase domain containing 17A [Source:MGI Symbol;Acc:MGI:106388]	0.00572679	1041.82	985.874	1107.74	1045.14	1516.89	1270.33	1233.43	1340.21	0.779833	295.071	3	3	6
ENSMUSG00000003348	Mob3a	MOB kinase activator 3A [Source:MGI Symbol;Acc:MGI:3050117]	3.80819e-29	454.778	460.482	431.103	448.788	127.291	118.664	84.9244	110.293	4.06904	338.495	3	3	6
ENSMUSG00000003352	Cacnb3	calcium channel, voltage-dependent, beta 3 subunit [Source:MGI Symbol;Acc:MGI:103307]	1.90238e-25	281.495	194.731	166.121	214.116	9.28165	9.99277	22.9161	14.0635	15.2249	200.052	3	0	3
ENSMUSG00000003360	Ddx23	DEAD (Asp-Glu-Ala-Asp) box polypeptide 23 [Source:MGI Symbol;Acc:MGI:1921601]	0.00743753	630.889	601.758	592.362	608.336	729.273	774.44	738.707	747.473	0.813857	139.137	3	3	6
ENSMUSG00000003363	Pld3	phospholipase D family, member 3 [Source:MGI Symbol;Acc:MGI:1333782]	2.86697e-46	2421.71	2182.52	2226.02	2276.75	770.377	746.96	674.003	730.447	3.11693	1546.3	3	3	6
ENSMUSG00000003378	Grik5	glutamate receptor, ionotropic, kainate 5 (gamma 2) [Source:MGI Symbol;Acc:MGI:95818]	0.0120489	111.749	106.148	76.1724	98.0232	173.7	119.913	152.325	148.646	0.659441	50.6227	3	3	6
ENSMUSG00000003382	Etv3	ets variant 3 [Source:MGI Symbol;Acc:MGI:1350926]	0.0044888	340.199	359.68	352.5	350.793	263.864	268.556	274.993	269.138	1.3034	81.6554	3	3	6
ENSMUSG00000003411	Rab3b	RAB3B, member RAS oncogene family [Source:MGI Symbol;Acc:MGI:1917158]	3.55687e-08	65.0693	69.4923	80.2241	71.5952	18.5633	11.2419	25.6121	18.4724	3.87579	53.1228	3	0	3
ENSMUSG00000003418	St8sia6	ST8 alpha-N-acetyl-neuraminide alpha-2,8-sialyltransferase 6 [Source:MGI Symbol;Acc:MGI:2386797]	0.000164101	25.4619	18.3276	11.3448	18.3781	0	1.2491	1.34801	0.865701	21.2292	17.5124	2	0	2
ENSMUSG00000003420	Fcgrt	Fc receptor, IgG, alpha chain transporter [Source:MGI Symbol;Acc:MGI:103017]	9.10565e-10	1556.01	1723.56	2179.83	1819.8	3741.83	3547.43	3216.34	3501.87	0.519665	1682.07	3	3	6
ENSMUSG00000003421	Nosip	nitric oxide synthase interacting protein [Source:MGI Symbol;Acc:MGI:1913644]	7.48187e-05	554.504	522.338	534.017	536.953	396.459	367.234	386.878	383.524	1.40005	153.429	3	3	6
ENSMUSG00000003423	Pih1d1	PIH1 domain containing 1 [Source:MGI Symbol;Acc:MGI:1916095]	8.92542e-05	449.12	378.771	454.603	427.498	731.925	594.57	603.907	643.467	0.664367	215.969	3	3	6
ENSMUSG00000003429	Rps11	ribosomal protein S11 [Source:MGI Symbol;Acc:MGI:1351329]	0.00511156	3495.35	3165.34	2737.34	3132.68	2655.88	2213.4	2313.18	2394.15	1.30847	738.526	3	3	6
ENSMUSG00000003437	Paf1	Paf1, RNA polymerase II complex component [Source:MGI Symbol;Acc:MGI:1923988]	0.000396996	418.707	441.391	431.103	430.4	576.788	587.075	556.726	573.53	0.750441	143.13	3	3	6
ENSMUSG00000003444	Med29	mediator complex subunit 29 [Source:MGI Symbol;Acc:MGI:1914474]	0.0301061	208.646	238.259	218.793	221.899	332.814	242.325	288.473	287.87	0.770831	65.971	3	3	6
ENSMUSG00000003452	Bicd1	BICD cargo adaptor 1 [Source:MGI Symbol;Acc:MGI:1101760]	0.000670943	16.2673	20.6186	12.9655	16.6171	0	4.99639	1.34801	2.1148	7.85756	14.5023	2	0	2
ENSMUSG00000003458	Ncstn	nicastrin [Source:MGI Symbol;Acc:MGI:1891700]	1.82094e-05	1795.77	1680.03	1700.91	1725.57	1311.37	1300.31	1257.69	1289.79	1.33787	435.785	3	3	6
ENSMUSG00000003464	Pex19	peroxisomal biogenesis factor 19 [Source:MGI Symbol;Acc:MGI:1334458]	3.81567e-07	1528.42	1652.54	1843.53	1674.83	2547.15	2453.22	2493.81	2498.06	0.670453	823.23	3	3	6
ENSMUSG00000003477	Inmt	indolethylamine N-methyltransferase [Source:MGI Symbol;Acc:MGI:102963]	1.47067e-22	2384.93	3315.78	3700.03	3133.58	24177.4	20023	11354.3	18518.2	0.169216	15384.6	3	3	6
ENSMUSG00000003484	Cyp4f18	cytochrome P450, family 4, subfamily f, polypeptide 18 [Source:MGI Symbol;Acc:MGI:1919304]	1.29129e-28	169.746	159.603	154.776	161.375	13.2595	14.9892	9.43604	12.5616	12.8467	148.813	3	0	3
ENSMUSG00000003500	Impdh1	inosine monophosphate dehydrogenase 1 [Source:MGI Symbol;Acc:MGI:96567]	4.40794e-17	297.763	218.404	231.759	249.309	64.9716	67.4512	76.8363	69.753	3.57416	179.555	3	3	6
ENSMUSG00000003518	Dusp3	dual specificity phosphatase 3 (vaccinia virus phosphatase VH1-related) [Source:MGI Symbol;Acc:MGI:1919599]	0.00414224	1332.51	1565.49	1547.76	1481.92	1160.21	1239.1	1027.18	1142.16	1.29747	339.753	3	3	6
ENSMUSG00000003526	Prodh	proline dehydrogenase [Source:MGI Symbol;Acc:MGI:97770]	1.81255e-51	366.368	410.081	569.672	448.707	3471.34	3713.56	2807.9	3330.93	0.134709	2882.23	3	3	6
ENSMUSG00000003527	Ess2	ess-2 splicing factor [Source:MGI Symbol;Acc:MGI:107854]	0.0362484	253.912	197.786	206.638	219.445	177.677	154.888	173.893	168.819	1.29988	50.6258	3	3	6
ENSMUSG00000003528	Slc25a1	solute carrier family 25 (mitochondrial carrier, citrate transporter), member 1 [Source:MGI Symbol;Acc:MGI:1345283]	4.57586e-10	2877.9	2873.62	3442.34	3064.62	6669.53	5854.51	4964.71	5829.58	0.525702	2764.96	3	3	6
ENSMUSG00000003531	Dgcr6	DiGeorge syndrome critical region gene 6 [Source:MGI Symbol;Acc:MGI:1202877]	1.16751e-12	250.375	253.532	269.034	257.647	689.494	587.075	482.586	586.385	0.439383	328.738	3	3	6
ENSMUSG00000003534	Ddr1	discoidin domain receptor family, member 1 [Source:MGI Symbol;Acc:MGI:99216]	1.06815e-102	1551.05	1244.75	1068.03	1287.95	49.0602	47.4657	51.2242	49.25	26.1512	1238.7	3	3	6
ENSMUSG00000003541	Ier3	immediate early response 3 [Source:MGI Symbol;Acc:MGI:104814]	3.76045e-51	502.165	470.409	344.397	438.99	26.519	28.7292	20.2201	25.1561	17.4506	413.834	3	2	5
ENSMUSG00000003545	Fosb	FBJ osteosarcoma oncogene B [Source:MGI Symbol;Acc:MGI:95575]	0.000313117	21.9255	49.6374	18.6379	30.0669	2.6519	2.49819	10.7841	5.31138	5.66085	24.7556	3	0	3
ENSMUSG00000003546	Klc4	kinesin light chain 4 [Source:MGI Symbol;Acc:MGI:1922014]	2.55008e-05	388.294	546.775	652.327	529.132	1040.87	921.833	868.116	943.607	0.560755	414.475	3	3	6
ENSMUSG00000003549	Ercc1	excision repair cross-complementing rodent repair deficiency, complementation group 1 [Source:MGI Symbol;Acc:MGI:95412]	0.000619022	183.184	155.785	142.621	160.53	91.4906	96.1804	109.189	98.9532	1.62228	61.5768	3	3	6
ENSMUSG00000003555	Cyp17a1	cytochrome P450, family 17, subfamily a, polypeptide 1 [Source:MGI Symbol;Acc:MGI:88586]	2.59724e-20	87.7021	103.857	132.086	107.882	673.583	598.317	368.006	546.635	0.197356	438.754	3	3	6
ENSMUSG00000003559	As3mt	arsenic (+3 oxidation state) methyltransferase [Source:MGI Symbol;Acc:MGI:1929882]	9.76111e-06	328.176	334.479	359.793	340.816	670.931	507.133	500.11	559.391	0.609262	218.575	3	3	6
ENSMUSG00000003573	Homer3	homer scaffolding protein 3 [Source:MGI Symbol;Acc:MGI:1347359]	7.56237e-16	591.989	438.336	440.017	490.114	175.025	186.115	172.545	177.895	2.75507	312.219	3	3	6
ENSMUSG00000003581	Rnf215	ring finger protein 215 [Source:MGI Symbol;Acc:MGI:1918923]	0.00502763	172.575	148.148	162.069	160.931	217.456	209.848	238.597	221.967	0.725021	61.0362	3	3	6
ENSMUSG00000003585	Sec14l2	SEC14-like lipid binding 2 [Source:MGI Symbol;Acc:MGI:1915065]	1.27953e-14	2310.67	3181.37	4940.67	3477.57	12603.2	12193.7	12319.4	12372.1	0.281082	8894.52	3	3	6
ENSMUSG00000003604	Aven	apoptosis, caspase activation inhibitor [Source:MGI Symbol;Acc:MGI:1921518]	1.44069e-05	147.821	131.348	139.379	139.516	295.687	211.097	231.857	246.214	0.566646	106.698	3	3	6
ENSMUSG00000003623	Crot	carnitine O-octanoyltransferase [Source:MGI Symbol;Acc:MGI:1921364]	1.48111e-05	3355.31	4969.08	8187.72	5504.04	12418.9	11019.5	13732.1	12390.2	0.444226	6886.13	3	3	6
ENSMUSG00000003644	Rps6ka1	ribosomal protein S6 kinase polypeptide 1 [Source:MGI Symbol;Acc:MGI:104558]	1.16845e-05	754.662	641.467	749.569	715.233	491.928	493.393	447.538	477.62	1.4975	237.613	3	3	6
ENSMUSG00000003662	Ciao1	cytosolic iron-sulfur protein assembly 1 [Source:MGI Symbol;Acc:MGI:1346998]	0.000155698	506.409	512.41	575.345	531.388	795.57	736.967	691.527	741.355	0.71678	209.967	3	3	6
ENSMUSG00000003680	Taf6l	TATA-box binding protein associated factor 6 like [Source:MGI Symbol;Acc:MGI:2444957]	0.0162991	113.164	85.529	112.638	103.777	84.8608	56.2093	62.0083	67.6928	1.53306	36.0842	3	3	6
ENSMUSG00000003731	Kpna6	karyopherin (importin) alpha 6 [Source:MGI Symbol;Acc:MGI:1100836]	9.37434e-05	672.619	659.795	734.172	688.862	891.039	954.31	1090.54	978.628	0.703905	289.767	3	3	6
ENSMUSG00000003746	Man1a	mannosidase 1, alpha [Source:MGI Symbol;Acc:MGI:104677]	8.05628e-19	1569.44	1870.18	2089.07	1842.9	4724.36	4700.35	4013.01	4479.24	0.411431	2636.34	3	3	6
ENSMUSG00000003752	Itpkc	inositol 1,4,5-trisphosphate 3-kinase C [Source:MGI Symbol;Acc:MGI:2442554]	6.28178e-08	343.736	271.096	264.983	293.272	144.529	159.884	125.365	143.259	2.04714	150.012	3	3	6
ENSMUSG00000003762	Coq8b	coenzyme Q8B [Source:MGI Symbol;Acc:MGI:1924139]	1.7608e-10	1110.42	1000.38	900.293	1003.7	595.352	499.639	494.718	529.903	1.89412	473.797	3	3	6
ENSMUSG00000003778	Brd8	bromodomain containing 8 [Source:MGI Symbol;Acc:MGI:1925906]	8.90591e-05	377.685	391.753	363.034	377.491	232.041	276.05	258.817	255.636	1.47667	121.855	3	3	6
ENSMUSG00000003779	Kif20a	kinesin family member 20A [Source:MGI Symbol;Acc:MGI:1201682]	3.8666e-27	490.142	446.736	479.724	472.201	68.9494	54.9602	114.581	79.4967	5.93987	392.704	3	3	6
ENSMUSG00000003809	Gcdh	glutaryl-Coenzyme A dehydrogenase [Source:MGI Symbol;Acc:MGI:104541]	8.90059e-27	1488.11	1851.86	2545.29	1961.75	8915.69	8673.73	7527.27	8372.23	0.234317	6410.48	3	3	6
ENSMUSG00000003810	Mast2	microtubule associated serine/threonine kinase 2 [Source:MGI Symbol;Acc:MGI:894676]	7.83805e-19	1384.84	1243.99	1202.55	1277.13	563.529	610.808	633.563	602.633	2.11925	674.495	3	3	6
ENSMUSG00000003812	Dnase2a	deoxyribonuclease II alpha [Source:MGI Symbol;Acc:MGI:1329019]	4.28998e-05	570.064	620.849	658.81	616.574	458.779	402.209	404.402	421.797	1.46178	194.778	3	3	6
ENSMUSG00000003813	Rad23a	RAD23 homolog A, nucleotide excision repair protein [Source:MGI Symbol;Acc:MGI:105126]	5.3343e-08	1265.32	1414.28	1389.74	1356.45	2280.64	2063.51	1951.91	2098.68	0.646332	742.239	3	3	6
ENSMUSG00000003814	Calr	calreticulin [Source:MGI Symbol;Acc:MGI:88252]	3.21864e-10	7699.4	8100.05	9741.16	8513.53	16070.5	14691.9	19950.5	16904.3	0.503632	8390.76	3	3	6
ENSMUSG00000003848	Nob1	NIN1/RPN12 binding protein 1 homolog [Source:MGI Symbol;Acc:MGI:1914869]	0.000113584	219.255	180.222	188	195.826	98.1203	108.671	136.149	114.313	1.71306	81.5122	3	3	6
ENSMUSG00000003849	Nqo1	NAD(P)H dehydrogenase, quinone 1 [Source:MGI Symbol;Acc:MGI:103187]	2.3432e-97	1435.06	1754.11	1427.02	1538.73	114.032	149.892	117.276	127.067	12.1096	1411.66	3	3	6
ENSMUSG00000003865	Gys1	glycogen synthase 1, muscle [Source:MGI Symbol;Acc:MGI:101805]	0.000762953	126.602	106.148	98.8621	110.537	63.6456	61.2057	68.7483	64.5332	1.71287	46.0041	3	3	6
ENSMUSG00000003873	Bax	BCL2-associated X protein [Source:MGI Symbol;Acc:MGI:99702]	5.71675e-14	685.35	593.357	641.793	640.167	312.924	212.346	262.861	262.711	2.43677	377.456	3	3	6
ENSMUSG00000003882	Il7r	interleukin 7 receptor [Source:MGI Symbol;Acc:MGI:96562]	6.72683e-07	52.3383	39.7099	42.9483	44.9988	7.9557	13.7401	6.74003	9.4786	4.74742	35.5202	3	0	3
ENSMUSG00000003923	Tfam	transcription factor A, mitochondrial [Source:MGI Symbol;Acc:MGI:107810]	1.1437e-05	307.665	358.916	410.845	359.142	621.871	607.061	521.678	583.537	0.615457	224.395	3	3	6
ENSMUSG00000003948	Mmd	monocyte to macrophage differentiation-associated [Source:MGI Symbol;Acc:MGI:1914718]	7.21019e-15	1001.5	1264.61	1628.79	1298.3	3511.12	3433.77	3278.35	3407.74	0.380985	2109.44	3	3	6
ENSMUSG00000003949	Hlf	hepatic leukemia factor [Source:MGI Symbol;Acc:MGI:96108]	5.34967e-49	384.758	390.99	402.741	392.829	1394.9	1655.05	1357.44	1469.13	0.267389	1076.3	3	3	6
ENSMUSG00000003992	Ssbp2	single-stranded DNA binding protein 2 [Source:MGI Symbol;Acc:MGI:1914220]	0.00046867	82.0439	64.9104	49.431	65.4618	27.845	29.9783	31.0041	29.6091	2.21086	35.8526	3	3	6
ENSMUSG00000004032	Gstm5	glutathione S-transferase, mu 5 [Source:MGI Symbol;Acc:MGI:1309466]	1.08022e-06	429.316	339.825	313.603	360.915	217.456	162.382	183.329	187.722	1.9226	173.192	3	3	6
ENSMUSG00000004035	Gstm7	glutathione S-transferase, mu 7 [Source:MGI Symbol;Acc:MGI:1915562]	5.51002e-19	661.302	646.049	669.345	658.899	1307.39	1199.13	1286	1264.17	0.521209	605.274	3	3	6
ENSMUSG00000004038	Gstm3	glutathione S-transferase, mu 3 [Source:MGI Symbol;Acc:MGI:106026]	7.12162e-74	33986	48456.8	50021.8	44154.8	3051.01	3196.44	1911.47	2719.64	16.2355	41435.2	3	3	6
ENSMUSG00000004044	Cavin1	caveolae associated 1 [Source:MGI Symbol;Acc:MGI:1277968]	1.94933e-20	652.815	477.282	491.879	540.659	129.943	167.379	167.153	154.825	3.49207	385.834	3	3	6
ENSMUSG00000004056	Akt2	thymoma viral proto-oncogene 2 [Source:MGI Symbol;Acc:MGI:104874]	2.34898e-11	1662.1	1683.09	1907.55	1750.91	2914.44	3094.01	2790.37	2932.94	0.596982	1182.03	3	3	6
ENSMUSG00000004069	Dnaja3	DnaJ heat shock protein family (Hsp40) member A3 [Source:MGI Symbol;Acc:MGI:1933786]	1.09651e-15	956.236	981.292	1083.43	1006.99	1892.13	1799.95	1792.85	1828.31	0.550775	821.323	3	3	6
ENSMUSG00000004070	Hmox2	heme oxygenase 2 [Source:MGI Symbol;Acc:MGI:109373]	0.000336074	953.407	898.818	927.845	926.69	1329.93	1120.44	1269.82	1240.06	0.747292	313.373	3	3	6
ENSMUSG00000004071	Cdip1	cell death inducing Trp53 target 1 [Source:MGI Symbol;Acc:MGI:1913876]	8.46768e-14	1446.38	1345.55	1400.28	1397.4	2502.07	2255.87	2341.49	2366.47	0.5905	969.072	3	3	6
ENSMUSG00000004096	Cwc15	CWC15 spliceosome-associated protein [Source:MGI Symbol;Acc:MGI:1913320]	0.0104646	753.955	843.071	773.069	790.032	986.507	978.042	926.08	963.543	0.819924	173.511	3	3	6
ENSMUSG00000004098	Col5a3	collagen, type V, alpha 3 [Source:MGI Symbol;Acc:MGI:1858212]	3.00561e-07	166.21	202.368	260.121	209.566	497.231	384.722	411.142	431.032	0.486196	221.466	3	3	6
ENSMUSG00000004099	Dnmt1	DNA methyltransferase (cytosine-5) 1 [Source:MGI Symbol;Acc:MGI:94912]	1.09442e-18	582.795	546.775	545.362	558.31	238.671	262.31	229.161	243.381	2.29398	314.93	3	3	6
ENSMUSG00000004100	Ppan	peter pan homolog [Source:MGI Symbol;Acc:MGI:2178445]	0.0321952	355.052	277.205	295.776	309.344	202.87	177.372	292.517	224.253	1.37944	85.0913	3	3	6
ENSMUSG00000004105	Angptl2	angiopoietin-like 2 [Source:MGI Symbol;Acc:MGI:1347002]	9.08557e-23	1511.45	1208.1	1289.26	1336.27	538.336	545.855	497.414	527.202	2.53464	809.066	3	3	6
ENSMUSG00000004113	Cacna1b	calcium channel, voltage-dependent, N type, alpha 1B subunit [Source:MGI Symbol;Acc:MGI:88296]	1.58743e-13	289.983	237.496	117.5	214.993	0	0	2.69601	0.898671	239.234	214.094	3	0	3
ENSMUSG00000004151	Etv1	ets variant 1 [Source:MGI Symbol;Acc:MGI:99254]	0.00220031	45.9729	40.4735	25.1207	37.189	17.2374	12.491	14.8281	14.8521	2.50395	22.3369	3	0	3
ENSMUSG00000004187	Kifc2	kinesin family member C2 [Source:MGI Symbol;Acc:MGI:109187]	2.47014e-12	70.0202	60.3285	73.7414	68.03	214.804	179.87	164.457	186.377	0.365013	118.347	3	3	6
ENSMUSG00000004207	Psap	prosaposin [Source:MGI Symbol;Acc:MGI:97783]	3.59166e-24	20764.9	22907.3	23401.1	22357.8	10963	11294.3	10131.6	10796.3	2.07087	11561.5	3	3	6
ENSMUSG00000004263	Atn1	atrophin 1 [Source:MGI Symbol;Acc:MGI:104725]	0.000302593	1548.22	1375.34	1380.02	1434.53	1088.61	1129.18	1005.61	1074.47	1.3351	360.059	3	3	6
ENSMUSG00000004264	Phb2	prohibitin 2 [Source:MGI Symbol;Acc:MGI:102520]	7.77851e-08	2549.02	2462.78	2630.38	2547.39	4376.96	4054.57	3512.9	3981.48	0.639811	1434.09	3	3	6
ENSMUSG00000004266	Ptpn6	protein tyrosine phosphatase, non-receptor type 6 [Source:MGI Symbol;Acc:MGI:96055]	7.0145e-10	684.642	746.088	771.448	734.059	422.978	443.429	363.962	410.123	1.78985	323.936	3	3	6
ENSMUSG00000004267	Eno2	enolase 2, gamma neuronal [Source:MGI Symbol;Acc:MGI:95394]	0.000582523	20.511	9.16382	16.2069	15.2939	0	1.2491	2.69601	1.31504	11.63	13.9789	2	0	2
ENSMUSG00000004268	Emg1	EMG1 N1-specific pseudouridine methyltransferase [Source:MGI Symbol;Acc:MGI:1315195]	1.16946e-05	509.238	564.339	591.552	555.043	983.855	871.869	748.143	867.956	0.639483	312.913	3	3	6
ENSMUSG00000004270	Lpcat3	lysophosphatidylcholine acyltransferase 3 [Source:MGI Symbol;Acc:MGI:1315211]	1.6979e-05	1461.94	1652.54	1856.5	1656.99	3029.8	2817.96	2194.55	2680.77	0.618103	1023.78	3	3	6
ENSMUSG00000004317	Clcn5	chloride channel, voltage-sensitive 5 [Source:MGI Symbol;Acc:MGI:99486]	7.9865e-15	318.981	360.444	357.362	345.596	114.032	156.137	129.409	133.192	2.59471	212.403	3	3	6
ENSMUSG00000004359	Spic	Spi-C transcription factor (Spi-1/PU,1 related) [Source:MGI Symbol;Acc:MGI:1341168]	1.22333e-16	132.968	189.386	153.155	158.503	30.4969	37.4729	32.3522	33.4406	4.73983	125.062	3	3	6
ENSMUSG00000004364	Cul3	cullin 3 [Source:MGI Symbol;Acc:MGI:1347360]	1.99444e-08	920.165	967.547	916.5	934.737	1363.08	1491.42	1366.88	1407.12	0.664288	472.388	3	3	6
ENSMUSG00000004383	Large1	LARGE xylosyl- and glucuronyltransferase 1 [Source:MGI Symbol;Acc:MGI:1342270]	3.84031e-15	382.636	324.552	341.155	349.448	132.595	154.888	122.669	136.717	2.55599	212.73	3	3	6
ENSMUSG00000004451	Ralb	v-ral simian leukemia viral oncogene B [Source:MGI Symbol;Acc:MGI:1927244]	6.70397e-31	905.312	787.325	810.345	834.327	289.057	289.79	253.425	277.424	3.00741	556.903	3	3	6
ENSMUSG00000004460	Dnajb11	DnaJ heat shock protein family (Hsp40) member B11 [Source:MGI Symbol;Acc:MGI:1915088]	3.83521e-14	627.353	600.994	679.879	636.075	1390.92	1127.93	1424.84	1314.57	0.483867	678.491	3	3	6
ENSMUSG00000004462	Tbccd1	TBCC domain containing 1 [Source:MGI Symbol;Acc:MGI:1917823]	1.52914e-16	195.208	188.622	192.052	191.96	393.807	459.667	451.582	435.019	0.441269	243.058	3	3	6
ENSMUSG00000004473	Clec11a	C-type lectin domain family 11, member a [Source:MGI Symbol;Acc:MGI:1298219]	0.000261336	93.3603	62.6194	93.1897	83.0565	46.4083	27.4801	39.0922	37.6602	2.20542	45.3963	3	3	6
ENSMUSG00000004508	Gab2	growth factor receptor bound protein 2-associated protein 2 [Source:MGI Symbol;Acc:MGI:1333854]	2.56946e-23	386.172	345.171	282.81	338.051	80.883	91.184	72.7923	81.6198	4.14178	256.431	3	3	6
ENSMUSG00000004530	Coro1c	coronin, actin binding protein 1C [Source:MGI Symbol;Acc:MGI:1345964]	1.04503e-21	1362.92	1257.73	1231.72	1284.13	547.618	627.046	575.599	583.421	2.20103	700.705	3	3	6
ENSMUSG00000004535	Tax1bp1	Tax1 (human T cell leukemia virus type I) binding protein 1 [Source:MGI Symbol;Acc:MGI:1289308]	0.000311134	2259.74	2420.78	2420.5	2367.01	2909.14	3027.81	3028.97	2988.64	0.792002	621.632	3	3	6
ENSMUSG00000004552	Ctse	cathepsin E [Source:MGI Symbol;Acc:MGI:107361]	0.00136117	35.3638	34.3643	27.5517	32.4266	7.9557	17.4873	9.43604	11.6264	2.78906	20.8002	3	0	3
ENSMUSG00000004558	Ndrg2	N-myc downstream regulated gene 2 [Source:MGI Symbol;Acc:MGI:1352498]	2.95423e-24	4871.71	6510.13	9195.79	6859.21	35136.4	35553	27595	32761.5	0.209368	25902.3	3	3	6
ENSMUSG00000004561	Mettl17	methyltransferase like 17 [Source:MGI Symbol;Acc:MGI:1098577]	0.00264036	159.137	142.039	156.397	152.524	233.367	191.112	230.509	218.329	0.698597	65.8051	3	3	6
ENSMUSG00000004562	Arhgef40	Rho guanine nucleotide exchange factor (GEF) 40 [Source:MGI Symbol;Acc:MGI:2685515]	2.23375e-06	440.632	437.572	376	418.068	269.168	238.577	264.209	257.318	1.62471	160.75	3	3	6
ENSMUSG00000004565	Pnpla6	patatin-like phospholipase domain containing 6 [Source:MGI Symbol;Acc:MGI:1354723]	0.000478581	273.008	226.804	215.552	238.455	356.681	410.953	318.13	361.921	0.658859	123.466	3	3	6
ENSMUSG00000004567	Mcoln1	mucolipin 1 [Source:MGI Symbol;Acc:MGI:1890498]	0.00307518	739.102	759.833	767.396	755.444	1068.72	963.053	878.9	970.223	0.778629	214.779	3	3	6
ENSMUSG00000004609	Cd33	CD33 antigen [Source:MGI Symbol;Acc:MGI:99440]	3.10296e-22	178.941	172.585	128.035	159.853	21.2152	14.9892	22.9161	19.7068	8.11158	140.147	3	0	3
ENSMUSG00000004610	Etfb	electron transferring flavoprotein, beta polypeptide [Source:MGI Symbol;Acc:MGI:106098]	9.38128e-18	1445.67	1577.7	1931.86	1651.74	4402.16	3751.04	3766.33	3973.17	0.415724	2321.43	3	3	6
ENSMUSG00000004612	Nkg7	natural killer cell group 7 sequence [Source:MGI Symbol;Acc:MGI:1931250]	1.03636e-07	49.5093	72.5469	54.2931	58.7831	17.2374	9.99277	13.4801	13.5701	4.33182	45.213	3	0	3
ENSMUSG00000004626	Stxbp2	syntaxin binding protein 2 [Source:MGI Symbol;Acc:MGI:107370]	0.0026735	1069.4	1020.24	953.776	1014.47	782.311	834.396	795.324	804.01	1.26176	210.461	3	3	6
ENSMUSG00000004631	Sgce	sarcoglycan, epsilon [Source:MGI Symbol;Acc:MGI:1329042]	9.2237e-12	289.276	336.77	348.448	324.831	144.529	138.65	157.717	146.965	2.21026	177.866	3	3	6
ENSMUSG00000004633	Chn2	chimerin 2 [Source:MGI Symbol;Acc:MGI:1917243]	3.88397e-15	418.707	482.628	545.362	482.232	1002.42	1047.99	1006.96	1019.12	0.473183	536.891	3	3	6
ENSMUSG00000004665	Cnn2	calponin 2 [Source:MGI Symbol;Acc:MGI:105093]	1.73768e-28	637.962	504.774	540.5	561.079	161.766	162.382	161.761	161.97	3.46409	399.109	3	3	6
ENSMUSG00000004667	Polr2e	polymerase (RNA) II (DNA directed) polypeptide E [Source:MGI Symbol;Acc:MGI:1913670]	6.9204e-05	637.962	567.393	602.086	602.481	462.757	363.487	386.878	404.374	1.48991	198.107	3	3	6
ENSMUSG00000004677	Myo9b	myosin IXb [Source:MGI Symbol;Acc:MGI:106624]	1.34991e-35	1920.25	2095.46	2071.24	2028.98	640.434	763.198	746.795	716.809	2.83058	1312.17	3	3	6
ENSMUSG00000004698	Hdac9	histone deacetylase 9 [Source:MGI Symbol;Acc:MGI:1931221]	9.97897e-08	62.9475	78.6561	67.2586	69.6207	15.9114	11.2419	26.9601	18.0378	3.85971	51.5829	3	1	4
ENSMUSG00000004707	Ly9	lymphocyte antigen 9 [Source:MGI Symbol;Acc:MGI:96885]	3.22263e-43	304.128	354.334	393.017	350.493	43.7564	33.7256	39.0922	38.858	9.01984	311.635	3	3	6
ENSMUSG00000004709	Cd244a	CD244 molecule A [Source:MGI Symbol;Acc:MGI:109294]	1.02925e-05	16.9746	35.128	26.7414	26.2813	2.6519	3.74729	0	2.13306	12.3209	24.1483	3	0	3
ENSMUSG00000004730	Adgre1	adhesion G protein-coupled receptor E1 [Source:MGI Symbol;Acc:MGI:106912]	1.47738e-20	947.041	1166.86	1254.41	1122.77	360.659	425.942	430.014	405.538	2.7686	717.233	3	3	6
ENSMUSG00000004748	Mtfp1	mitochondrial fission process 1 [Source:MGI Symbol;Acc:MGI:1916686]	4.35411e-19	113.871	105.384	155.586	124.947	437.564	412.202	370.702	406.822	0.307129	281.875	3	3	6
ENSMUSG00000004789	Dlst	dihydrolipoamide S-succinyltransferase (E2 component of 2-oxo-glutarate complex) [Source:MGI Symbol;Acc:MGI:1926170]	9.97176e-09	2160.72	2361.21	2682.24	2401.39	3773.66	3828.48	3901.13	3834.42	0.626272	1433.03	3	3	6
ENSMUSG00000004791	Pgf	placental growth factor [Source:MGI Symbol;Acc:MGI:105095]	0.000291433	21.2183	15.273	12.9655	16.4856	0	2.49819	0	0.832731	19.797	15.6529	2	0	2
ENSMUSG00000004798	Ulk2	unc-51 like kinase 2 [Source:MGI Symbol;Acc:MGI:1352758]	3.77808e-18	809.123	892.709	1037.24	913.024	1966.38	2123.46	2402.15	2164	0.421915	1250.97	3	3	6
ENSMUSG00000004815	Dgkq	diacylglycerol kinase, theta [Source:MGI Symbol;Acc:MGI:102918]	0.000203892	280.081	242.078	247.155	256.438	356.681	362.238	399.01	372.643	0.68816	116.205	3	3	6
ENSMUSG00000004843	Chmp2b	charged multivesicular body protein 2B [Source:MGI Symbol;Acc:MGI:1916192]	1.32515e-11	885.508	849.181	778.741	837.81	479.994	480.902	427.318	462.738	1.81055	375.072	3	3	6
ENSMUSG00000004846	Plod3	procollagen-lysine, 2-oxoglutarate 5-dioxygenase 3 [Source:MGI Symbol;Acc:MGI:1347008]	0.0387391	837.414	753.724	833.845	808.327	743.858	625.797	649.739	673.131	1.20085	135.196	3	3	6
ENSMUSG00000004849	Ap1s1	adaptor protein complex AP-1, sigma 1 [Source:MGI Symbol;Acc:MGI:1098244]	1.9511e-09	932.188	886.6	887.327	902.038	535.684	470.909	582.339	529.644	1.7031	372.394	3	3	6
ENSMUSG00000004864	Mapk13	mitogen-activated protein kinase 13 [Source:MGI Symbol;Acc:MGI:1346864]	0.000796157	21.2183	22.1459	17.0172	20.1271	3.97785	6.24548	4.04402	4.75578	4.23214	15.3713	3	0	3
ENSMUSG00000004880	Lbr	lamin B receptor [Source:MGI Symbol;Acc:MGI:2138281]	0.00151737	263.814	235.205	256.069	251.696	176.351	193.61	144.237	171.399	1.46848	80.2964	3	3	6
ENSMUSG00000004891	Nes	nestin [Source:MGI Symbol;Acc:MGI:101784]	3.64891e-20	177.526	221.459	210.69	203.225	41.1045	53.7111	35.0482	43.2879	4.69473	159.937	3	3	6
ENSMUSG00000004896	Rrnad1	ribosomal RNA adenine dimethylase domain containing 1 [Source:MGI Symbol;Acc:MGI:2387197]	0.000332138	558.747	546.775	577.776	561.099	826.067	730.721	715.791	757.527	0.740699	196.427	3	3	6
ENSMUSG00000004897	Hdgf	heparin binding growth factor [Source:MGI Symbol;Acc:MGI:1194494]	0.00026975	3599.32	3367.7	3496.64	3487.89	5161.93	5075.08	4115.46	4784.16	0.72905	1296.27	3	3	6
ENSMUSG00000004929	Thop1	thimet oligopeptidase 1 [Source:MGI Symbol;Acc:MGI:1354165]	3.17529e-05	378.392	293.242	350.069	340.568	172.374	216.094	221.073	203.18	1.67619	137.388	3	3	6
ENSMUSG00000004931	Apba3	amyloid beta (A4) precursor protein-binding, family A, member 3 [Source:MGI Symbol;Acc:MGI:1888527]	0.0273963	674.033	725.469	686.362	695.288	925.514	781.934	810.152	839.2	0.828513	143.912	3	3	6
ENSMUSG00000004933	Matk	megakaryocyte-associated tyrosine kinase [Source:MGI Symbol;Acc:MGI:99259]	4.41222e-10	53.7529	57.2739	50.2414	53.7561	1.32595	2.49819	10.7841	4.8694	11.0396	48.8867	3	0	3
ENSMUSG00000004945	Tmem242	transmembrane protein 242 [Source:MGI Symbol;Acc:MGI:1917794]	0.0184207	345.15	350.516	346.828	347.498	448.171	445.927	394.966	429.688	0.808721	82.1902	3	3	6
ENSMUSG00000004951	Hspb1	heat shock protein 1 [Source:MGI Symbol;Acc:MGI:96240]	1.04739e-22	736.273	607.867	653.138	665.759	230.715	166.13	146.933	181.259	3.67297	484.5	3	3	6
ENSMUSG00000004952	Rasa4	RAS p21 protein activator 4 [Source:MGI Symbol;Acc:MGI:1858600]	2.56874e-32	268.057	338.298	282	296.118	39.7785	54.9602	40.4402	45.0596	6.5717	251.059	3	3	6
ENSMUSG00000005034	Prkacb	protein kinase, cAMP dependent, catalytic, beta [Source:MGI Symbol;Acc:MGI:97594]	0.000590085	833.877	847.653	848.431	843.321	1111.15	1166.66	1015.05	1097.62	0.768319	254.297	3	3	6
ENSMUSG00000005043	Sgsh	N-sulfoglucosamine sulfohydrolase (sulfamidase) [Source:MGI Symbol;Acc:MGI:1350341]	1.86186e-06	359.296	380.298	376	371.865	209.5	234.83	248.033	230.788	1.61128	141.077	3	3	6
ENSMUSG00000005054	Cstb	cystatin B [Source:MGI Symbol;Acc:MGI:109514]	3.19425e-87	3580.23	3534.18	3007.19	3373.86	539.662	420.945	458.322	472.976	7.13326	2900.89	3	3	6
ENSMUSG00000005057	Sh2b2	SH2B adaptor protein 2 [Source:MGI Symbol;Acc:MGI:1345171]	0.0010709	136.504	129.821	165.31	143.878	72.9273	92.4331	97.0564	87.4723	1.64485	56.4061	3	3	6
ENSMUSG00000005069	Pex5	peroxisomal biogenesis factor 5 [Source:MGI Symbol;Acc:MGI:1098808]	2.14745e-14	819.024	904.163	1094.78	939.321	2112.24	2013.54	1876.42	2000.74	0.469488	1061.41	3	3	6
ENSMUSG00000005087	Cd44	CD44 antigen [Source:MGI Symbol;Acc:MGI:88338]	5.79186e-106	1983.2	1744.94	1613.4	1780.51	167.07	192.361	195.461	184.964	9.62628	1595.55	3	3	6
ENSMUSG00000005089	Slc1a2	solute carrier family 1 (glial high affinity glutamate transporter), member 2 [Source:MGI Symbol;Acc:MGI:101931]	8.45375e-61	111.749	148.148	234.19	164.696	2811.01	3481.23	2415.63	2902.62	0.0567403	2737.93	3	3	6
ENSMUSG00000005103	Wdr1	WD repeat domain 1 [Source:MGI Symbol;Acc:MGI:1337100]	1.15997e-39	2588.63	2361.21	2399.43	2449.76	957.336	953.061	884.292	931.563	2.62973	1518.19	3	3	6
ENSMUSG00000005107	Slc2a9	solute carrier family 2 (facilitated glucose transporter), member 9 [Source:MGI Symbol;Acc:MGI:2152844]	8.37944e-22	212.183	261.933	287.672	253.929	909.602	960.555	694.223	854.793	0.297065	600.864	3	3	6
ENSMUSG00000005124	Ccn4	cellular communication network factor 4 [Source:MGI Symbol;Acc:MGI:1197008]	4.4029e-24	274.423	198.549	219.603	230.858	37.1266	23.7328	43.1362	34.6652	6.65966	196.193	3	2	5
ENSMUSG00000005125	Ndrg1	N-myc downstream regulated gene 1 [Source:MGI Symbol;Acc:MGI:1341799]	2.34108e-48	2469.8	2923.26	2489.38	2627.48	734.577	652.028	752.187	712.931	3.68546	1914.55	3	3	6
ENSMUSG00000005142	Man2b1	mannosidase 2, alpha B1 [Source:MGI Symbol;Acc:MGI:107286]	0.00248252	3116.25	3634.22	3670.86	3473.78	2708.92	2881.66	2400.8	2663.79	1.30407	809.984	3	3	6
ENSMUSG00000005148	Klf5	Kruppel-like factor 5 [Source:MGI Symbol;Acc:MGI:1338056]	9.61427e-12	97.6039	71.7832	48.6207	72.6693	2.6519	7.49458	8.08804	6.07817	11.9558	66.5911	3	0	3
ENSMUSG00000005198	Polr2a	polymerase (RNA) II (DNA directed) polypeptide A [Source:MGI Symbol;Acc:MGI:98086]	6.77751e-11	1545.4	1642.62	1551.81	1579.94	788.941	881.862	998.873	889.892	1.77543	690.049	3	3	6
ENSMUSG00000005225	Plekha8	pleckstrin homology domain containing, family A (phosphoinositide binding specific) member 8 [Source:MGI Symbol;Acc:MGI:2681164]	0.00125398	365.661	363.498	378.431	369.197	449.497	508.382	523.026	493.635	0.747914	124.439	3	3	6
ENSMUSG00000005233	Spc25	SPC25, NDC80 kinetochore complex component, homolog (S, cerevisiae) [Source:MGI Symbol;Acc:MGI:1913692]	1.91161e-05	152.064	161.894	192.052	168.67	79.557	44.9675	98.4044	74.3097	2.26983	94.3603	3	3	6
ENSMUSG00000005237	Dnah2	dynein, axonemal, heavy chain 2 [Source:MGI Symbol;Acc:MGI:107731]	0.00191195	33.2419	22.9095	24.3103	26.8206	3.97785	11.2419	10.7841	8.66792	3.09424	18.1527	3	0	3
ENSMUSG00000005251	Ripk4	receptor-interacting serine-threonine kinase 4 [Source:MGI Symbol;Acc:MGI:1919638]	0.00490811	205.11	194.731	151.535	183.792	99.4463	133.653	130.757	121.285	1.51537	62.5064	3	3	6
ENSMUSG00000005262	Ufd1	ubiquitin recognition factor in ER-associated degradation 1 [Source:MGI Symbol;Acc:MGI:109353]	0.0108644	484.483	457.427	403.552	448.488	580.766	532.115	597.167	570.016	0.786798	121.529	3	3	6
ENSMUSG00000005267	Zfp287	zinc finger protein 287 [Source:MGI Symbol;Acc:MGI:2176561]	0.0118967	23.3401	22.1459	31.6034	25.6965	9.28165	12.491	12.1321	11.3016	2.27371	14.3949	3	0	3
ENSMUSG00000005268	Prlr	prolactin receptor [Source:MGI Symbol;Acc:MGI:97763]	7.49757e-12	541.065	998.093	1493.46	1010.88	4143.6	4839	3475.16	4152.59	0.243433	3141.71	3	3	6
ENSMUSG00000005299	Letm1	leucine zipper-EF-hand containing transmembrane protein 1 [Source:MGI Symbol;Acc:MGI:1932557]	1.96148e-15	666.253	672.013	892.19	743.485	1646.83	1678.79	1711.97	1679.19	0.442763	935.709	3	3	6
ENSMUSG00000005312	Ubqln1	ubiquilin 1 [Source:MGI Symbol;Acc:MGI:1860276]	1.53126e-08	2049.68	2066.44	2479.66	2198.59	3468.69	3646.11	3426.63	3513.81	0.625701	1315.22	3	3	6
ENSMUSG00000005320	Fgfr4	fibroblast growth factor receptor 4 [Source:MGI Symbol;Acc:MGI:95525]	3.2312e-09	597.647	511.647	579.396	562.897	1100.54	978.042	889.684	989.422	0.568915	426.525	3	3	6
ENSMUSG00000005338	Cadm3	cell adhesion molecule 3 [Source:MGI Symbol;Acc:MGI:2137858]	2.72351e-05	115.993	135.166	132.086	127.749	234.693	203.603	199.505	212.6	0.600886	84.8517	3	3	6
ENSMUSG00000005354	Txn2	thioredoxin 2 [Source:MGI Symbol;Acc:MGI:1929468]	1.64511e-15	1914.59	2014.51	2103.66	2010.92	3768.35	3366.32	3519.64	3551.44	0.566227	1540.52	3	3	6
ENSMUSG00000005362	Crbn	cereblon [Source:MGI Symbol;Acc:MGI:1913277]	0.000270721	450.534	442.154	450.552	447.747	619.219	677.01	560.771	619	0.723339	171.253	3	3	6
ENSMUSG00000005373	Mlxipl	MLX interacting protein-like [Source:MGI Symbol;Acc:MGI:1927999]	1.29986e-34	895.41	1115.69	1388.93	1133.35	5293.19	5091.32	4488.86	4957.79	0.228599	3824.45	3	3	6
ENSMUSG00000005378	Bud23	BUD23, rRNA methyltransferase and ribosome maturation factor [Source:MGI Symbol;Acc:MGI:1913388]	0.00268657	477.411	504.01	578.586	520.002	778.333	614.555	737.359	710.083	0.732312	190.08	3	3	6
ENSMUSG00000005397	Nid1	nidogen 1 [Source:MGI Symbol;Acc:MGI:97342]	4.50755e-96	5752.98	6387.18	4397.74	5512.63	460.105	460.916	537.855	486.292	11.3361	5026.34	3	3	6
ENSMUSG00000005410	Mcm5	minichromosome maintenance complex component 5 [Source:MGI Symbol;Acc:MGI:103197]	1.16091e-11	325.346	287.133	274.707	295.729	50.3861	33.7256	105.144	63.0854	4.68775	232.643	3	3	6
ENSMUSG00000005413	Hmox1	heme oxygenase 1 [Source:MGI Symbol;Acc:MGI:96163]	5.00699e-29	1520.64	1855.67	1766.55	1714.29	531.706	635.79	510.894	559.463	3.06417	1154.83	3	3	6
ENSMUSG00000005442	Cic	capicua transcriptional repressor [Source:MGI Symbol;Acc:MGI:1918972]	1.582e-06	1672	1633.45	1622.31	1642.59	1116.45	1242.85	1082.45	1147.25	1.43176	495.336	3	3	6
ENSMUSG00000005447	Pafah1b3	platelet-activating factor acetylhydrolase, isoform 1b, subunit 3 [Source:MGI Symbol;Acc:MGI:108414]	1.5155e-21	263.106	219.168	207.448	229.907	51.7121	57.4584	39.0922	49.4209	4.65203	180.487	3	3	6
ENSMUSG00000005465	Il27ra	interleukin 27 receptor, alpha [Source:MGI Symbol;Acc:MGI:1355318]	1.83867e-05	76.3857	68.7287	78.6034	74.5726	17.2374	37.4729	31.0041	28.5715	2.61004	46.0011	3	2	5
ENSMUSG00000005470	Asf1b	anti-silencing function 1B histone chaperone [Source:MGI Symbol;Acc:MGI:1914179]	5.83598e-14	91.9458	67.2013	81.8448	80.3306	9.28165	7.49458	12.1321	9.6361	8.33643	70.6945	3	0	3
ENSMUSG00000005481	Ddx39	DEAD (Asp-Glu-Ala-Asp) box polypeptide 39 [Source:MGI Symbol;Acc:MGI:1915528]	2.95735e-22	767.393	769.761	793.327	776.827	359.333	328.512	353.178	347.007	2.23865	429.82	3	3	6
ENSMUSG00000005501	Usp40	ubiquitin specific peptidase 40 [Source:MGI Symbol;Acc:MGI:2443184]	0.000365184	345.858	342.116	410.034	366.003	487.95	548.353	517.634	517.979	0.706597	151.976	3	3	6
ENSMUSG00000005505	Kbtbd4	kelch repeat and BTB (POZ) domain containing 4 [Source:MGI Symbol;Acc:MGI:1914386]	4.02123e-06	452.656	428.409	500.793	460.619	698.776	683.256	669.959	683.997	0.673423	223.378	3	3	6
ENSMUSG00000005506	Celf1	CUGBP, Elav-like family member 1 [Source:MGI Symbol;Acc:MGI:1342295]	0.000301462	1175.49	1279.12	1408.38	1287.66	1593.79	1844.91	1923.61	1787.44	0.720396	499.775	3	3	6
ENSMUSG00000005510	Ndufs3	NADH:ubiquinone oxidoreductase core subunit S3 [Source:MGI Symbol;Acc:MGI:1915599]	6.48479e-17	735.566	798.016	859.776	797.786	1709.15	1517.65	1552.9	1593.23	0.500733	795.449	3	3	6
ENSMUSG00000005514	Por	P450 (cytochrome) oxidoreductase [Source:MGI Symbol;Acc:MGI:97744]	0.0139831	4915.56	5282.94	5262.38	5153.63	8011.39	10459.9	4796.21	7755.84	0.664483	2602.22	3	3	6
ENSMUSG00000005533	Igf1r	insulin-like growth factor I receptor [Source:MGI Symbol;Acc:MGI:96433]	2.30787e-11	214.304	151.967	135.328	167.2	43.7564	52.462	48.5282	48.2489	3.46536	118.951	3	3	6
ENSMUSG00000005534	Insr	insulin receptor [Source:MGI Symbol;Acc:MGI:96575]	5.33439e-08	1087.08	1291.34	1183.91	1187.44	1962.41	2300.84	1784.76	2016	0.589009	828.557	3	3	6
ENSMUSG00000005547	Cyp2a5	cytochrome P450, family 2, subfamily a, polypeptide 5 [Source:MGI Symbol;Acc:MGI:88597]	6.52069e-05	46434	53495.3	47538.1	49155.8	23673.5	31106.2	11181.7	21987.2	2.23566	27168.6	3	3	6
ENSMUSG00000005580	Adcy9	adenylate cyclase 9 [Source:MGI Symbol;Acc:MGI:108450]	1.02202e-14	113.871	144.33	172.603	143.602	511.817	821.905	428.666	587.463	0.244444	443.861	3	3	6
ENSMUSG00000005583	Mef2c	myocyte enhancer factor 2C [Source:MGI Symbol;Acc:MGI:99458]	5.46254e-16	219.963	178.695	192.052	196.903	66.2975	53.7111	51.2242	57.0776	3.44974	139.825	3	3	6
ENSMUSG00000005609	Ctr9	CTR9 homolog, Paf1/RNA polymerase II complex component [Source:MGI Symbol;Acc:MGI:109345]	0.0355551	671.204	667.432	639.362	659.332	462.757	562.093	593.123	539.324	1.22252	120.008	3	3	6
ENSMUSG00000005610	Eif4g2	eukaryotic translation initiation factor 4, gamma 2 [Source:MGI Symbol;Acc:MGI:109207]	0.000454974	7668.98	8203.91	8410.57	8094.49	10053.4	10709.8	9862.01	10208.4	0.792926	2113.89	3	3	6
ENSMUSG00000005611	Mrvi1	MRV integration site 1 [Source:MGI Symbol;Acc:MGI:1338023]	1.07497e-05	107.506	89.3472	106.966	101.273	39.7785	49.9639	51.2242	46.9889	2.15525	54.284	3	3	6
ENSMUSG00000005615	Pcyt1a	phosphate cytidylyltransferase 1, choline, alpha isoform [Source:MGI Symbol;Acc:MGI:88557]	0.000501946	1092.74	1291.34	1317.62	1233.9	1718.43	1843.67	1536.73	1699.61	0.72599	465.71	3	3	6
ENSMUSG00000005621	Zfp592	zinc finger protein 592 [Source:MGI Symbol;Acc:MGI:2443541]	0.0188946	698.08	716.305	791.707	735.364	851.26	950.562	876.204	892.676	0.823775	157.311	3	3	6
ENSMUSG00000005625	Psmd4	proteasome (prosome, macropain) 26S subunit, non-ATPase, 4 [Source:MGI Symbol;Acc:MGI:1201670]	0.000279856	1142.25	1130.97	1141.78	1138.33	1706.5	1446.45	1435.63	1529.53	0.744238	391.195	3	3	6
ENSMUSG00000005656	Snx6	sorting nexin 6 [Source:MGI Symbol;Acc:MGI:1919433]	4.16082e-07	489.434	485.682	431.103	468.74	254.583	267.307	312.737	278.209	1.68485	190.531	3	3	6
ENSMUSG00000005667	Mthfd2	methylenetetrahydrofolate dehydrogenase (NAD+ dependent), methenyltetrahydrofolate cyclohydrolase [Source:MGI Symbol;Acc:MGI:1338850]	8.76451e-09	87.7021	99.2747	113.448	100.142	23.8671	17.4873	40.4402	27.2649	3.67292	72.8768	3	1	4
ENSMUSG00000005674	Tomm40l	translocase of outer mitochondrial membrane 40-like [Source:MGI Symbol;Acc:MGI:3589112]	5.97478e-21	681.106	940.819	1051.83	891.251	4577.18	4060.81	2740.5	3792.83	0.234983	2901.58	3	3	6
ENSMUSG00000005677	Nr1i3	nuclear receptor subfamily 1, group I, member 3 [Source:MGI Symbol;Acc:MGI:1346307]	2.0557e-21	683.228	966.019	1075.33	908.192	4794.64	4286.9	2887.43	3989.66	0.227637	3081.46	3	3	6
ENSMUSG00000005681	Apoa2	apolipoprotein A-II [Source:MGI Symbol;Acc:MGI:88050]	1.42315e-40	20085.2	24561.3	32789	25811.8	168754	147893	132417	149688	0.172437	123876	3	3	6
ENSMUSG00000005682	Pan2	PAN2 poly(A) specific ribonuclease subunit [Source:MGI Symbol;Acc:MGI:1918984]	0.00300435	354.345	411.608	353.31	373.088	518.447	454.671	523.026	498.715	0.748099	125.627	3	3	6
ENSMUSG00000005683	Cs	citrate synthase [Source:MGI Symbol;Acc:MGI:88529]	0.0204184	2614.8	2554.41	3055	2741.4	3503.16	3306.36	3143.55	3317.69	0.826299	576.286	3	3	6
ENSMUSG00000005686	Ampd3	adenosine monophosphate deaminase 3 [Source:MGI Symbol;Acc:MGI:1096344]	6.79024e-75	730.615	704.851	563.19	666.218	41.1045	46.2166	40.4402	42.5871	15.6437	623.631	3	3	6
ENSMUSG00000005687	Bcas2	breast carcinoma amplified sequence 2 [Source:MGI Symbol;Acc:MGI:1915433]	0.0336843	385.465	339.825	337.914	354.401	291.709	307.278	249.381	282.789	1.25323	71.6119	3	3	6
ENSMUSG00000005732	Ranbp1	RAN binding protein 1 [Source:MGI Symbol;Acc:MGI:96269]	3.30074e-06	949.87	805.653	850.862	868.795	590.048	588.324	575.599	584.657	1.48599	284.138	3	3	6
ENSMUSG00000005763	Cd247	CD247 antigen [Source:MGI Symbol;Acc:MGI:88334]	0.0146943	85.5803	71.0196	62.3965	72.9988	35.8007	52.462	47.1802	45.1476	1.61689	27.8512	3	3	6
ENSMUSG00000005779	Psmb4	proteasome (prosome, macropain) subunit, beta type 4 [Source:MGI Symbol;Acc:MGI:1098257]	0.00405313	1121.74	1038.57	1101.26	1087.19	1600.42	1384	1249.6	1411.34	0.770323	324.153	3	3	6
ENSMUSG00000005800	Mmp8	matrix metallopeptidase 8 [Source:MGI Symbol;Acc:MGI:1202395]	2.97317e-05	29.7055	16.0367	21.069	22.2704	2.6519	2.49819	0	1.7167	12.9728	20.5537	3	0	3
ENSMUSG00000005802	Slc30a4	solute carrier family 30 (zinc transporter), member 4 [Source:MGI Symbol;Acc:MGI:1345282]	1.10362e-06	491.556	488.737	495.931	492.075	245.301	336.007	295.213	292.174	1.68419	199.901	3	3	6
ENSMUSG00000005803	Sqor	sulfide quinone oxidoreductase [Source:MGI Symbol;Acc:MGI:1929899]	0.00307671	1642.29	1934.33	2123.91	1900.18	3285.7	3158.97	2065.14	2836.61	0.669878	936.427	3	3	6
ENSMUSG00000005813	Metap1	methionyl aminopeptidase 1 [Source:MGI Symbol;Acc:MGI:1922874]	0.00356206	446.291	460.482	529.155	478.642	621.871	643.285	599.863	621.673	0.769927	143.03	3	3	6
ENSMUSG00000005823	Gpr108	G protein-coupled receptor 108 [Source:MGI Symbol;Acc:MGI:1925558]	4.4024e-05	444.169	473.464	403.552	440.395	652.368	590.822	692.875	645.355	0.682407	204.96	3	3	6
ENSMUSG00000005836	Gata6	GATA binding protein 6 [Source:MGI Symbol;Acc:MGI:107516]	2.37262e-14	604.72	471.937	412.466	496.374	192.263	169.877	136.149	166.096	2.98847	330.278	3	3	6
ENSMUSG00000005873	Reep5	receptor accessory protein 5 [Source:MGI Symbol;Acc:MGI:1270152]	7.29471e-16	901.776	837.726	887.327	875.61	400.437	385.971	471.802	419.403	2.08775	456.206	3	3	6
ENSMUSG00000005882	Uqcc1	ubiquinol-cytochrome c reductase complex assembly factor 1 [Source:MGI Symbol;Acc:MGI:1929472]	3.24261e-13	287.154	310.043	330.621	309.272	627.175	605.812	564.815	599.267	0.516084	289.995	3	3	6
ENSMUSG00000005886	Ncoa2	nuclear receptor coactivator 2 [Source:MGI Symbol;Acc:MGI:1276533]	7.48145e-08	705.861	849.944	926.224	827.343	1316.67	1646.31	1423.49	1462.16	0.565837	634.814	3	3	6
ENSMUSG00000005897	Nr2c1	nuclear receptor subfamily 2, group C, member 1 [Source:MGI Symbol;Acc:MGI:1352465]	0.00107263	264.521	278.733	259.31	267.521	346.073	389.718	359.918	365.236	0.732461	97.7149	3	3	6
ENSMUSG00000005907	Pex1	peroxisomal biogenesis factor 1 [Source:MGI Symbol;Acc:MGI:1918632]	1.18366e-07	270.179	308.515	386.534	321.743	653.694	600.815	554.03	602.846	0.533706	281.104	3	3	6
ENSMUSG00000005947	Itgae	integrin alpha E, epithelial-associated [Source:MGI Symbol;Acc:MGI:1298377]	0.000259424	26.8764	25.2005	22.6897	24.9222	3.97785	8.74367	5.39203	6.03785	4.12766	18.8844	3	0	3
ENSMUSG00000005951	Shpk	sedoheptulokinase [Source:MGI Symbol;Acc:MGI:1921887]	1.44202e-22	242.595	312.334	379.241	311.39	1091.26	1028.01	981.348	1033.54	0.301286	722.147	3	3	6
ENSMUSG00000005958	Ephb3	Eph receptor B3 [Source:MGI Symbol;Acc:MGI:104770]	0.00197057	38.1928	22.9095	29.1724	30.0916	9.28165	9.99277	13.4801	10.9182	2.7561	19.1734	3	0	3
ENSMUSG00000005968	Tuft1	tuftelin 1 [Source:MGI Symbol;Acc:MGI:109572]	0.000104173	256.741	239.023	235	243.588	75.5792	74.9458	172.545	107.69	2.26194	135.898	3	3	6
ENSMUSG00000005973	Rcn1	reticulocalbin 1 [Source:MGI Symbol;Acc:MGI:104559]	2.89702e-17	461.851	405.499	423.81	430.387	140.551	157.386	188.721	162.219	2.65312	268.167	3	3	6
ENSMUSG00000005980	Dnase1	deoxyribonuclease I [Source:MGI Symbol;Acc:MGI:103157]	6.46475e-05	93.3603	106.911	82.6552	94.3089	160.44	151.141	179.285	163.622	0.576383	69.3129	3	3	6
ENSMUSG00000005981	Trap1	TNF receptor-associated protein 1 [Source:MGI Symbol;Acc:MGI:1915265]	3.15035e-11	1720.8	2004.59	2320.83	2015.4	4290.78	3957.14	3599.18	3949.03	0.510354	1933.62	3	3	6
ENSMUSG00000005982	Naa60	N(alpha)-acetyltransferase 60, NatF catalytic subunit [Source:MGI Symbol;Acc:MGI:1922013]	4.64663e-28	1005.75	1068.35	1256.03	1110.04	3235.32	2859.18	2882.04	2992.18	0.370981	1882.14	3	3	6
ENSMUSG00000005983	1700037C18Rik	RIKEN cDNA 1700037C18 gene [Source:MGI Symbol;Acc:MGI:1920511]	2.04664e-20	418	489.501	570.483	492.661	1445.29	1230.36	1279.26	1318.3	0.373709	825.64	3	3	6
ENSMUSG00000005986	Ankrd13d	ankyrin repeat domain 13 family, member D [Source:MGI Symbol;Acc:MGI:1915673]	0.0211362	21.2183	19.8549	18.6379	19.9037	9.28165	2.49819	12.1321	7.97063	2.49713	11.9331	3	0	3
ENSMUSG00000006005	Tpr	translocated promoter region, nuclear basket protein [Source:MGI Symbol;Acc:MGI:1922066]	7.24589e-06	2399.78	2548.31	2652.26	2533.45	1564.62	1913.62	1755.1	1744.45	1.45229	789.002	3	3	6
ENSMUSG00000006019	Dhx34	DEAH (Asp-Glu-Ala-His) box polypeptide 34 [Source:MGI Symbol;Acc:MGI:1918973]	0.0188255	271.594	272.624	283.621	275.946	218.782	198.606	231.857	216.415	1.27508	59.5309	3	3	6
ENSMUSG00000006021	Kptn	kaptin [Source:MGI Symbol;Acc:MGI:1890380]	4.86146e-06	137.211	129.057	134.517	133.595	214.804	217.343	239.945	224.031	0.596326	90.4354	3	3	6
ENSMUSG00000006050	Sra1	steroid receptor RNA activator 1 [Source:MGI Symbol;Acc:MGI:1344414]	1.01642e-08	531.871	484.919	499.172	505.321	848.608	759.451	820.936	809.665	0.624111	304.344	3	3	6
ENSMUSG00000006057	Atp5g1	ATP synthase, H+ transporting, mitochondrial F0 complex, subunit C1 (subunit 9) [Source:MGI Symbol;Acc:MGI:107653]	4.75784e-13	1063.03	1084.38	1294.93	1147.45	2683.72	2143.45	2239.04	2355.4	0.487156	1207.95	3	3	6
ENSMUSG00000006058	Snf8	SNF8, ESCRT-II complex subunit, homolog (S, cerevisiae) [Source:MGI Symbol;Acc:MGI:1343161]	8.58544e-05	307.665	281.788	331.431	306.961	482.646	428.44	436.754	449.28	0.683229	142.319	3	3	6
ENSMUSG00000006134	Crkl	v-crk avian sarcoma virus CT10 oncogene homolog-like [Source:MGI Symbol;Acc:MGI:104686]	0.0281756	562.991	559.757	575.345	566.031	615.241	716.981	714.443	682.222	0.829687	116.191	3	3	6
ENSMUSG00000006205	Htra1	HtrA serine peptidase 1 [Source:MGI Symbol;Acc:MGI:1929076]	4.1897e-15	227.743	143.566	207.448	192.919	46.4083	46.2166	45.8322	46.1523	4.18005	146.767	3	3	6
ENSMUSG00000006218	Fam131c	family with sequence similarity 131, member C [Source:MGI Symbol;Acc:MGI:2685539]	0.0187668	84.873	77.8925	140.19	100.985	68.9494	51.2129	64.7043	61.6222	1.63878	39.3628	3	3	6
ENSMUSG00000006219	Fblim1	filamin binding LIM protein 1 [Source:MGI Symbol;Acc:MGI:1921452]	5.58055e-103	865.705	773.579	762.534	800.606	38.4526	41.2202	39.0922	39.5883	20.2233	761.018	3	3	6
ENSMUSG00000006235	Epor	erythropoietin receptor [Source:MGI Symbol;Acc:MGI:95408]	0.0104005	41.0219	45.8191	45.3793	44.0735	25.1931	26.231	21.5681	24.3307	1.81143	19.7427	3	1	4
ENSMUSG00000006262	Mob1b	MOB kinase activator 1B [Source:MGI Symbol;Acc:MGI:1915723]	0.000288149	481.654	497.901	453.793	477.783	594.026	688.252	703.659	661.979	0.721749	184.196	3	3	6
ENSMUSG00000006273	Atp6v1b2	ATPase, H+ transporting, lysosomal V1 subunit B2 [Source:MGI Symbol;Acc:MGI:109618]	1.69151e-10	1469.72	1537.99	1651.48	1553.07	999.767	915.588	869.464	928.273	1.67307	624.792	3	3	6
ENSMUSG00000006276	Eps15l1	epidermal growth factor receptor pathway substrate 15-like 1 [Source:MGI Symbol;Acc:MGI:104582]	0.0069806	454.778	467.355	435.966	452.699	327.51	321.018	393.618	347.382	1.30317	105.318	3	3	6
ENSMUSG00000006281	Tep1	telomerase associated protein 1 [Source:MGI Symbol;Acc:MGI:109573]	2.22582e-09	598.355	712.487	693.655	668.166	266.516	332.26	386.878	328.551	2.03367	339.614	3	3	6
ENSMUSG00000006288	Ttc5	tetratricopeptide repeat domain 5 [Source:MGI Symbol;Acc:MGI:2683584]	0.00317161	226.328	206.95	178.276	203.851	149.832	123.66	144.237	139.243	1.46399	64.608	3	3	6
ENSMUSG00000006299	Aamp	angio-associated migratory protein [Source:MGI Symbol;Acc:MGI:107809]	9.47851e-07	1569.44	1502.87	1610.96	1561.09	2524.61	2205.9	2146.03	2292.18	0.681051	731.088	3	3	6
ENSMUSG00000006301	Tmbim1	transmembrane BAX inhibitor motif containing 1 [Source:MGI Symbol;Acc:MGI:1916910]	1.83434e-07	1746.26	1878.58	1939.96	1854.94	1292.8	1254.09	1298.13	1281.67	1.44728	573.262	3	3	6
ENSMUSG00000006304	Arpc2	actin related protein 2/3 complex, subunit 2 [Source:MGI Symbol;Acc:MGI:1923959]	3.59685e-09	4026.52	3837.35	3938.28	3934.05	2732.78	2704.29	2449.33	2628.8	1.49652	1305.25	3	3	6
ENSMUSG00000006315	Tmem147	transmembrane protein 147 [Source:MGI Symbol;Acc:MGI:1915011]	1.01843e-06	571.478	543.72	602.086	572.428	940.099	786.931	946.3	891.11	0.642377	318.682	3	3	6
ENSMUSG00000006333	Rps9	ribosomal protein S9 [Source:MGI Symbol;Acc:MGI:1924096]	0.000109518	4304.48	3834.3	3706.52	3948.43	3150.46	2709.29	2666.36	2842.03	1.3893	1106.39	3	3	6
ENSMUSG00000006342	Susd2	sushi domain containing 2 [Source:MGI Symbol;Acc:MGI:1918983]	6.49493e-13	217.841	230.623	257.69	235.384	95.4684	97.4295	78.1844	90.3608	2.60494	145.024	3	3	6
ENSMUSG00000006344	Ggt5	gamma-glutamyltransferase 5 [Source:MGI Symbol;Acc:MGI:1346063]	0.0443282	48.802	42.0008	60.7759	50.5262	27.845	32.4765	36.3962	32.2392	1.56723	18.287	3	3	6
ENSMUSG00000006345	Ggt1	gamma-glutamyltransferase 1 [Source:MGI Symbol;Acc:MGI:95706]	7.77374e-07	34.6565	41.2372	25.931	33.9416	1.32595	0	0	0.441983	76.7937	33.4996	3	0	3
ENSMUSG00000006360	Crip1	cysteine-rich protein 1 (intestinal) [Source:MGI Symbol;Acc:MGI:88501]	1.54021e-36	334.541	350.516	329	338.019	67.6235	54.9602	71.4443	64.676	5.22634	273.343	3	3	6
ENSMUSG00000006362	Cbfa2t3	CBFA2/RUNX1 translocation partner 3 [Source:MGI Symbol;Acc:MGI:1338013]	0.000538872	229.864	188.622	192.052	203.513	103.424	153.639	106.493	121.185	1.67935	82.3275	3	3	6
ENSMUSG00000006369	Fbln1	fibulin 1 [Source:MGI Symbol;Acc:MGI:95487]	7.38057e-21	648.571	294.769	339.534	427.625	26.519	58.7075	43.1362	42.7876	9.99414	384.837	3	3	6
ENSMUSG00000006373	Pgrmc1	progesterone receptor membrane component 1 [Source:MGI Symbol;Acc:MGI:1858305]	2.88749e-14	10372.2	12270.4	13643	12095.2	28334.2	28213.3	22862.2	26469.9	0.45694	14374.8	3	3	6
ENSMUSG00000006378	Gcat	glycine C-acetyltransferase (2-amino-3-ketobutyrate-coenzyme A ligase) [Source:MGI Symbol;Acc:MGI:1349389]	6.88232e-20	465.387	533.029	743.896	580.771	2077.76	1828.68	1772.63	1893.02	0.306795	1312.25	3	3	6
ENSMUSG00000006386	Tek	TEK receptor tyrosine kinase [Source:MGI Symbol;Acc:MGI:98664]	0.000741204	194.501	205.422	262.552	220.825	298.339	392.216	332.957	341.171	0.647256	120.346	3	3	6
ENSMUSG00000006392	Med8	mediator complex subunit 8 [Source:MGI Symbol;Acc:MGI:1915269]	1.46858e-07	350.808	312.334	365.466	342.869	603.308	519.624	576.947	566.626	0.605106	223.757	3	3	6
ENSMUSG00000006395	Hyi	hydroxypyruvate isomerase (putative) [Source:MGI Symbol;Acc:MGI:1915430]	2.0687e-05	253.204	326.079	299.017	292.767	730.599	618.303	390.922	579.941	0.504822	287.174	3	3	6
ENSMUSG00000006398	Cdc20	cell division cycle 20 [Source:MGI Symbol;Acc:MGI:1859866]	0.000218675	392.538	313.097	344.397	350.01	10.6076	3.74729	62.0083	25.4544	13.7505	324.556	3	1	4
ENSMUSG00000006403	Adamts4	a disintegrin-like and metallopeptidase (reprolysin type) with thrombospondin type 1 motif, 4 [Source:MGI Symbol;Acc:MGI:1339949]	1.79002e-15	83.4584	82.4744	86.7069	84.2132	11.9336	2.49819	8.08804	7.50659	11.2186	76.7066	3	0	3
ENSMUSG00000006411	Nectin4	nectin cell adhesion molecule 4 [Source:MGI Symbol;Acc:MGI:1918990]	2.11264e-06	36.071	36.6553	48.6207	40.449	10.6076	6.24548	9.43604	8.76304	4.61586	31.6859	3	0	3
ENSMUSG00000006412	Pfdn2	prefoldin 2 [Source:MGI Symbol;Acc:MGI:1276111]	3.21285e-08	355.052	308.515	333.862	332.476	551.595	524.62	562.119	546.111	0.608807	213.635	3	3	6
ENSMUSG00000006423	C330007P06Rik	RIKEN cDNA C330007P06 gene [Source:MGI Symbol;Acc:MGI:1924894]	0.000128256	381.928	369.607	395.448	382.328	479.994	589.573	606.603	558.723	0.684288	176.395	3	3	6
ENSMUSG00000006435	Neurl1a	neuralized E3 ubiquitin protein ligase 1A [Source:MGI Symbol;Acc:MGI:1334263]	1.15894e-40	304.128	316.915	237.431	286.158	6.62975	8.74367	14.8281	10.0672	28.4249	276.091	3	0	3
ENSMUSG00000006445	Epha2	Eph receptor A2 [Source:MGI Symbol;Acc:MGI:95278]	0.0169181	490.142	538.374	622.345	550.287	479.994	279.798	407.098	388.963	1.41475	161.324	3	3	6
ENSMUSG00000006463	Zdhhc24	zinc finger, DHHC domain containing 24 [Source:MGI Symbol;Acc:MGI:1917855]	0.0025705	67.1911	78.6561	76.1724	74.0066	45.0823	41.2202	41.7882	42.6969	1.7333	31.3097	3	3	6
ENSMUSG00000006476	Nsmf	NMDA receptor synaptonuclear signaling and neuronal migration factor [Source:MGI Symbol;Acc:MGI:1861755]	6.75261e-17	1246.22	1240.93	1576.12	1354.42	3200.84	2805.47	3378.1	3128.14	0.432981	1773.71	3	3	6
ENSMUSG00000006494	Pdk1	pyruvate dehydrogenase kinase, isoenzyme 1 [Source:MGI Symbol;Acc:MGI:1926119]	4.48017e-21	343.028	369.607	422.19	378.275	1528.82	1924.86	1078.4	1510.69	0.250398	1132.42	3	3	6
ENSMUSG00000006498	Ptbp1	polypyrimidine tract binding protein 1 [Source:MGI Symbol;Acc:MGI:97791]	0.00325292	4443.1	4056.52	4147.35	4215.65	3472.66	3591.15	3258.13	3440.65	1.22525	775.005	3	3	6
ENSMUSG00000006519	Cyba	cytochrome b-245, alpha polypeptide [Source:MGI Symbol;Acc:MGI:1316658]	5.52234e-71	920.165	882.018	842.759	881.647	144.529	161.133	132.105	145.922	6.0419	735.725	3	3	6
ENSMUSG00000006522	Itih3	inter-alpha trypsin inhibitor, heavy chain 3 [Source:MGI Symbol;Acc:MGI:96620]	1.54979e-09	8157	9617.43	10030.5	9268.29	14597.4	15116.6	16068.2	15260.7	0.60733	5992.44	3	3	6
ENSMUSG00000006527	Sfmbt1	Scm-like with four mbt domains 1 [Source:MGI Symbol;Acc:MGI:1859609]	5.74272e-09	298.47	313.097	345.207	318.925	514.469	553.35	563.467	543.762	0.586516	224.837	3	3	6
ENSMUSG00000006529	Itih1	inter-alpha trypsin inhibitor, heavy chain 1 [Source:MGI Symbol;Acc:MGI:96618]	7.49641e-15	3038.45	4195.5	5634.33	4289.43	13681.2	13989.9	12032.3	13234.5	0.324111	8945.02	3	3	6
ENSMUSG00000006538	Ihh	Indian hedgehog [Source:MGI Symbol;Acc:MGI:96533]	0.0264692	40.3147	41.2372	55.9138	45.8219	49.0602	59.9566	153.673	87.5632	0.523301	41.7413	3	3	6
ENSMUSG00000006567	Atp7b	ATPase, Cu++ transporting, beta polypeptide [Source:MGI Symbol;Acc:MGI:103297]	0.00443887	510.653	642.995	656.379	603.342	754.466	844.389	808.804	802.553	0.751779	199.211	3	3	6
ENSMUSG00000006574	Slc4a1	solute carrier family 4 (anion exchanger), member 1 [Source:MGI Symbol;Acc:MGI:109393]	6.21204e-08	52.3383	36.6553	46.1897	45.0611	1.32595	4.99639	10.7841	5.70213	7.9025	39.359	3	0	3
ENSMUSG00000006575	Rundc3a	RUN domain containing 3A [Source:MGI Symbol;Acc:MGI:1858752]	0.000674849	196.623	162.658	156.397	171.892	257.234	233.581	301.953	264.256	0.650476	92.364	3	3	6
ENSMUSG00000006576	Slc4a3	solute carrier family 4 (anion exchanger), member 3 [Source:MGI Symbol;Acc:MGI:109350]	7.25027e-07	81.3366	54.9829	42.1379	59.4858	17.2374	3.74729	12.1321	11.0389	5.38875	48.4469	3	0	3
ENSMUSG00000006585	Cdt1	chromatin licensing and DNA replication factor 1 [Source:MGI Symbol;Acc:MGI:1914427]	2.53219e-07	224.206	208.477	181.517	204.733	99.4463	113.668	78.1844	97.0995	2.10849	107.634	3	3	6
ENSMUSG00000006586	Runx1t1	RUNX1 translocation partner 1 [Source:MGI Symbol;Acc:MGI:104793]	0.00653081	24.7546	14.5094	17.8276	19.0305	3.97785	6.24548	8.08804	6.10379	3.11782	12.9267	2	0	2
ENSMUSG00000006589	Aprt	adenine phosphoribosyl transferase [Source:MGI Symbol;Acc:MGI:88061]	1.7184e-11	801.343	833.144	833.845	822.777	503.861	414.7	411.142	443.234	1.8563	379.543	3	3	6
ENSMUSG00000006638	Abhd1	abhydrolase domain containing 1 [Source:MGI Symbol;Acc:MGI:1931013]	1.0929e-07	165.502	180.985	158.828	168.439	285.079	301.032	386.878	324.33	0.519343	155.891	3	3	6
ENSMUSG00000006641	Slc5a6	solute carrier family 5 (sodium-dependent vitamin transporter), member 6 [Source:MGI Symbol;Acc:MGI:2660847]	0.00117584	258.155	299.351	310.362	289.29	457.453	468.411	347.786	424.55	0.681403	135.26	3	3	6
ENSMUSG00000006649	Nphs1	nephrosis 1, nephrin [Source:MGI Symbol;Acc:MGI:1859637]	0.00925331	39.6074	34.3643	28.3621	34.1113	13.2595	17.4873	18.8721	16.5397	2.06239	17.5716	3	0	3
ENSMUSG00000006651	Aplp1	amyloid beta (A4) precursor-like protein 1 [Source:MGI Symbol;Acc:MGI:88046]	5.30987e-07	79.2148	60.3285	59.9655	66.5029	26.519	14.9892	16.1761	19.2281	3.45864	47.2749	3	1	4
ENSMUSG00000006678	Pola1	polymerase (DNA directed), alpha 1 [Source:MGI Symbol;Acc:MGI:99660]	2.9087e-05	103.969	93.1655	105.345	100.827	47.7342	57.4584	43.1362	49.443	2.03925	51.3836	3	3	6
ENSMUSG00000006699	Cdc42	cell division cycle 42 [Source:MGI Symbol;Acc:MGI:106211]	1.67487e-10	4744.4	4712.49	4969.03	4808.64	3206.15	3267.64	3308.01	3260.6	1.47477	1548.05	3	3	6
ENSMUSG00000006705	Pknox1	Pbx/knotted 1 homeobox [Source:MGI Symbol;Acc:MGI:1201409]	0.00063429	192.379	200.84	248.776	213.998	289.057	326.014	345.09	320.054	0.668633	106.055	3	3	6
ENSMUSG00000006711	D130043K22Rik	RIKEN cDNA D130043K22 gene [Source:MGI Symbol;Acc:MGI:3036268]	8.52091e-08	27.5837	25.2005	34.8448	29.2097	118.01	97.4295	64.7043	93.3811	0.312801	64.1714	3	3	6
ENSMUSG00000006717	Acot13	acyl-CoA thioesterase 13 [Source:MGI Symbol;Acc:MGI:1914084]	0.0144317	602.598	606.339	665.293	624.744	1013.03	854.382	655.131	840.846	0.742994	216.103	3	3	6
ENSMUSG00000006720	Zfp184	zinc finger protein 184 (Kruppel-like) [Source:MGI Symbol;Acc:MGI:1922244]	4.25086e-06	34.6565	26.7278	18.6379	26.6741	1.32595	1.2491	2.69601	1.75702	15.1814	24.917	3	0	3
ENSMUSG00000006736	Tspan31	tetraspanin 31 [Source:MGI Symbol;Acc:MGI:1914375]	6.14832e-08	2237.11	2344.41	3063.1	2548.21	4590.44	4144.5	5053.68	4596.21	0.554416	2048	3	3	6
ENSMUSG00000006777	Krt23	keratin 23 [Source:MGI Symbol;Acc:MGI:2148866]	1.33465e-16	193.793	204.659	169.362	189.271	60.9937	38.722	45.8322	48.516	3.90122	140.755	3	3	6
ENSMUSG00000006800	Sulf2	sulfatase 2 [Source:MGI Symbol;Acc:MGI:1919293]	0.00309266	936.432	764.415	811.155	837.334	566.181	684.505	388.226	546.304	1.53273	291.03	3	3	6
ENSMUSG00000006818	Sod2	superoxide dismutase 2, mitochondrial [Source:MGI Symbol;Acc:MGI:98352]	2.44926e-24	1123.15	1198.93	1529.93	1284.01	3590.67	3436.26	3565.48	3530.8	0.363658	2246.8	3	3	6
ENSMUSG00000006920	Ezh1	enhancer of zeste 1 polycomb repressive complex 2 subunit [Source:MGI Symbol;Acc:MGI:1097695]	0.00198192	530.456	586.485	593.983	570.308	419	467.162	399.01	428.391	1.33128	141.917	3	3	6
ENSMUSG00000006930	Hap1	huntingtin-associated protein 1 [Source:MGI Symbol;Acc:MGI:1261831]	1.71582e-08	118.822	98.5111	75.3621	97.5651	18.5633	11.2419	35.0482	21.6178	4.51319	75.9473	3	1	4
ENSMUSG00000006931	P3h4	prolyl 3-hydroxylase family member 4 (non-enzymatic) [Source:MGI Symbol;Acc:MGI:1913430]	4.79498e-08	124.48	69.4923	63.2069	85.7265	17.2374	23.7328	8.08804	16.3527	5.24233	69.3738	3	0	3
ENSMUSG00000006932	Ctnnb1	catenin (cadherin associated protein), beta 1 [Source:MGI Symbol;Acc:MGI:88276]	1.62321e-06	5027.31	4820.93	5264.81	5037.69	3654.32	3772.27	3725.89	3717.49	1.35513	1320.19	3	3	6
ENSMUSG00000006958	Chrd	chordin [Source:MGI Symbol;Acc:MGI:1313268]	0.00619325	66.4839	51.1647	57.5345	58.3943	99.4463	92.4331	83.5764	91.8186	0.635975	33.4243	3	3	6
ENSMUSG00000006998	Psmd2	proteasome (prosome, macropain) 26S subunit, non-ATPase, 2 [Source:MGI Symbol;Acc:MGI:1096584]	9.6644e-05	2128.9	2122.95	2243.03	2164.96	2869.36	2721.78	2751.28	2780.81	0.778537	615.845	3	3	6
ENSMUSG00000007029	Vars	valyl-tRNA synthetase [Source:MGI Symbol;Acc:MGI:90675]	3.9263e-18	1724.34	1655.6	1564.78	1648.24	855.238	895.602	881.596	877.479	1.87838	770.758	3	3	6
ENSMUSG00000007030	Vwa7	von Willebrand factor A domain containing 7 [Source:MGI Symbol;Acc:MGI:1306798]	8.28836e-07	45.9729	48.8737	42.1379	45.6615	6.62975	6.24548	16.1761	9.68377	4.71526	35.9777	3	0	3
ENSMUSG00000007034	Slc44a4	solute carrier family 44, member 4 [Source:MGI Symbol;Acc:MGI:1917379]	0.00433976	33.9492	12.9821	20.2586	22.3966	6.62975	1.2491	9.43604	5.77163	3.88047	16.625	2	0	2
ENSMUSG00000007036	Abhd16a	abhydrolase domain containing 16A [Source:MGI Symbol;Acc:MGI:99476]	0.000516359	708.69	697.978	727.69	711.452	940.099	980.541	869.464	930.034	0.764974	218.582	3	3	6
ENSMUSG00000007039	Ddah2	dimethylarginine dimethylaminohydrolase 2 [Source:MGI Symbol;Acc:MGI:1859016]	4.28232e-12	237.644	152.73	172.603	187.659	53.038	44.9675	62.0083	53.3379	3.51831	134.321	3	3	6
ENSMUSG00000007041	Clic1	chloride intracellular channel 1 [Source:MGI Symbol;Acc:MGI:2148924]	3.34936e-30	1321.19	1165.33	979.707	1155.41	359.333	316.021	318.13	331.161	3.48896	824.249	3	3	6
ENSMUSG00000007080	Pole	polymerase (DNA directed), epsilon [Source:MGI Symbol;Acc:MGI:1196391]	4.89966e-12	147.821	173.349	164.5	161.89	42.4304	42.4693	66.0523	50.3173	3.21738	111.573	3	3	6
ENSMUSG00000007097	Atp1a2	ATPase, Na+/K+ transporting, alpha 2 polypeptide [Source:MGI Symbol;Acc:MGI:88106]	4.03623e-23	239.059	168.767	188	198.609	27.845	36.2238	25.6121	29.8936	6.64385	168.715	3	2	5
ENSMUSG00000007122	Casq1	calsequestrin 1 [Source:MGI Symbol;Acc:MGI:1309468]	0.00177803	14.8528	12.2184	20.2586	15.7766	1.32595	3.74729	4.04402	3.03909	5.19123	12.7375	2	0	2
ENSMUSG00000007207	Stx1a	syntaxin 1A (brain) [Source:MGI Symbol;Acc:MGI:109355]	0.000527924	33.9492	28.2551	21.8793	28.0279	5.3038	6.24548	12.1321	7.89378	3.55063	20.1341	3	0	3
ENSMUSG00000007338	Mrpl49	mitochondrial ribosomal protein L49 [Source:MGI Symbol;Acc:MGI:108180]	3.6589e-13	304.836	316.915	333.052	318.268	617.893	564.591	616.039	599.508	0.530882	281.24	3	3	6
ENSMUSG00000007411	Mark3	MAP/microtubule affinity regulating kinase 3 [Source:MGI Symbol;Acc:MGI:1341865]	3.02939e-05	604.013	586.485	538.069	576.189	780.985	840.642	800.716	807.447	0.713593	231.259	3	3	6
ENSMUSG00000007415	Gatad1	GATA zinc finger domain containing 1 [Source:MGI Symbol;Acc:MGI:1914460]	3.77527e-06	889.045	892.709	930.276	904.01	1409.48	1329.04	1188.94	1309.15	0.690529	405.145	3	3	6
ENSMUSG00000007458	M6pr	mannose-6-phosphate receptor, cation dependent [Source:MGI Symbol;Acc:MGI:96904]	4.29846e-05	2660.77	2529.98	2666.03	2618.93	2034.01	2044.77	1877.77	1985.52	1.31902	633.41	3	3	6
ENSMUSG00000007476	Lrrc8a	leucine rich repeat containing 8A VRAC subunit A [Source:MGI Symbol;Acc:MGI:2652847]	0.00269379	906.727	794.961	781.983	827.89	583.418	637.039	676.699	632.385	1.30915	195.505	3	3	6
ENSMUSG00000007564	Ppp2r1a	protein phosphatase 2, regulatory subunit A, alpha [Source:MGI Symbol;Acc:MGI:1926334]	2.40244e-06	2405.44	2211.53	2186.31	2267.76	1686.61	1611.33	1589.3	1629.08	1.39205	638.682	3	3	6
ENSMUSG00000007594	Hapln4	hyaluronan and proteoglycan link protein 4 [Source:MGI Symbol;Acc:MGI:2679531]	7.66153e-09	135.089	117.602	143.431	132.041	265.19	264.808	242.641	257.546	0.512688	125.506	3	3	6
ENSMUSG00000007613	Tgfbr1	transforming growth factor, beta receptor I [Source:MGI Symbol;Acc:MGI:98728]	1.07597e-11	1159.93	1095.08	962.69	1072.57	404.415	558.346	536.506	499.756	2.14618	572.81	3	3	6
ENSMUSG00000007617	Homer1	homer scaffolding protein 1 [Source:MGI Symbol;Acc:MGI:1347345]	0.013407	111.749	112.257	120.741	114.916	163.092	166.13	141.541	156.921	0.732318	42.0049	3	3	6
ENSMUSG00000007646	Rad51c	RAD51 paralog C [Source:MGI Symbol;Acc:MGI:2150020]	0.0242696	16.2673	13.7457	17.0172	15.6768	3.97785	7.49458	6.74003	6.07082	2.58231	9.60595	2	0	2
ENSMUSG00000007655	Cav1	caveolin 1, caveolae protein [Source:MGI Symbol;Acc:MGI:102709]	5.64008e-07	251.083	172.585	191.241	204.97	75.5792	99.9277	101.1	92.2024	2.22304	112.767	3	3	6
ENSMUSG00000007656	Arpp19	cAMP-regulated phosphoprotein 19 [Source:MGI Symbol;Acc:MGI:1891691]	4.19869e-09	1186.1	1170.68	1156.36	1171.05	790.266	748.209	777.8	772.092	1.51672	398.955	3	3	6
ENSMUSG00000007659	Bcl2l1	BCL2-like 1 [Source:MGI Symbol;Acc:MGI:88139]	8.16811e-06	1655.73	1410.46	1192.02	1419.4	887.061	915.588	690.179	830.943	1.70819	588.462	3	3	6
ENSMUSG00000007777	0610009B22Rik	RIKEN cDNA 0610009B22 gene [Source:MGI Symbol;Acc:MGI:1913300]	6.85904e-05	149.942	145.094	163.69	152.909	270.494	228.585	227.813	242.297	0.631079	89.3886	3	3	6
ENSMUSG00000007783	Cpt1c	carnitine palmitoyltransferase 1c [Source:MGI Symbol;Acc:MGI:2446526]	1.39866e-06	64.362	47.3464	39.7069	50.4718	9.28165	12.491	14.8281	12.2002	4.13695	38.2715	3	0	3
ENSMUSG00000007817	Zmiz1	zinc finger, MIZ-type containing 1 [Source:MGI Symbol;Acc:MGI:3040693]	0.000454592	2063.83	1964.88	1792.48	1940.4	1367.06	1587.6	1392.49	1449.05	1.33908	491.347	3	3	6
ENSMUSG00000007833	Aldh16a1	aldehyde dehydrogenase 16 family, member A1 [Source:MGI Symbol;Acc:MGI:1916998]	6.66381e-08	628.768	668.959	717.966	671.897	1482.41	1279.08	1000.22	1253.9	0.535845	582.005	3	3	6
ENSMUSG00000007836	Hnrnpa0	heterogeneous nuclear ribonucleoprotein A0 [Source:MGI Symbol;Acc:MGI:1924384]	0.000167828	1047.47	1024.06	1052.64	1041.39	830.045	674.512	762.971	755.843	1.37779	285.547	3	3	6
ENSMUSG00000007837	Prrg2	proline-rich Gla (G-carboxyglutamic acid) polypeptide 2 [Source:MGI Symbol;Acc:MGI:1929596]	1.61452e-08	340.199	316.152	357.362	337.904	620.545	570.837	527.07	572.817	0.589899	234.913	3	3	6
ENSMUSG00000007850	Hnrnph1	heterogeneous nuclear ribonucleoprotein H1 [Source:MGI Symbol;Acc:MGI:1891925]	0.000441275	1013.52	973.656	936.759	974.646	702.754	690.75	798.02	730.508	1.3342	244.139	3	3	6
ENSMUSG00000007867	Ift43	intraflagellar transport 43 [Source:MGI Symbol;Acc:MGI:1923661]	1.04547e-06	113.871	93.9292	66.4483	91.4162	25.1931	27.4801	37.7442	30.1391	3.03314	61.2771	3	2	5
ENSMUSG00000007872	Id3	inhibitor of DNA binding 3 [Source:MGI Symbol;Acc:MGI:96398]	0.0001251	1290.07	1114.17	1055.88	1153.37	840.653	763.198	559.423	721.091	1.59948	432.281	3	3	6
ENSMUSG00000007880	Arid1a	AT rich interactive domain 1A (SWI-like) [Source:MGI Symbol;Acc:MGI:1935147]	0.00072937	1459.11	1460.1	1399.46	1439.56	946.729	1126.68	1166.03	1079.81	1.33316	359.746	3	3	6
ENSMUSG00000007891	Ctsd	cathepsin D [Source:MGI Symbol;Acc:MGI:88562]	3.06847e-40	19334.1	18278.8	18522.9	18711.9	8110.84	8037.94	7322.37	7823.72	2.39169	10888.2	3	3	6
ENSMUSG00000007892	Rplp1	ribosomal protein, large, P1 [Source:MGI Symbol;Acc:MGI:1927099]	0.000176525	9830.42	8187.87	8217.71	8745.33	6860.47	5672.15	6150.95	6227.85	1.40423	2517.48	3	3	6
ENSMUSG00000007950	Abhd8	abhydrolase domain containing 8 [Source:MGI Symbol;Acc:MGI:1918946]	0.00121577	201.573	150.439	136.138	162.717	102.098	83.6894	105.144	96.9774	1.67789	65.7395	3	3	6
ENSMUSG00000007987	Ift22	intraflagellar transport 22 [Source:MGI Symbol;Acc:MGI:1914536]	0.000236745	171.868	129.821	148.293	149.994	80.883	66.2021	101.1	82.7285	1.81309	67.2654	3	3	6
ENSMUSG00000007989	Fzd3	frizzled class receptor 3 [Source:MGI Symbol;Acc:MGI:108476]	3.48668e-05	30.4128	19.0913	21.069	23.5244	1.32595	3.74729	4.04402	3.03909	7.7406	20.4853	3	0	3
ENSMUSG00000008035	Mid1ip1	Mid1 interacting protein 1 (gastrulation specific G12-like (zebrafish)) [Source:MGI Symbol;Acc:MGI:1915291]	8.41975e-08	584.209	453.609	512.138	516.652	1071.37	1005.52	793.976	956.955	0.539891	440.303	3	3	6
ENSMUSG00000008136	Fhl2	four and a half LIM domains 2 [Source:MGI Symbol;Acc:MGI:1338762]	3.92848e-18	104.677	93.1655	99.6724	99.1715	1.32595	7.49458	4.04402	4.28818	23.1267	94.8833	3	0	3
ENSMUSG00000008140	Emc10	ER membrane protein complex subunit 10 [Source:MGI Symbol;Acc:MGI:1916933]	7.68561e-08	1274.51	1243.99	1341.93	1286.81	2104.28	1804.94	1930.35	1946.52	0.661081	659.715	3	3	6
ENSMUSG00000008153	Clstn3	calsyntenin 3 [Source:MGI Symbol;Acc:MGI:2178323]	3.16748e-06	38.1928	35.128	72.931	48.7506	157.788	128.657	114.581	133.675	0.364695	84.9246	3	3	6
ENSMUSG00000008167	Fbxw9	F-box and WD-40 domain protein 9 [Source:MGI Symbol;Acc:MGI:1915878]	0.00194895	599.062	527.683	442.448	523.064	417.674	341.003	285.777	348.152	1.5024	174.913	3	3	6
ENSMUSG00000008193	Spib	Spi-B transcription factor (Spi-1/PU,1 related) [Source:MGI Symbol;Acc:MGI:892986]	0.00392624	40.3147	47.3464	48.6207	45.4273	17.2374	24.9819	25.6121	22.6105	2.00913	22.8168	3	1	4
ENSMUSG00000008206	Cers4	ceramide synthase 4 [Source:MGI Symbol;Acc:MGI:1914510]	0.00384277	96.8967	97.7474	72.931	89.1917	54.364	51.2129	55.2683	53.6151	1.66356	35.5767	3	3	6
ENSMUSG00000008226	Scrn3	secernin 3 [Source:MGI Symbol;Acc:MGI:1921866]	7.01908e-21	277.252	355.098	430.293	354.214	1099.21	1062.98	1099.97	1087.39	0.325748	733.175	3	3	6
ENSMUSG00000008305	Tle1	transducin-like enhancer of split 1 [Source:MGI Symbol;Acc:MGI:104636]	1.89009e-11	676.862	625.431	642.603	648.299	1221.2	1135.43	1035.27	1130.63	0.573395	482.334	3	3	6
ENSMUSG00000008318	Relt	RELT tumor necrosis factor receptor [Source:MGI Symbol;Acc:MGI:2443373]	9.90628e-07	45.9729	43.5281	36.4655	41.9888	5.3038	6.24548	13.4801	8.34311	5.03275	33.6457	3	0	3
ENSMUSG00000008373	Prpf31	pre-mRNA processing factor 31 [Source:MGI Symbol;Acc:MGI:1916238]	0.0341451	289.983	283.315	291.724	288.341	193.589	198.606	273.645	221.947	1.29914	66.3938	3	3	6
ENSMUSG00000008384	Sertad1	SERTA domain containing 1 [Source:MGI Symbol;Acc:MGI:1913438]	0.000472624	247.546	201.604	210.69	219.947	163.092	129.906	115.928	136.309	1.61359	83.6378	3	3	6
ENSMUSG00000008393	Carhsp1	calcium regulated heat stable protein 1 [Source:MGI Symbol;Acc:MGI:1196368]	0.0163266	1826.89	1764.04	1946.45	1845.79	2349.58	2460.72	1992.35	2267.55	0.814002	421.761	3	3	6
ENSMUSG00000008398	Elk3	ELK3, member of ETS oncogene family [Source:MGI Symbol;Acc:MGI:101762]	2.94011e-13	792.148	681.177	621.534	698.287	338.117	339.754	311.389	329.754	2.1176	368.533	3	3	6
ENSMUSG00000008429	Herpud2	HERPUD family member 2 [Source:MGI Symbol;Acc:MGI:1915393]	0.000234539	601.184	626.958	703.379	643.84	869.824	959.306	839.808	889.646	0.723704	245.805	3	3	6
ENSMUSG00000008450	Nutf2	nuclear transport factor 2 [Source:MGI Symbol;Acc:MGI:1915301]	0.0020541	425.072	356.625	375.19	385.629	285.079	252.317	299.257	278.885	1.38275	106.744	3	3	6
ENSMUSG00000008475	Arpc5	actin related protein 2/3 complex, subunit 5 [Source:MGI Symbol;Acc:MGI:1915021]	0.000939388	2141.63	2083.24	2082.59	2102.49	1733.02	1430.21	1671.53	1611.59	1.30461	490.899	3	3	6
ENSMUSG00000008496	Pou2f2	POU domain, class 2, transcription factor 2 [Source:MGI Symbol;Acc:MGI:101897]	1.80436e-08	198.037	252.769	245.535	232.113	51.7121	111.17	83.5764	82.1527	2.82539	149.961	3	3	6
ENSMUSG00000008540	Mgst1	microsomal glutathione S-transferase 1 [Source:MGI Symbol;Acc:MGI:1913850]	1.1312e-22	13527.3	15503.7	20047.9	16359.6	51659	45798.1	48803.2	48753.4	0.335559	32393.8	3	3	6
ENSMUSG00000008575	Nfib	nuclear factor I/B [Source:MGI Symbol;Acc:MGI:103188]	0.000543753	1377.06	1291.34	1186.35	1284.91	1645.51	1818.68	1627.04	1697.08	0.757134	412.163	3	3	6
ENSMUSG00000008668	Rps18	ribosomal protein S18 [Source:MGI Symbol;Acc:MGI:98146]	0.00836127	5106.53	4172.59	3721.1	4333.41	3663.6	2989.09	3138.16	3263.62	1.32779	1069.79	3	3	6
ENSMUSG00000008683	Rps15a	ribosomal protein S15A [Source:MGI Symbol;Acc:MGI:2389091]	2.06993e-06	1575.1	1378.39	1285.21	1412.9	993.137	794.425	870.812	886.125	1.59447	526.775	3	3	6
ENSMUSG00000008690	Ncaph2	non-SMC condensin II complex, subunit H2 [Source:MGI Symbol;Acc:MGI:1289164]	5.09971e-16	1176.91	1124.86	1309.52	1203.76	2439.75	2194.66	2244.43	2292.95	0.524984	1089.19	3	3	6
ENSMUSG00000008730	Hipk1	homeodomain interacting protein kinase 1 [Source:MGI Symbol;Acc:MGI:1314873]	0.0144662	1142.25	1208.1	1196.07	1182.14	1348.49	1626.32	1377.66	1450.83	0.814804	268.688	3	3	6
ENSMUSG00000008734	Gprc5b	G protein-coupled receptor, family C, group 5, member B [Source:MGI Symbol;Acc:MGI:1927596]	2.27725e-23	256.034	172.585	146.672	191.764	19.8893	18.7364	14.8281	17.8179	10.7624	173.946	3	0	3
ENSMUSG00000008822	Acyp1	acylphosphatase 1, erythrocyte (common) type [Source:MGI Symbol;Acc:MGI:1913454]	0.000615619	43.1438	45.0555	47.8103	45.3365	71.6013	79.9422	97.0564	82.8667	0.547102	37.5301	3	3	6
ENSMUSG00000008845	Cd163	CD163 antigen [Source:MGI Symbol;Acc:MGI:2135946]	2.7521e-43	25.4619	27.4915	35.6552	29.5362	245.301	264.808	231.857	247.322	0.119424	217.786	3	3	6
ENSMUSG00000008855	Hdac5	histone deacetylase 5 [Source:MGI Symbol;Acc:MGI:1333784]	0.00354294	847.316	840.017	978.086	888.473	1226.5	1134.18	1068.97	1143.22	0.777169	254.745	3	3	6
ENSMUSG00000008958	Vps72	vacuolar protein sorting 72 [Source:MGI Symbol;Acc:MGI:1202305]	0.00695915	581.38	567.393	547.793	565.522	452.149	454.671	456.974	454.598	1.24401	110.924	3	3	6
ENSMUSG00000008976	Gabpa	GA repeat binding protein, alpha [Source:MGI Symbol;Acc:MGI:95610]	9.81985e-08	567.235	772.052	698.517	679.268	1152.25	1250.35	1125.59	1176.06	0.577579	496.793	3	3	6
ENSMUSG00000008999	Bmp7	bone morphogenetic protein 7 [Source:MGI Symbol;Acc:MGI:103302]	0.00733322	123.066	109.966	76.1724	103.068	67.6235	64.953	55.2683	62.6149	1.64606	40.4531	3	3	6
ENSMUSG00000009013	Dynll1	dynein light chain LC8-type 1 [Source:MGI Symbol;Acc:MGI:1861457]	7.7486e-14	799.928	683.468	732.552	738.649	169.722	158.635	307.345	211.901	3.48583	526.749	3	3	6
ENSMUSG00000009030	Pdcl	phosducin-like [Source:MGI Symbol;Acc:MGI:1914716]	0.00580835	263.106	270.333	299.017	277.485	332.814	387.22	377.442	365.825	0.758519	88.3397	3	3	6
ENSMUSG00000009035	Tmem184b	transmembrane protein 184b [Source:MGI Symbol;Acc:MGI:2445179]	3.68965e-11	2294.4	2240.55	2448.05	2327.67	1292.8	1214.12	899.12	1135.35	2.05018	1192.32	3	3	6
ENSMUSG00000009073	Nf2	neurofibromin 2 [Source:MGI Symbol;Acc:MGI:97307]	0.000231904	439.218	410.845	433.534	427.866	526.402	688.252	647.043	620.566	0.689477	192.7	3	3	6
ENSMUSG00000009097	Tbx1	T-box 1 [Source:MGI Symbol;Acc:MGI:98493]	1.88974e-09	111.042	80.9471	49.431	80.4734	1.32595	0	1.34801	0.891319	90.2858	79.5821	3	0	3
ENSMUSG00000009112	Bcl2l13	BCL2-like 13 (apoptosis facilitator) [Source:MGI Symbol;Acc:MGI:2136959]	0.00711971	659.888	769.761	863.827	764.492	1009.05	968.05	985.393	987.497	0.774172	223.005	3	3	6
ENSMUSG00000009115	Spatc1l	spermatogenesis and centriole associated 1 like [Source:MGI Symbol;Acc:MGI:1923823]	1.45115e-12	0.707275	3.81826	3.24138	2.58897	57.0159	54.9602	33.7002	48.5588	0.0533163	45.9698	0	3	3
ENSMUSG00000009145	Dqx1	DEAQ RNA-dependent ATPase [Source:MGI Symbol;Acc:MGI:2136388]	2.57833e-08	253.204	256.587	279.569	263.12	121.987	111.17	155.021	129.393	2.0335	133.727	3	3	6
ENSMUSG00000009281	Rarres2	retinoic acid receptor responder (tazarotene induced) 2 [Source:MGI Symbol;Acc:MGI:1918910]	1.20165e-06	3907.69	4599.47	5111.65	4539.61	7959.68	7101.11	6699.59	7253.46	0.625854	2713.85	3	3	6
ENSMUSG00000009291	Pttg1ip	pituitary tumor-transforming 1 interacting protein [Source:MGI Symbol;Acc:MGI:2652132]	5.84188e-12	2477.58	2733.11	3089.03	2766.58	5148.67	4709.09	4937.75	4931.84	0.560963	2165.26	3	3	6
ENSMUSG00000009292	Trpm2	transient receptor potential cation channel, subfamily M, member 2 [Source:MGI Symbol;Acc:MGI:1351901]	6.68145e-09	179.648	243.605	222.035	215.096	75.5792	101.177	94.3604	90.3721	2.38011	124.724	3	3	6
ENSMUSG00000009350	Mpo	myeloperoxidase [Source:MGI Symbol;Acc:MGI:97137]	1.27637e-10	51.6311	64.1467	51.8621	55.88	0	0	0	0	#NUM!	55.88	3	0	3
ENSMUSG00000009376	Met	met proto-oncogene [Source:MGI Symbol;Acc:MGI:96969]	3.90382e-10	956.236	1165.33	1166.09	1095.88	2080.42	2419.5	1833.29	2111.07	0.519114	1015.18	3	3	6
ENSMUSG00000009378	Slc16a12	solute carrier family 16 (monocarboxylic acid transporters), member 12 [Source:MGI Symbol;Acc:MGI:2147716]	0.0014633	788.612	766.706	875.172	810.163	1174.79	1360.27	938.212	1157.76	0.69977	347.593	3	3	6
ENSMUSG00000009418	Nav1	neuron navigator 1 [Source:MGI Symbol;Acc:MGI:2183683]	7.87464e-16	498.629	455.136	473.241	475.669	135.247	206.101	183.329	174.892	2.71978	300.777	3	3	6
ENSMUSG00000009545	Kcnq1	potassium voltage-gated channel, subfamily Q, member 1 [Source:MGI Symbol;Acc:MGI:108083]	0.00387051	173.282	76.3652	72.931	107.526	55.6899	54.9602	40.4402	50.3635	2.13501	57.1627	3	3	6
ENSMUSG00000009555	Cdk9	cyclin-dependent kinase 9 (CDC2-related kinase) [Source:MGI Symbol;Acc:MGI:1328368]	0.0153368	683.228	652.922	640.983	659.044	572.811	518.375	532.462	541.216	1.21771	117.828	3	3	6
ENSMUSG00000009566	Fpgs	folylpolyglutamyl synthetase [Source:MGI Symbol;Acc:MGI:95576]	1.46765e-15	667.668	774.343	1200.12	880.71	3200.84	2544.41	3073.45	2939.57	0.299605	2058.86	3	3	6
ENSMUSG00000009569	Mrtfb	myocardin related transcription factor B [Source:MGI Symbol;Acc:MGI:3050795]	2.54528e-07	805.586	1037.8	933.517	925.635	521.099	600.815	508.198	543.371	1.70351	382.265	3	3	6
ENSMUSG00000009575	Cbx5	chromobox 5 [Source:MGI Symbol;Acc:MGI:109372]	0.0121306	503.58	445.973	482.966	477.506	360.659	385.971	394.966	380.532	1.25484	96.9742	3	3	6
ENSMUSG00000009585	Apobec3	apolipoprotein B mRNA editing enzyme, catalytic polypeptide 3 [Source:MGI Symbol;Acc:MGI:1933111]	2.51652e-31	732.03	536.847	447.31	572.062	64.9716	84.9386	95.7084	81.8728	6.9872	490.19	3	3	6
ENSMUSG00000009614	Sardh	sarcosine dehydrogenase [Source:MGI Symbol;Acc:MGI:2183102]	5.2288e-32	3179.91	4117.61	5727.52	4341.68	23680.2	24185	20845.6	22903.6	0.189563	18561.9	3	3	6
ENSMUSG00000009621	Vav2	vav 2 oncogene [Source:MGI Symbol;Acc:MGI:102718]	0.00513616	689.593	832.38	893.81	805.261	1081.98	1194.14	961.128	1079.08	0.746248	273.819	3	3	6
ENSMUSG00000009633	G0s2	G0/G1 switch gene 2 [Source:MGI Symbol;Acc:MGI:1316737]	3.85206e-05	239.059	271.86	472.431	327.783	1133.69	739.465	521.678	798.277	0.410614	470.494	3	3	6
ENSMUSG00000009646	Pla2g12b	phospholipase A2, group XIIB [Source:MGI Symbol;Acc:MGI:1917086]	0.000589124	473.874	545.247	574.534	531.219	855.238	637.039	881.596	791.291	0.671331	260.072	3	3	6
ENSMUSG00000009647	Mcu	mitochondrial calcium uniporter [Source:MGI Symbol;Acc:MGI:3026965]	9.3297e-07	277.252	284.842	312.793	291.629	503.861	459.667	435.406	466.312	0.625395	174.683	3	3	6
ENSMUSG00000009654	Oit3	oncoprotein induced transcript 3 [Source:MGI Symbol;Acc:MGI:1201782]	2.07867e-05	289.276	402.444	567.241	419.654	888.387	820.656	764.319	824.454	0.509008	404.8	3	3	6
ENSMUSG00000009681	Bcr	BCR activator of RhoGEF and GTPase [Source:MGI Symbol;Acc:MGI:88141]	0.0201493	758.906	810.234	872.741	813.961	1060.76	1014.27	907.208	994.078	0.818809	180.118	3	3	6
ENSMUSG00000009687	Fxyd5	FXYD domain-containing ion transport regulator 5 [Source:MGI Symbol;Acc:MGI:1201785]	1.15011e-44	895.41	720.887	722.827	779.708	144.529	167.379	160.413	157.44	4.95241	622.268	3	3	6
ENSMUSG00000009739	Pou6f1	POU domain, class 6, transcription factor 1 [Source:MGI Symbol;Acc:MGI:102935]	0.000111819	328.176	299.351	263.362	296.963	194.915	196.108	186.025	192.349	1.54387	104.614	3	3	6
ENSMUSG00000009741	Ubp1	upstream binding protein 1 [Source:MGI Symbol;Acc:MGI:104889]	1.27062e-07	844.486	878.199	893	871.895	1373.68	1374.01	1203.77	1317.15	0.661954	445.258	3	3	6
ENSMUSG00000009772	Nuak2	NUAK family, SNF1-like kinase, 2 [Source:MGI Symbol;Acc:MGI:1921387]	0.0252682	163.381	190.913	199.345	184.546	221.434	277.299	227.813	242.182	0.762014	57.636	3	3	6
ENSMUSG00000009863	Sdhb	succinate dehydrogenase complex, subunit B, iron sulfur (Ip) [Source:MGI Symbol;Acc:MGI:1914930]	2.92491e-19	1619.66	1659.41	1807.07	1695.38	4384.92	3744.79	3409.11	3846.27	0.440785	2150.89	3	3	6
ENSMUSG00000009894	Snap47	synaptosomal-associated protein, 47 [Source:MGI Symbol;Acc:MGI:1915076]	7.76911e-17	637.255	659.795	739.034	678.695	1485.07	1307.8	1623	1471.96	0.461084	793.261	3	3	6
ENSMUSG00000009995	Taz	tafazzin [Source:MGI Symbol;Acc:MGI:109626]	4.91625e-05	272.301	277.969	291.724	280.665	430.934	377.227	430.014	412.725	0.680028	132.06	3	3	6
ENSMUSG00000010025	Aldh3a2	aldehyde dehydrogenase family 3, subfamily A2 [Source:MGI Symbol;Acc:MGI:1353452]	0.000179948	2885.68	3729.68	4510.38	3708.58	8208.96	7563.28	4635.79	6802.68	0.545165	3094.1	3	3	6
ENSMUSG00000010045	Tmem115	transmembrane protein 115 [Source:MGI Symbol;Acc:MGI:1930765]	0.000186496	489.434	458.955	519.431	489.273	673.583	644.534	684.787	667.635	0.732846	178.361	3	3	6
ENSMUSG00000010051	Hyal1	hyaluronoglucosaminidase 1 [Source:MGI Symbol;Acc:MGI:96298]	6.50368e-47	222.792	203.895	193.672	206.786	782.311	811.913	930.124	841.449	0.24575	634.663	3	3	6
ENSMUSG00000010054	Tusc2	tumor suppressor 2, mitochondrial calcium regulator [Source:MGI Symbol;Acc:MGI:1931086]	3.15916e-08	560.869	563.575	592.362	572.269	958.662	829.4	911.252	899.771	0.636016	327.503	3	3	6
ENSMUSG00000010057	Nprl2	NPR2 like, GATOR1 complex subunit [Source:MGI Symbol;Acc:MGI:1914482]	3.87116e-10	153.479	118.366	154.776	142.207	322.206	303.53	284.429	303.389	0.468728	161.182	3	3	6
ENSMUSG00000010064	Slc38a3	solute carrier family 38, member 3 [Source:MGI Symbol;Acc:MGI:1923507]	4.09558e-37	13100.1	16607.9	18652.5	16120.2	73220.3	69545.9	58615.3	67127.2	0.240144	51007	3	3	6
ENSMUSG00000010067	Rassf1	Ras association (RalGDS/AF-6) domain family member 1 [Source:MGI Symbol;Acc:MGI:1928386]	3.45091e-15	270.886	235.205	226.897	244.329	94.1425	81.1913	83.5764	86.3034	2.83105	158.026	3	3	6
ENSMUSG00000010080	Epn3	epsin 3 [Source:MGI Symbol;Acc:MGI:1919139]	0.000342312	41.7292	24.4368	21.069	29.0784	1.32595	2.49819	12.1321	5.31873	5.46716	23.7596	3	0	3
ENSMUSG00000010095	Slc3a2	solute carrier family 3 (activators of dibasic and neutral amino acid transport), member 2 [Source:MGI Symbol;Acc:MGI:96955]	2.65576e-33	3084.43	2933.95	2570.41	2862.93	990.485	1020.51	847.896	952.964	3.00424	1909.97	3	3	6
ENSMUSG00000010110	Stx5a	syntaxin 5A [Source:MGI Symbol;Acc:MGI:1928483]	0.00130371	821.146	788.852	837.086	815.695	1055.46	978.042	1222.64	1085.38	0.751529	269.685	3	3	6
ENSMUSG00000010122	Slc47a1	solute carrier family 47, member 1 [Source:MGI Symbol;Acc:MGI:1914723]	1.63785e-13	384.758	591.066	828.172	601.332	2262.07	2392.02	1814.42	2156.17	0.278889	1554.84	3	3	6
ENSMUSG00000010142	Tnfrsf13b	tumor necrosis factor receptor superfamily, member 13b [Source:MGI Symbol;Acc:MGI:1889411]	5.42066e-14	88.4094	74.8379	65.6379	76.2951	7.9557	8.74367	8.08804	8.26247	9.23393	68.0326	3	0	3
ENSMUSG00000010154	Spire2	spire type actin nucleation factor 2 [Source:MGI Symbol;Acc:MGI:2446256]	4.88937e-20	140.041	135.166	142.621	139.276	1.32595	3.74729	2.69601	2.58975	53.7796	136.686	3	0	3
ENSMUSG00000010175	Prox1	prospero homeobox 1 [Source:MGI Symbol;Acc:MGI:97772]	3.94527e-07	1475.38	1744.18	1583.41	1600.99	2572.34	2811.72	4274.53	3219.53	0.497275	1618.54	3	3	6
ENSMUSG00000010205	Raver1	ribonucleoprotein, PTB-binding 1 [Source:MGI Symbol;Acc:MGI:1919016]	0.0169124	1046.77	911.036	960.259	972.687	670.931	731.97	888.336	763.746	1.27357	208.941	3	3	6
ENSMUSG00000010277	2610507B11Rik	RIKEN cDNA 2610507B11 gene [Source:MGI Symbol;Acc:MGI:1919753]	3.01973e-08	2029.17	2319.21	2569.6	2305.99	3516.42	4156.99	3864.73	3846.05	0.599575	1540.05	3	3	6
ENSMUSG00000010307	Tmem86a	transmembrane protein 86A [Source:MGI Symbol;Acc:MGI:1915143]	4.71083e-65	1128.1	1303.55	1129.62	1187.09	234.693	233.581	249.381	239.219	4.96238	947.874	3	3	6
ENSMUSG00000010362	Rdm1	RAD52 motif 1 [Source:MGI Symbol;Acc:MGI:1913849]	0.000557087	60.1184	50.401	68.069	59.5294	116.684	89.9349	110.537	105.718	0.563095	46.1889	3	3	6
ENSMUSG00000010392	Gosr1	golgi SNAP receptor complex member 1 [Source:MGI Symbol;Acc:MGI:1858260]	0.00240107	560.162	646.049	630.448	612.22	755.792	808.165	803.412	789.123	0.775823	176.903	3	3	6
ENSMUSG00000010453	Kansl3	KAT8 regulatory NSL complex subunit 3 [Source:MGI Symbol;Acc:MGI:1918055]	3.45584e-05	704.446	759.833	706.621	723.633	1005.07	1277.83	988.088	1090.33	0.663684	366.695	3	3	6
ENSMUSG00000010461	Eya4	EYA transcriptional coactivator and phosphatase 4 [Source:MGI Symbol;Acc:MGI:1337104]	0.000101777	24.0474	22.1459	37.2759	27.823	2.6519	6.24548	8.08804	5.66181	4.91416	22.1612	3	0	3
ENSMUSG00000010538	Tsacc	TSSK6 activating co-chaperone [Source:MGI Symbol;Acc:MGI:1924177]	0.00317009	30.4128	42.7645	30.7931	34.6568	58.3418	77.444	56.6163	64.134	0.540381	29.4772	3	3	6
ENSMUSG00000010554	Mettl16	methyltransferase like 16 [Source:MGI Symbol;Acc:MGI:1914743]	0.0480745	179.648	193.968	191.241	188.286	200.219	253.566	258.817	237.534	0.792668	49.2485	3	3	6
ENSMUSG00000010601	Apol7a	apolipoprotein L 7a [Source:MGI Symbol;Acc:MGI:1923011]	1.99822e-25	358.588	453.609	628.827	480.342	2446.38	2409.51	1865.64	2240.51	0.21439	1760.17	3	3	6
ENSMUSG00000010607	Pigyl	phosphatidylinositol glycan anchor biosynthesis, class Y-like [Source:MGI Symbol;Acc:MGI:1913518]	3.17808e-08	155.601	130.584	185.569	157.251	384.526	308.527	299.257	330.77	0.47541	173.519	3	3	6
ENSMUSG00000010609	Psen2	presenilin 2 [Source:MGI Symbol;Acc:MGI:109284]	4.11961e-16	955.529	1176.79	1412.43	1181.58	3546.92	2927.88	2861.82	3112.2	0.379661	1930.62	3	3	6
ENSMUSG00000010651	Acaa1b	acetyl-Coenzyme A acyltransferase 1B [Source:MGI Symbol;Acc:MGI:3605455]	1.74858e-12	2320.57	3282.94	5039.53	3547.68	14727.3	12769.5	10112.7	12536.5	0.282988	8988.85	3	3	6
ENSMUSG00000010660	Plcd1	phospholipase C, delta 1 [Source:MGI Symbol;Acc:MGI:97614]	8.30305e-05	50.9238	35.8916	47	44.6051	19.8893	12.491	12.1321	14.8374	3.00626	29.7677	3	0	3
ENSMUSG00000010663	Fads1	fatty acid desaturase 1 [Source:MGI Symbol;Acc:MGI:1923517]	2.64892e-09	4185.65	5041.63	7023.26	5416.85	12894.9	12985.6	10611.5	12164	0.445318	6747.15	3	3	6
ENSMUSG00000010751	Tnfrsf22	tumor necrosis factor receptor superfamily, member 22 [Source:MGI Symbol;Acc:MGI:1930270]	4.20624e-12	154.186	100.038	100.483	118.236	13.2595	26.231	26.9601	22.1502	5.3379	96.0855	3	2	5
ENSMUSG00000010760	Phlda2	pleckstrin homology like domain, family A, member 2 [Source:MGI Symbol;Acc:MGI:1202307]	6.41704e-14	102.555	77.1288	64.8276	81.5038	7.9557	0	5.39203	4.44924	18.3186	77.0545	3	0	3
ENSMUSG00000010796	Asz1	ankyrin repeat, SAM and basic leucine zipper domain containing 1 [Source:MGI Symbol;Acc:MGI:1921318]	0.000134796	23.3401	16.8003	15.3965	18.5123	0	0	2.69601	0.898671	20.5997	17.6136	2	0	2
ENSMUSG00000010797	Wnt2	wingless-type MMTV integration site family, member 2 [Source:MGI Symbol;Acc:MGI:98954]	0.00229099	28.9983	38.9462	48.6207	38.8551	79.557	77.444	60.6603	72.5538	0.535535	33.6987	3	3	6
ENSMUSG00000010830	Kdelr3	KDEL (Lys-Asp-Glu-Leu) endoplasmic reticulum protein retention receptor 3 [Source:MGI Symbol;Acc:MGI:2145953]	6.22105e-19	173.99	117.602	91.569	127.72	9.28165	7.49458	5.39203	7.38942	17.2842	120.331	3	0	3
ENSMUSG00000010911	Apip	APAF1 interacting protein [Source:MGI Symbol;Acc:MGI:1926788]	0.000687189	130.139	139.748	166.121	145.336	221.434	204.852	235.901	220.729	0.658436	75.393	3	3	6
ENSMUSG00000010914	Pdhx	pyruvate dehydrogenase complex, component X [Source:MGI Symbol;Acc:MGI:1351627]	1.85508e-08	296.348	309.279	339.534	315.054	609.937	499.639	540.551	550.042	0.572781	234.988	3	3	6
ENSMUSG00000011008	Mcoln2	mucolipin 2 [Source:MGI Symbol;Acc:MGI:1915529]	0.000147696	16.2673	42.7645	25.1207	28.0508	6.62975	4.99639	4.04402	5.22339	5.37024	22.8274	3	0	3
ENSMUSG00000011034	Slc5a1	solute carrier family 5 (sodium/glucose cotransporter), member 1 [Source:MGI Symbol;Acc:MGI:107678]	1.3661e-14	154.186	122.184	110.207	128.859	31.8228	17.4873	25.6121	24.9741	5.15971	103.885	3	1	4
ENSMUSG00000011114	Tbrg1	transforming growth factor beta regulated gene 1 [Source:MGI Symbol;Acc:MGI:1100877]	1.46259e-09	1739.19	1743.42	1620.69	1701.1	1071.37	941.819	1117.5	1043.56	1.63009	657.537	3	3	6
ENSMUSG00000011148	Adssl1	adenylosuccinate synthetase like 1 [Source:MGI Symbol;Acc:MGI:87947]	0.000536708	188.842	231.386	237.431	219.22	430.934	485.899	256.121	390.985	0.560687	171.765	3	3	6
ENSMUSG00000011256	Adam19	a disintegrin and metallopeptidase domain 19 (meltrin beta) [Source:MGI Symbol;Acc:MGI:105377]	5.46824e-15	135.089	171.058	177.465	161.204	38.4526	42.4693	45.8322	42.2514	3.81536	118.953	3	3	6
ENSMUSG00000011257	Pabpc4	poly(A) binding protein, cytoplasmic 4 [Source:MGI Symbol;Acc:MGI:2385206]	0.0244997	1099.11	976.71	912.448	996.088	852.586	793.176	818.24	821.334	1.21277	174.754	3	3	6
ENSMUSG00000011263	Exoc3l2	exocyst complex component 3-like 2 [Source:MGI Symbol;Acc:MGI:1921713]	5.87758e-05	134.382	134.403	151.535	140.107	242.649	283.545	194.113	240.102	0.583528	99.9958	3	3	6
ENSMUSG00000011305	Plin5	perilipin 5 [Source:MGI Symbol;Acc:MGI:1914218]	2.4162e-06	140.041	186.331	279.569	201.98	537.01	388.469	462.366	462.615	0.436605	260.635	3	3	6
ENSMUSG00000011382	Dhdh	dihydrodiol dehydrogenase (dimeric) [Source:MGI Symbol;Acc:MGI:1919005]	5.07671e-21	790.026	1153.11	1502.38	1148.51	4420.72	4877.72	4461.9	4586.78	0.250395	3438.27	3	3	6
ENSMUSG00000011427	Zfp790	zinc finger protein 790 [Source:MGI Symbol;Acc:MGI:1923431]	0.002994	78.5075	103.093	89.9483	90.5163	132.595	173.624	124.017	143.412	0.631162	52.8957	3	3	6
ENSMUSG00000011831	Evi5	ecotropic viral integration site 5 [Source:MGI Symbol;Acc:MGI:104736]	2.10863e-07	1102.64	1453.99	1399.46	1318.7	2271.35	2278.35	2044.92	2198.21	0.599897	879.51	3	3	6
ENSMUSG00000011832	Evi5l	ecotropic viral integration site 5 like [Source:MGI Symbol;Acc:MGI:2442167]	0.00950122	154.893	165.712	153.965	158.19	112.706	113.668	117.276	114.55	1.38097	43.6403	3	3	6
ENSMUSG00000011877	Git1	GIT ArfGAP 1 [Source:MGI Symbol;Acc:MGI:1927140]	1.46314e-25	1384.84	1256.21	1113.41	1251.49	464.083	488.397	425.97	459.483	2.72369	792.005	3	3	6
ENSMUSG00000011884	Gltp	glycolipid transfer protein [Source:MGI Symbol;Acc:MGI:1929253]	1.70707e-60	768.808	780.452	722.017	757.092	83.5349	98.6786	128.061	103.425	7.32023	653.668	3	3	6
ENSMUSG00000012017	Scarf2	scavenger receptor class F, member 2 [Source:MGI Symbol;Acc:MGI:1858430]	7.2096e-19	565.82	388.699	404.362	452.96	136.573	119.913	95.7084	117.398	3.85832	335.562	3	3	6
ENSMUSG00000012042	4930579F01Rik	RIKEN cDNA 4930579F01 gene [Source:MGI Symbol;Acc:MGI:1914991]	2.52549e-35	12.7309	27.4915	42.1379	27.4535	407.067	403.458	351.83	387.452	0.0708565	359.998	2	3	5
ENSMUSG00000012076	Brms1l	breast cancer metastasis-suppressor 1-like [Source:MGI Symbol;Acc:MGI:1196337]	0.0115575	123.066	87.0563	112.638	107.587	57.0159	63.7039	84.9244	68.5481	1.56951	39.0386	3	3	6
ENSMUSG00000012114	Med15	mediator complex subunit 15 [Source:MGI Symbol;Acc:MGI:2137379]	1.10183e-05	836.706	850.708	813.586	833.667	604.633	612.057	549.986	588.892	1.41565	244.774	3	3	6
ENSMUSG00000012117	Dhdds	dehydrodolichyl diphosphate synthase [Source:MGI Symbol;Acc:MGI:1914672]	0.0132492	521.262	484.155	559.138	521.518	636.456	603.313	775.104	671.624	0.776503	150.106	3	3	6
ENSMUSG00000012126	Ubxn11	UBX domain protein 11 [Source:MGI Symbol;Acc:MGI:1914836]	7.01799e-39	627.353	462.009	420.569	503.31	55.6899	71.1985	64.7043	63.8642	7.88094	439.446	3	3	6
ENSMUSG00000012296	Tjap1	tight junction associated protein 1 [Source:MGI Symbol;Acc:MGI:1921344]	0.000236292	294.226	238.259	244.724	259.07	179.003	168.628	146.933	164.855	1.5715	94.2153	3	3	6
ENSMUSG00000012350	Ehf	ets homologous factor [Source:MGI Symbol;Acc:MGI:1270840]	5.8833e-24	251.79	187.095	149.914	196.266	11.9336	16.2383	24.2641	17.4786	11.2289	178.787	3	0	3
ENSMUSG00000012405	Rpl15	ribosomal protein L15 [Source:MGI Symbol;Acc:MGI:1913730]	0.00107848	1853.06	1838.87	1723.6	1805.18	1535.45	1240.35	1319.7	1365.17	1.32231	440.012	3	3	6
ENSMUSG00000012428	Steap4	STEAP family member 4 [Source:MGI Symbol;Acc:MGI:1923560]	0.00442353	2371.49	2675.84	3179.79	2742.37	1800.64	2112.22	2197.25	2036.7	1.34648	705.67	3	3	6
ENSMUSG00000012443	Kif11	kinesin family member 11 [Source:MGI Symbol;Acc:MGI:1098231]	8.61699e-26	190.964	216.877	185.569	197.803	23.8671	28.7292	39.0922	30.5628	6.47203	167.241	3	2	5
ENSMUSG00000012519	Mlkl	mixed lineage kinase domain-like [Source:MGI Symbol;Acc:MGI:1921818]	2.16128e-35	457.607	487.21	438.397	461.071	79.557	91.184	117.276	96.0059	4.80253	365.065	3	3	6
ENSMUSG00000012535	Tnpo3	transportin 3 [Source:MGI Symbol;Acc:MGI:1196412]	9.69114e-06	695.251	673.541	714.724	694.505	945.403	993.032	944.952	961.129	0.722593	266.623	3	3	6
ENSMUSG00000012609	Ttll5	tubulin tyrosine ligase-like family, member 5 [Source:MGI Symbol;Acc:MGI:2443657]	5.28079e-05	176.819	189.386	230.138	198.781	312.924	348.498	296.561	319.328	0.622497	120.547	3	3	6
ENSMUSG00000012848	Rps5	ribosomal protein S5 [Source:MGI Symbol;Acc:MGI:1097682]	0.000454091	6163.19	4890.43	4524.97	5192.86	3984.48	3467.49	3080.19	3510.72	1.47914	1682.14	3	3	6
ENSMUSG00000013033	Adgrl1	adhesion G protein-coupled receptor L1 [Source:MGI Symbol;Acc:MGI:1929461]	3.06133e-11	315.445	272.624	270.655	286.241	107.402	132.404	136.149	125.318	2.28411	160.923	3	3	6
ENSMUSG00000013076	Amotl1	angiomotin-like 1 [Source:MGI Symbol;Acc:MGI:1922973]	2.57828e-07	498.629	445.209	432.724	458.854	241.323	299.783	258.817	266.641	1.72087	192.213	3	3	6
ENSMUSG00000013089	Etv5	ets variant 5 [Source:MGI Symbol;Acc:MGI:1096867]	1.28e-09	199.452	201.604	184.759	195.271	64.9716	98.6786	78.1844	80.6115	2.42238	114.66	3	3	6
ENSMUSG00000013155	Enkd1	enkurin domain containing 1 [Source:MGI Symbol;Acc:MGI:2142593]	0.000801602	31.8274	27.4915	29.9828	29.7672	3.97785	2.49819	16.1761	7.55071	3.94231	22.2165	3	0	3
ENSMUSG00000013160	Atp6v0d1	ATPase, H+ transporting, lysosomal V0 subunit D1 [Source:MGI Symbol;Acc:MGI:1201778]	0.0266525	1313.41	1230.24	1439.17	1327.61	1792.68	1533.89	1513.81	1613.46	0.822832	285.854	3	3	6
ENSMUSG00000013236	Ptprs	protein tyrosine phosphatase, receptor type, S [Source:MGI Symbol;Acc:MGI:97815]	3.74345e-26	529.749	412.372	424.621	455.58	127.291	119.913	101.1	116.102	3.92398	339.479	3	3	6
ENSMUSG00000013275	Slc41a1	solute carrier family 41, member 1 [Source:MGI Symbol;Acc:MGI:2444823]	0.0176791	251.79	204.659	185.569	214.006	148.506	142.397	175.241	155.381	1.37729	58.6244	3	3	6
ENSMUSG00000013367	Iglon5	IgLON family member 5 [Source:MGI Symbol;Acc:MGI:2686277]	0.0320218	45.2656	34.3643	21.8793	33.8364	17.2374	19.9855	16.1761	17.7997	1.90096	16.0368	3	0	3
ENSMUSG00000013419	Zfp651	zinc finger protein 651 [Source:MGI Symbol;Acc:MGI:2670992]	1.4103e-16	202.281	143.566	136.138	160.662	34.4747	28.7292	31.0041	31.4027	5.11618	129.259	3	3	6
ENSMUSG00000013483	Card14	caspase recruitment domain family, member 14 [Source:MGI Symbol;Acc:MGI:2386258]	1.61067e-09	178.941	182.513	149.103	170.186	78.2311	66.2021	64.7043	69.7125	2.44125	100.473	3	3	6
ENSMUSG00000013495	Tmem175	transmembrane protein 175 [Source:MGI Symbol;Acc:MGI:1919642]	0.0418969	352.223	296.297	312.793	320.438	385.852	362.238	444.842	397.644	0.805841	77.2062	3	3	6
ENSMUSG00000013584	Aldh1a2	aldehyde dehydrogenase family 1, subfamily A2 [Source:MGI Symbol;Acc:MGI:107928]	6.37415e-06	73.5566	25.9642	37.2759	45.5989	1.32595	2.49819	12.1321	5.31873	8.57326	40.2801	3	0	3
ENSMUSG00000013593	Ndufs2	NADH:ubiquinone oxidoreductase core subunit S2 [Source:MGI Symbol;Acc:MGI:2385112]	2.24639e-11	1535.49	1641.85	1975.62	1717.65	3492.55	3191.44	3020.88	3234.96	0.530967	1517.3	3	3	6
ENSMUSG00000013622	Atraid	all-trans retinoic acid induced differentiation factor [Source:MGI Symbol;Acc:MGI:1918918]	1.54686e-06	726.371	794.198	823.31	781.293	1434.68	1255.34	1082.45	1257.49	0.621312	476.197	3	3	6
ENSMUSG00000013629	Cad	carbamoyl-phosphate synthetase 2, aspartate transcarbamylase, and dihydroorotase [Source:MGI Symbol;Acc:MGI:1916969]	0.00488254	362.125	304.697	333.052	333.291	194.915	206.101	288.473	229.83	1.45017	103.462	3	3	6
ENSMUSG00000013662	Atad1	ATPase family, AAA domain containing 1 [Source:MGI Symbol;Acc:MGI:1915229]	5.13806e-10	705.153	686.523	708.241	699.972	1097.89	1115.44	1058.18	1090.51	0.641879	390.533	3	3	6
ENSMUSG00000013663	Pten	phosphatase and tensin homolog [Source:MGI Symbol;Acc:MGI:109583]	1.29953e-07	1415.96	1573.12	1696.05	1561.71	2415.88	2907.9	2363.05	2562.28	0.609502	1000.57	3	3	6
ENSMUSG00000013698	Pea15a	phosphoprotein enriched in astrocytes 15A [Source:MGI Symbol;Acc:MGI:104799]	1.64228e-65	2549.73	2242.08	2102.03	2297.95	527.728	519.624	523.026	523.46	4.38992	1774.49	3	3	6
ENSMUSG00000013701	Timm23	translocase of inner mitochondrial membrane 23 [Source:MGI Symbol;Acc:MGI:1858317]	0.00622791	538.944	555.938	592.362	562.415	932.143	584.577	909.904	808.875	0.695305	246.46	3	3	6
ENSMUSG00000013707	Tnfaip8l2	tumor necrosis factor, alpha-induced protein 8-like 2 [Source:MGI Symbol;Acc:MGI:1917019]	1.67216e-20	177.526	159.603	153.965	163.698	31.8228	37.4729	25.6121	31.6359	5.17444	132.062	3	2	5
ENSMUSG00000013736	Trnt1	tRNA nucleotidyl transferase, CCA-adding, 1 [Source:MGI Symbol;Acc:MGI:1917297]	0.000111122	358.588	384.88	391.397	378.288	523.75	607.061	504.154	544.989	0.694122	166.7	3	3	6
ENSMUSG00000013787	Ehmt2	euchromatic histone lysine N-methyltransferase 2 [Source:MGI Symbol;Acc:MGI:2148922]	0.0155536	2016.44	1849.56	1786.81	1884.27	1644.18	1582.61	1477.41	1568.07	1.20165	316.206	3	3	6
ENSMUSG00000013846	St3gal1	ST3 beta-galactoside alpha-2,3-sialyltransferase 1 [Source:MGI Symbol;Acc:MGI:98304]	0.0114513	1680.48	1888.51	2030.72	1866.57	2113.57	2404.51	2465.5	2327.86	0.801841	461.286	3	3	6
ENSMUSG00000013858	Tmem259	transmembrane protein 259 [Source:MGI Symbol;Acc:MGI:2177957]	0.000197456	1828.31	1948.84	2128.78	1968.64	3057.64	2601.87	2530.21	2729.91	0.721139	761.265	3	3	6
ENSMUSG00000013878	Rnf170	ring finger protein 170 [Source:MGI Symbol;Acc:MGI:1924983]	1.95043e-08	192.379	139.748	170.172	167.433	327.51	338.505	315.433	327.149	0.511794	159.716	3	3	6
ENSMUSG00000013921	Clip3	CAP-GLY domain containing linker protein 3 [Source:MGI Symbol;Acc:MGI:1923936]	8.7918e-19	145.699	115.311	113.448	124.819	15.9114	19.9855	17.5241	17.807	7.00957	107.012	3	0	3
ENSMUSG00000013973	Dedd	death effector domain-containing [Source:MGI Symbol;Acc:MGI:1333874]	8.8152e-07	546.724	556.702	573.724	559.05	808.83	793.176	823.632	808.546	0.691426	249.496	3	3	6
ENSMUSG00000013974	Mcemp1	mast cell expressed membrane protein 1 [Source:MGI Symbol;Acc:MGI:1916439]	0.000439995	25.4619	16.0367	16.2069	19.2352	0	6.24548	1.34801	2.53116	7.59934	16.704	3	0	3
ENSMUSG00000013997	Nit1	nitrilase 1 [Source:MGI Symbol;Acc:MGI:1350916]	8.8571e-08	1593.49	1615.89	1701.72	1637.03	2373.45	2347.05	2259.26	2326.59	0.70362	689.553	3	3	6
ENSMUSG00000014075	Tctex1d2	Tctex1 domain containing 2 [Source:MGI Symbol;Acc:MGI:1913311]	0.0183168	45.2656	29.7824	17.8276	30.9585	19.8893	8.74367	10.7841	13.139	2.35623	17.8195	3	0	3
ENSMUSG00000014077	Chp1	calcineurin-like EF hand protein 1 [Source:MGI Symbol;Acc:MGI:1927185]	8.08833e-13	3568.91	3689.2	4259.98	3839.36	6722.57	6515.29	6653.76	6630.54	0.579043	2791.17	3	3	6
ENSMUSG00000014158	Trpv4	transient receptor potential cation channel, subfamily V, member 4 [Source:MGI Symbol;Acc:MGI:1926945]	2.20353e-14	90.5312	72.5469	80.2241	81.1008	3.97785	4.99639	13.4801	7.48477	10.8354	73.616	3	0	3
ENSMUSG00000014164	Klhl3	kelch-like 3 [Source:MGI Symbol;Acc:MGI:2445185]	0.000290746	98.3112	121.421	127.224	115.652	213.478	217.343	156.369	195.73	0.590876	80.0778	3	3	6
ENSMUSG00000014226	Cacybp	calcyclin binding protein [Source:MGI Symbol;Acc:MGI:1270839]	0.0206148	437.803	410.081	369.517	405.8	559.551	465.913	505.502	510.322	0.795185	104.522	3	3	6
ENSMUSG00000014243	Zswim7	zinc finger SWIM-type containing 7 [Source:MGI Symbol;Acc:MGI:1916997]	0.0037335	59.4111	59.5648	68.8793	62.6184	108.728	92.4331	94.3604	98.5072	0.635674	35.8888	3	3	6
ENSMUSG00000014294	Ndufa2	NADH:ubiquinone oxidoreductase subunit A2 [Source:MGI Symbol;Acc:MGI:1343103]	0.000282794	450.534	417.717	478.914	449.055	719.991	558.346	671.307	649.881	0.69098	200.826	3	3	6
ENSMUSG00000014301	Pam16	presequence translocase-asssociated motor 16 homolog (S, cerevisiae) [Source:MGI Symbol;Acc:MGI:1913699]	0.000576222	202.988	195.495	196.914	198.465	304.969	273.552	269.601	282.707	0.702018	84.2418	3	3	6
ENSMUSG00000014303	Glis2	GLIS family zinc finger 2 [Source:MGI Symbol;Acc:MGI:1932535]	9.3426e-15	525.505	412.372	358.172	432.017	145.855	142.397	93.0124	127.088	3.39935	304.929	3	3	6
ENSMUSG00000014313	Cox6c	cytochrome c oxidase subunit 6C [Source:MGI Symbol;Acc:MGI:104614]	6.07791e-16	1316.95	1408.94	1546.95	1424.28	2905.16	2550.66	2775.55	2743.79	0.519092	1319.51	3	3	6
ENSMUSG00000014329	Bicc1	BicC family RNA binding protein 1 [Source:MGI Symbol;Acc:MGI:1933388]	1.19904e-112	3138.18	2555.18	2192.79	2628.72	88.8387	129.906	86.2724	101.672	25.8548	2527.05	3	3	6
ENSMUSG00000014353	Tmem87b	transmembrane protein 87B [Source:MGI Symbol;Acc:MGI:1919727]	0.018239	483.776	533.793	464.328	493.965	379.222	419.696	393.618	397.512	1.24264	96.4534	3	3	6
ENSMUSG00000014361	Mertk	MER proto-oncogene tyrosine kinase [Source:MGI Symbol;Acc:MGI:96965]	1.36772e-05	746.175	975.947	773.069	831.73	525.076	559.595	471.802	518.825	1.60311	312.906	3	3	6
ENSMUSG00000014444	Piezo1	piezo-type mechanosensitive ion channel component 1 [Source:MGI Symbol;Acc:MGI:3603204]	1.27436e-40	669.082	747.615	729.31	715.336	160.44	201.105	180.633	180.726	3.95813	534.61	3	3	6
ENSMUSG00000014470	Rnf166	ring finger protein 166 [Source:MGI Symbol;Acc:MGI:1915968]	0.000900159	374.149	380.298	369.517	374.655	300.991	249.819	257.469	269.426	1.39056	105.228	3	3	6
ENSMUSG00000014496	Ankrd28	ankyrin repeat domain 28 [Source:MGI Symbol;Acc:MGI:2145661]	1.13138e-05	411.634	468.882	477.293	452.603	739.88	754.454	609.299	701.211	0.645459	248.608	3	3	6
ENSMUSG00000014542	Clec4f	C-type lectin domain family 4, member f [Source:MGI Symbol;Acc:MGI:1859834]	0.0282714	1360.8	2137.46	2174.97	1891.07	1325.95	1354.02	1548.86	1409.61	1.34156	481.464	3	3	6
ENSMUSG00000014554	Dguok	deoxyguanosine kinase [Source:MGI Symbol;Acc:MGI:1351602]	0.0373142	160.551	172.585	179.897	171.011	237.345	227.335	190.069	218.25	0.783556	47.2388	3	3	6
ENSMUSG00000014599	Csf1	colony stimulating factor 1 (macrophage) [Source:MGI Symbol;Acc:MGI:1339753]	5.92004e-14	818.317	868.272	888.948	858.512	285.079	308.527	434.058	342.555	2.50621	515.958	3	3	6
ENSMUSG00000014602	Kif1a	kinesin family member 1A [Source:MGI Symbol;Acc:MGI:108391]	5.16935e-23	224.913	161.894	140.19	175.666	1.32595	14.9892	5.39203	7.23571	24.2776	168.43	3	0	3
ENSMUSG00000014606	Slc25a11	solute carrier family 25 (mitochondrial carrier oxoglutarate carrier), member 11 [Source:MGI Symbol;Acc:MGI:1915113]	0.000497026	942.798	949.983	1055.07	982.616	1424.07	1396.49	1182.2	1334.25	0.736454	351.638	3	3	6
ENSMUSG00000014633	Cmc2	COX assembly mitochondrial protein 2 [Source:MGI Symbol;Acc:MGI:1913781]	0.00119494	64.362	73.3106	83.4655	73.7127	125.965	119.913	111.885	119.254	0.618113	45.5416	3	3	6
ENSMUSG00000014668	Chfr	checkpoint with forkhead and ring finger domains [Source:MGI Symbol;Acc:MGI:2444898]	0.00355926	263.106	277.205	259.31	266.541	346.073	341.003	362.614	349.897	0.76177	83.356	3	3	6
ENSMUSG00000014704	Hoxa2	homeobox A2 [Source:MGI Symbol;Acc:MGI:96174]	0.00863177	31.8274	24.4368	21.069	25.7777	11.9336	9.99277	10.7841	10.9035	2.36418	14.8743	3	0	3
ENSMUSG00000014748	Tex261	testis expressed gene 261 [Source:MGI Symbol;Acc:MGI:1096575]	7.36086e-05	1522.06	1392.14	1411.62	1441.94	1900.09	1869.9	1897.99	1889.33	0.763202	447.388	3	3	6
ENSMUSG00000014763	Fam120b	family with sequence similarity 120, member B [Source:MGI Symbol;Acc:MGI:1914794]	0.00724187	468.216	440.627	474.052	460.965	600.656	627.046	529.766	585.823	0.786868	124.858	3	3	6
ENSMUSG00000014767	Tbp	TATA box binding protein [Source:MGI Symbol;Acc:MGI:101838]	0.00114076	446.998	414.663	426.241	429.301	559.551	562.093	558.074	559.906	0.766737	130.606	3	3	6
ENSMUSG00000014769	Psmb1	proteasome (prosome, macropain) subunit, beta type 1 [Source:MGI Symbol;Acc:MGI:104884]	6.75642e-07	1442.13	1404.36	1525.07	1457.19	2571.02	2137.2	2062.45	2256.89	0.645661	799.704	3	3	6
ENSMUSG00000014771	Pdcd2	programmed cell death 2 [Source:MGI Symbol;Acc:MGI:104643]	0.00155123	207.939	204.659	205.828	206.142	297.013	306.029	257.469	286.837	0.718672	80.6952	3	3	6
ENSMUSG00000014776	Nol3	nucleolar protein 3 (apoptosis repressor with CARD domain) [Source:MGI Symbol;Acc:MGI:1925938]	8.05898e-15	159.844	139.748	116.69	138.761	15.9114	36.2238	24.2641	25.4664	5.44877	113.294	3	1	4
ENSMUSG00000014778	Fhod1	formin homology 2 domain containing 1 [Source:MGI Symbol;Acc:MGI:2679008]	6.85555e-12	278.666	235.968	256.069	256.901	108.728	118.664	102.448	109.947	2.33659	146.954	3	3	6
ENSMUSG00000014786	Slc9a5	solute carrier family 9 (sodium/hydrogen exchanger), member 5 [Source:MGI Symbol;Acc:MGI:2685542]	0.00183941	21.9255	25.9642	25.931	24.6069	6.62975	8.74367	9.43604	8.26982	2.97551	16.3371	3	0	3
ENSMUSG00000014791	Elmo3	engulfment and cell motility 3 [Source:MGI Symbol;Acc:MGI:2679007]	1.53951e-05	344.443	373.426	398.69	372.186	643.086	605.812	500.11	583.003	0.638395	210.817	3	3	6
ENSMUSG00000014813	Stc1	stanniocalcin 1 [Source:MGI Symbol;Acc:MGI:109131]	8.0678e-08	55.8747	37.4189	30.7931	41.3623	0	1.2491	2.69601	1.31504	31.4533	40.0472	3	0	3
ENSMUSG00000014837	4931428F04Rik	RIKEN cDNA 4931428F04 gene [Source:MGI Symbol;Acc:MGI:1921606]	1.42864e-05	62.2402	56.5102	67.2586	62.003	17.2374	23.7328	28.3081	23.0928	2.68495	38.9102	3	1	4
ENSMUSG00000014846	Tppp3	tubulin polymerization-promoting protein family member 3 [Source:MGI Symbol;Acc:MGI:1915221]	0.000632861	32.5346	21.3822	34.0345	29.3171	6.62975	4.99639	13.4801	8.36873	3.50317	20.9484	3	0	3
ENSMUSG00000014850	Msh3	mutS homolog 3 [Source:MGI Symbol;Acc:MGI:109519]	9.38392e-08	96.8967	114.548	137.759	116.401	230.715	258.563	223.769	237.682	0.489733	121.281	3	3	6
ENSMUSG00000014852	Adamts13	a disintegrin-like and metallopeptidase (reprolysin type) with thrombospondin type 1 motif, 13 [Source:MGI Symbol;Acc:MGI:2685556]	0.000101184	35.3638	45.8191	42.1379	41.1069	79.557	96.1804	74.1403	83.2926	0.493524	42.1857	3	3	6
ENSMUSG00000014856	Tmem208	transmembrane protein 208 [Source:MGI Symbol;Acc:MGI:1913570]	0.00551415	263.106	232.15	244.724	246.66	355.355	296.036	338.349	329.913	0.747651	83.2532	3	3	6
ENSMUSG00000014859	E2f4	E2F transcription factor 4 [Source:MGI Symbol;Acc:MGI:103012]	0.0026047	744.761	707.905	760.103	737.59	560.877	517.126	622.779	566.927	1.30103	170.662	3	3	6
ENSMUSG00000014867	Surf4	surfeit gene 4 [Source:MGI Symbol;Acc:MGI:98445]	0.00263552	4817.96	4933.19	5192.69	4981.28	6091.42	5789.56	6269.58	6050.19	0.823327	1068.91	3	3	6
ENSMUSG00000014905	Dnajb9	DnaJ heat shock protein family (Hsp40) member B9 [Source:MGI Symbol;Acc:MGI:1351618]	6.4747e-08	974.625	1067.59	1215.52	1085.91	1768.82	1894.88	2550.43	2071.38	0.524246	985.466	3	3	6
ENSMUSG00000014907	Naf1	nuclear assembly factor 1 ribonucleoprotein [Source:MGI Symbol;Acc:MGI:2682306]	0.00471677	171.161	180.222	169.362	173.582	136.573	118.664	109.189	121.475	1.42895	52.1063	3	3	6
ENSMUSG00000014932	Yes1	YES proto-oncogene 1, Src family tyrosine kinase [Source:MGI Symbol;Acc:MGI:99147]	0.014735	333.127	378.771	310.362	340.753	421.652	485.899	409.794	439.115	0.776	98.3616	3	3	6
ENSMUSG00000014959	Gorasp2	golgi reassembly stacking protein 2 [Source:MGI Symbol;Acc:MGI:2135962]	0.0036927	2321.28	2120.66	1971.57	2137.84	2840.19	2464.47	2933.26	2745.97	0.778535	608.136	3	3	6
ENSMUSG00000015002	Efr3a	EFR3 homolog A [Source:MGI Symbol;Acc:MGI:1923990]	3.97624e-05	755.37	716.305	794.948	755.541	1015.68	1139.18	1008.31	1054.39	0.716569	298.846	3	3	6
ENSMUSG00000015016	Acsf3	acyl-CoA synthetase family member 3 [Source:MGI Symbol;Acc:MGI:2182591]	8.99589e-07	372.027	421.536	454.603	416.055	666.953	619.552	709.051	665.185	0.625473	249.13	3	3	6
ENSMUSG00000015027	Galns	galactosamine (N-acetyl)-6-sulfate sulfatase [Source:MGI Symbol;Acc:MGI:1355303]	1.5057e-28	593.404	548.302	446.5	529.402	131.269	143.646	136.149	137.021	3.86365	392.381	3	3	6
ENSMUSG00000015083	C8g	complement component 8, gamma polypeptide [Source:MGI Symbol;Acc:MGI:88237]	1.59247e-31	429.316	560.52	892.19	627.342	4871.54	4020.84	4203.08	4365.15	0.143716	3737.81	3	3	6
ENSMUSG00000015085	Entpd2	ectonucleoside triphosphate diphosphohydrolase 2 [Source:MGI Symbol;Acc:MGI:1096863]	4.96942e-82	937.847	845.362	790.896	858.035	79.557	91.184	99.7525	90.1645	9.51633	767.871	3	3	6
ENSMUSG00000015090	Ptgds	prostaglandin D2 synthase (brain) [Source:MGI Symbol;Acc:MGI:99261]	3.28805e-06	47.3874	25.2005	29.9828	34.1902	95.4684	86.1876	88.9684	90.2082	0.379015	56.0179	3	3	6
ENSMUSG00000015092	Edf1	endothelial differentiation-related factor 1 [Source:MGI Symbol;Acc:MGI:1891227]	5.15959e-10	1205.9	1098.89	1223.62	1176.14	1982.3	1793.7	1850.81	1875.6	0.627073	699.464	3	3	6
ENSMUSG00000015094	Npdc1	neural proliferation, differentiation and control 1 [Source:MGI Symbol;Acc:MGI:1099802]	3.9967e-68	1731.41	1397.48	1293.31	1474.07	149.832	148.643	196.809	165.095	8.92862	1308.97	3	3	6
ENSMUSG00000015095	Fbxw5	F-box and WD-40 domain protein 5 [Source:MGI Symbol;Acc:MGI:1354731]	0.000138605	695.959	645.286	730.121	690.455	997.115	880.613	962.476	946.735	0.729301	256.28	3	3	6
ENSMUSG00000015112	Slc25a13	solute carrier family 25 (mitochondrial carrier, adenine nucleotide translocator), member 13 [Source:MGI Symbol;Acc:MGI:1354721]	6.26377e-22	1040.4	1221.84	1570.45	1277.56	4453.87	4712.84	3620.74	4262.48	0.299723	2984.92	3	3	6
ENSMUSG00000015127	Unkl	unkempt family like zinc finger [Source:MGI Symbol;Acc:MGI:1921404]	1.53095e-07	147.821	132.112	148.293	142.742	238.671	297.285	257.469	264.475	0.539717	121.733	3	3	6
ENSMUSG00000015133	Lrrk1	leucine-rich repeat kinase 1 [Source:MGI Symbol;Acc:MGI:2142227]	7.64476e-10	813.366	745.324	705.81	754.833	365.962	448.426	434.058	416.149	1.81386	338.685	3	3	6
ENSMUSG00000015134	Aldh1a3	aldehyde dehydrogenase family 1, subfamily A3 [Source:MGI Symbol;Acc:MGI:1861722]	8.85684e-05	51.6311	38.1826	39.7069	43.1735	19.8893	12.491	8.08804	13.4894	3.20055	29.6841	3	0	3
ENSMUSG00000015143	Actn1	actinin, alpha 1 [Source:MGI Symbol;Acc:MGI:2137706]	4.65948e-20	2334.72	2168.77	2217.1	2240.2	963.966	1169.15	1017.75	1050.29	2.13293	1189.91	3	3	6
ENSMUSG00000015189	Casd1	CAS1 domain containing 1 [Source:MGI Symbol;Acc:MGI:2384865]	7.44958e-20	273.008	275.678	299.828	282.838	631.153	600.815	659.175	630.381	0.448678	347.543	3	3	6
ENSMUSG00000015214	Mtmr1	myotubularin related protein 1 [Source:MGI Symbol;Acc:MGI:1858271]	8.1336e-05	366.368	452.082	462.707	427.052	633.804	650.779	605.255	629.946	0.677919	202.894	3	3	6
ENSMUSG00000015217	Hmgb3	high mobility group box 3 [Source:MGI Symbol;Acc:MGI:1098219]	3.57368e-05	224.913	268.042	209.069	234.008	143.203	144.895	125.365	137.821	1.69792	96.1872	3	3	6
ENSMUSG00000015222	Map2	microtubule-associated protein 2 [Source:MGI Symbol;Acc:MGI:97175]	2.06687e-10	120.944	70.2559	59.1552	83.4517	13.2595	12.491	12.1321	12.6275	6.60872	70.8242	3	0	3
ENSMUSG00000015224	Cyp2j9	cytochrome P450, family 2, subfamily j, polypeptide 9 [Source:MGI Symbol;Acc:MGI:1921769]	1.60851e-06	44.5583	66.4377	68.8793	59.9584	236.019	162.382	109.189	169.197	0.354371	109.238	3	3	6
ENSMUSG00000015243	Abca1	ATP-binding cassette, sub-family A (ABC1), member 1 [Source:MGI Symbol;Acc:MGI:99607]	0.00246196	2429.49	3164.57	2802.17	2798.74	3334.77	3899.68	4220.61	3818.35	0.732972	1019.61	3	3	6
ENSMUSG00000015247	Nipsnap3b	nipsnap homolog 3B [Source:MGI Symbol;Acc:MGI:1913786]	0.0145328	704.446	801.071	968.362	824.626	1142.97	1021.76	1033.92	1066.22	0.773413	241.591	3	3	6
ENSMUSG00000015291	Gdi1	guanosine diphosphate (GDP) dissociation inhibitor 1 [Source:MGI Symbol;Acc:MGI:99846]	0.000483419	796.392	886.6	894.621	859.204	1284.85	1130.43	1075.71	1163.66	0.738362	304.458	3	3	6
ENSMUSG00000015312	Gadd45b	growth arrest and DNA-damage-inducible 45 beta [Source:MGI Symbol;Acc:MGI:107776]	2.8229e-16	164.088	132.875	141	145.988	34.4747	26.231	12.1321	24.2793	6.01286	121.709	3	2	5
ENSMUSG00000015314	Slamf6	SLAM family member 6 [Source:MGI Symbol;Acc:MGI:1353620]	2.11344e-06	41.0219	32.0734	23.5	32.1984	3.97785	3.74729	5.39203	4.37239	7.36404	27.826	3	0	3
ENSMUSG00000015335	Zdhhc12	zinc finger, DHHC domain containing 12 [Source:MGI Symbol;Acc:MGI:1913470]	0.0342745	312.616	320.734	333.052	322.134	408.393	384.722	376.094	389.736	0.826543	67.6024	3	3	6
ENSMUSG00000015337	Endog	endonuclease G [Source:MGI Symbol;Acc:MGI:1261433]	3.91691e-19	326.054	300.879	350.069	325.667	759.77	688.252	718.487	722.17	0.450957	396.502	3	3	6
ENSMUSG00000015340	Cybb	cytochrome b-245, beta polypeptide [Source:MGI Symbol;Acc:MGI:88574]	9.57307e-71	2147.29	2780.46	2541.24	2489.66	342.095	424.693	370.702	379.163	6.5662	2110.5	3	3	6
ENSMUSG00000015342	Xk	X-linked Kx blood group [Source:MGI Symbol;Acc:MGI:103569]	3.97114e-06	45.2656	56.5102	85.8966	62.5575	145.855	142.397	146.933	145.061	0.431248	82.504	3	3	6
ENSMUSG00000015355	Cd48	CD48 antigen [Source:MGI Symbol;Acc:MGI:88339]	7.2434e-31	265.228	251.241	280.379	265.616	53.038	47.4657	55.2683	51.924	5.11548	213.692	3	3	6
ENSMUSG00000015357	Clpx	caseinolytic mitochondrial matrix peptidase chaperone subunit [Source:MGI Symbol;Acc:MGI:1346017]	3.99515e-09	645.035	849.944	1156.36	883.78	2100.31	1841.17	2514.03	2151.84	0.41071	1268.06	3	3	6
ENSMUSG00000015363	Trabd	TraB domain containing [Source:MGI Symbol;Acc:MGI:1915226]	2.21242e-27	692.422	679.65	786.845	719.639	2037.99	1705.02	1864.29	1869.1	0.385019	1149.46	3	3	6
ENSMUSG00000015377	Dennd6b	DENN/MADD domain containing 6B [Source:MGI Symbol;Acc:MGI:1916690]	0.0306936	66.4839	67.965	47	60.483	99.4463	72.4476	98.4044	90.0994	0.671291	29.6165	3	3	6
ENSMUSG00000015396	Cd83	CD83 antigen [Source:MGI Symbol;Acc:MGI:1328316]	4.36715e-37	220.67	278.733	263.362	254.255	23.8671	27.4801	18.8721	23.4064	10.8626	230.849	3	1	4
ENSMUSG00000015437	Gzmb	granzyme B [Source:MGI Symbol;Acc:MGI:109267]	0.0156719	16.9746	35.128	25.931	26.0112	7.9557	3.74729	17.5241	9.74236	2.66991	16.2689	3	0	3
ENSMUSG00000015451	C4a	complement component 4A (Rodgers blood group) [Source:MGI Symbol;Acc:MGI:98320]	0.00734697	207.939	203.131	388.155	266.408	405.741	364.736	576.947	449.141	0.593151	182.733	3	3	6
ENSMUSG00000015452	Ager	advanced glycosylation end product-specific receptor [Source:MGI Symbol;Acc:MGI:893592]	3.78268e-06	38.9001	25.2005	22.6897	28.9301	3.97785	0	4.04402	2.67396	10.8192	26.2561	3	0	3
ENSMUSG00000015467	Egfl8	EGF-like domain 8 [Source:MGI Symbol;Acc:MGI:1932094]	0.00411309	28.9983	26.7278	20.2586	25.3282	9.28165	11.2419	8.08804	9.53719	2.65573	15.7911	3	0	3
ENSMUSG00000015468	Notch4	notch 4 [Source:MGI Symbol;Acc:MGI:107471]	1.12391e-06	183.184	155.021	149.103	162.436	83.5349	74.9458	84.9244	81.135	2.00205	81.3013	3	3	6
ENSMUSG00000015476	Prrt1	proline-rich transmembrane protein 1 [Source:MGI Symbol;Acc:MGI:1932118]	3.22084e-08	43.1438	51.9283	44.569	46.547	7.9557	7.49458	9.43604	8.29544	5.61116	38.2516	3	0	3
ENSMUSG00000015478	Rnf5	ring finger protein 5 [Source:MGI Symbol;Acc:MGI:1860076]	2.52107e-12	594.111	631.54	710.672	645.441	1262.31	1139.18	1149.85	1183.78	0.545239	538.336	3	3	6
ENSMUSG00000015484	Fam163a	family with sequence similarity 163, member A [Source:MGI Symbol;Acc:MGI:3618859]	1.01547e-13	136.504	81.7107	67.2586	95.1578	0	6.24548	1.34801	2.53116	37.5945	92.6266	3	0	3
ENSMUSG00000015488	Cacfd1	calcium channel flower domain containing 1 [Source:MGI Symbol;Acc:MGI:1924317]	0.0109861	353.637	349.752	332.241	345.21	461.431	388.469	482.586	444.162	0.777217	98.9515	3	3	6
ENSMUSG00000015501	Hivep2	human immunodeficiency virus type I enhancer binding protein 2 [Source:MGI Symbol;Acc:MGI:1338076]	0.00522031	272.301	309.279	319.276	300.285	168.396	254.816	198.157	207.123	1.44979	93.1625	3	3	6
ENSMUSG00000015522	Arnt	aryl hydrocarbon receptor nuclear translocator [Source:MGI Symbol;Acc:MGI:88071]	0.0135141	835.999	888.89	867.879	864.256	721.317	731.97	706.355	719.881	1.20056	144.375	3	3	6
ENSMUSG00000015533	Itga2	integrin alpha 2 [Source:MGI Symbol;Acc:MGI:96600]	9.02221e-20	160.551	132.875	111.017	134.815	2.6519	4.99639	1.34801	2.99876	44.9567	131.816	3	0	3
ENSMUSG00000015536	Mocs2	molybdenum cofactor synthesis 2 [Source:MGI Symbol;Acc:MGI:1336894]	2.50267e-14	473.874	580.375	645.845	566.698	1528.82	1349.02	1178.16	1352	0.419155	785.303	3	3	6
ENSMUSG00000015542	Nat9	N-acetyltransferase 9 (GCN5-related, putative) [Source:MGI Symbol;Acc:MGI:1913426]	0.000131227	187.428	213.822	198.535	199.928	334.139	304.779	272.297	303.739	0.658224	103.811	3	3	6
ENSMUSG00000015568	Lpl	lipoprotein lipase [Source:MGI Symbol;Acc:MGI:96820]	1.62862e-05	5386.61	6460.49	5843.4	5896.83	411.045	518.375	1593.34	840.921	7.01235	5055.91	3	3	6
ENSMUSG00000015575	Atp6v0e	ATPase, H+ transporting, lysosomal V0 subunit E [Source:MGI Symbol;Acc:MGI:1328318]	6.68035e-08	1241.27	991.984	1047.78	1093.68	702.754	540.859	591.775	611.796	1.78765	481.88	3	3	6
ENSMUSG00000015597	Zfp318	zinc finger protein 318 [Source:MGI Symbol;Acc:MGI:1889348]	3.13644e-05	294.934	361.971	386.534	347.813	501.209	595.819	545.942	547.657	0.635093	199.844	3	3	6
ENSMUSG00000015605	Srf	serum response factor [Source:MGI Symbol;Acc:MGI:106658]	0.00859503	553.796	521.574	591.552	555.641	465.409	398.462	444.842	436.238	1.27371	119.403	3	3	6
ENSMUSG00000015619	Gata3	GATA binding protein 3 [Source:MGI Symbol;Acc:MGI:95663]	1.07777e-11	58.7038	74.0742	59.1552	63.9777	7.9557	7.49458	9.43604	8.29544	7.7124	55.6823	3	0	3
ENSMUSG00000015647	Lama5	laminin, alpha 5 [Source:MGI Symbol;Acc:MGI:105382]	4.64222e-65	1477.5	1243.22	932.707	1217.81	76.9051	106.173	82.2284	88.4356	13.7706	1129.37	3	3	6
ENSMUSG00000015652	Steap1	six transmembrane epithelial antigen of the prostate 1 [Source:MGI Symbol;Acc:MGI:1917608]	0.00864812	16.2673	11.4548	17.0172	14.9131	3.97785	3.74729	5.39203	4.37239	3.41075	10.5407	2	0	2
ENSMUSG00000015653	Steap2	six transmembrane epithelial antigen of prostate 2 [Source:MGI Symbol;Acc:MGI:1921301]	1.90669e-16	480.947	558.229	478.914	506.03	194.915	213.595	149.629	186.046	2.71991	319.984	3	3	6
ENSMUSG00000015671	Psma2	proteasome (prosome, macropain) subunit, alpha type 2 [Source:MGI Symbol;Acc:MGI:104885]	0.00698961	778.003	728.524	762.534	756.354	1115.12	905.595	893.728	971.482	0.778556	215.129	3	3	6
ENSMUSG00000015672	Mrpl32	mitochondrial ribosomal protein L32 [Source:MGI Symbol;Acc:MGI:2137226]	0.000273844	324.639	332.188	351.69	336.172	571.485	430.938	479.89	494.104	0.680367	157.932	3	3	6
ENSMUSG00000015709	Arnt2	aryl hydrocarbon receptor nuclear translocator 2 [Source:MGI Symbol;Acc:MGI:107188]	6.93549e-09	94.7749	45.8191	36.4655	59.0198	0	1.2491	2.69601	1.31504	44.8808	57.7048	3	0	3
ENSMUSG00000015711	Prune1	prune exopolyphosphatase [Source:MGI Symbol;Acc:MGI:1925152]	7.48928e-19	883.386	970.601	951.345	935.111	358.007	419.696	295.213	357.639	2.61468	577.472	3	3	6
ENSMUSG00000015714	Cers2	ceramide synthase 2 [Source:MGI Symbol;Acc:MGI:1924143]	2.67417e-14	3220.93	3432.61	3759.19	3470.91	6578.04	6055.62	5944.71	6192.79	0.560476	2721.88	3	3	6
ENSMUSG00000015745	Plekho1	pleckstrin homology domain containing, family O member 1 [Source:MGI Symbol;Acc:MGI:1914470]	1.21606e-36	841.657	713.251	616.672	723.86	151.158	158.635	165.805	158.533	4.566	565.327	3	3	6
ENSMUSG00000015749	Anp32e	acidic (leucine-rich) nuclear phosphoprotein 32 family, member E [Source:MGI Symbol;Acc:MGI:1913721]	0.0145481	375.563	344.407	363.845	361.272	275.798	278.548	304.649	286.332	1.26172	74.9397	3	3	6
ENSMUSG00000015750	Aph1a	aph1 homolog A, gamma secretase subunit [Source:MGI Symbol;Acc:MGI:2385110]	1.2949e-10	802.05	852.235	917.31	857.198	1665.39	1487.67	1370.92	1508	0.568435	650.798	3	3	6
ENSMUSG00000015759	Cnih1	cornichon family AMPA receptor auxiliary protein 1 [Source:MGI Symbol;Acc:MGI:1277202]	6.06423e-06	756.784	772.052	861.396	796.744	1107.17	1120.44	1209.16	1145.59	0.695488	348.846	3	3	6
ENSMUSG00000015766	Eps8	epidermal growth factor receptor pathway substrate 8 [Source:MGI Symbol;Acc:MGI:104684]	5.16189e-09	161.966	153.494	169.362	161.607	63.6456	79.9422	51.2242	64.9373	2.48867	96.67	3	3	6
ENSMUSG00000015790	Surf1	surfeit gene 1 [Source:MGI Symbol;Acc:MGI:98443]	9.77454e-07	269.472	296.297	324.948	296.906	653.694	507.133	458.322	539.716	0.550114	242.811	3	3	6
ENSMUSG00000015806	Qdpr	quinoid dihydropteridine reductase [Source:MGI Symbol;Acc:MGI:97836]	2.0037e-29	1282.29	1472.32	1772.22	1508.94	6237.27	6036.88	4678.93	5651.03	0.267021	4142.08	3	3	6
ENSMUSG00000015837	Sqstm1	sequestosome 1 [Source:MGI Symbol;Acc:MGI:107931]	1.55788e-14	18299.3	19129.5	18332.4	18587.1	10952.4	10594.8	9024.9	10190.7	1.82393	8396.38	3	3	6
ENSMUSG00000015839	Nfe2l2	nuclear factor, erythroid derived 2, like 2 [Source:MGI Symbol;Acc:MGI:108420]	2.88779e-08	2111.92	2244.37	2328.12	2228.14	1536.78	1311.55	1469.33	1439.22	1.54816	788.92	3	3	6
ENSMUSG00000015843	Rxrg	retinoid X receptor gamma [Source:MGI Symbol;Acc:MGI:98216]	1.99066e-08	33.9492	42.0008	67.2586	47.7362	164.418	153.639	121.321	146.459	0.325935	98.7229	3	3	6
ENSMUSG00000015846	Rxra	retinoid X receptor alpha [Source:MGI Symbol;Acc:MGI:98214]	9.35368e-21	3989.03	4429.94	5599.48	4672.82	11604.7	13297.9	12415.1	12439.2	0.375651	7766.43	3	3	6
ENSMUSG00000015850	Adamtsl4	ADAMTS-like 4 [Source:MGI Symbol;Acc:MGI:2389008]	2.27435e-11	273.715	251.241	237.431	254.129	107.402	99.9277	124.017	110.449	2.30088	143.68	3	3	6
ENSMUSG00000015852	Fcrls	Fc receptor-like S, scavenger receptor [Source:MGI Symbol;Acc:MGI:1933397]	5.24307e-07	50.2165	22.9095	55.1034	42.7432	0	1.2491	1.34801	0.865701	49.3741	41.8775	3	0	3
ENSMUSG00000015854	Cd5l	CD5 antigen-like [Source:MGI Symbol;Acc:MGI:1334419]	2.83331e-13	4094.41	6847.66	6477.09	5806.39	2031.36	2245.88	2232.3	2169.84	2.67595	3636.55	3	3	6
ENSMUSG00000015869	Prpsap1	phosphoribosyl pyrophosphate synthetase-associated protein 1 [Source:MGI Symbol;Acc:MGI:1915013]	8.67053e-05	1075.77	1087.44	1251.98	1138.4	1664.07	1600.09	1472.02	1578.73	0.721084	440.332	3	3	6
ENSMUSG00000015880	Ncapg	non-SMC condensin I complex, subunit G [Source:MGI Symbol;Acc:MGI:1930197]	2.25977e-09	128.724	104.62	91.569	108.304	31.8228	32.4765	37.7442	34.0145	3.18407	74.2899	3	3	6
ENSMUSG00000015890	Amdhd1	amidohydrolase domain containing 1 [Source:MGI Symbol;Acc:MGI:1919011]	5.02845e-18	727.786	1151.59	1397.03	1092.14	4943.14	4481.76	3605.92	4343.61	0.251435	3251.47	3	3	6
ENSMUSG00000015937	Macroh2a1	macroH2A,1 histone [Source:MGI Symbol;Acc:MGI:1349392]	0.00885862	1111.84	1072.17	1119.09	1101.03	1465.17	1322.79	1256.34	1348.1	0.816725	247.074	3	3	6
ENSMUSG00000015942	Gtf2ird2	GTF2I repeat domain containing 2 [Source:MGI Symbol;Acc:MGI:2149780]	0.00473762	199.452	161.894	200.965	187.437	145.855	111.17	125.365	127.463	1.47052	59.9742	3	3	6
ENSMUSG00000015943	Bola1	bolA-like 1 (E, coli) [Source:MGI Symbol;Acc:MGI:1916418]	1.62398e-06	147.821	146.621	177.465	157.302	316.902	241.076	307.345	288.441	0.545354	131.139	3	3	6
ENSMUSG00000015944	Castor2	cytosolic arginine sensor for mTORC1 subunit 2 [Source:MGI Symbol;Acc:MGI:1933384]	0.000116214	185.306	146.621	143.431	158.453	84.8608	92.4331	94.3604	90.5515	1.74986	67.9013	3	3	6
ENSMUSG00000015947	Fcgr1	Fc receptor, IgG, high affinity I [Source:MGI Symbol;Acc:MGI:95498]	1.84625e-46	412.341	425.354	409.224	415.64	70.2754	74.9458	79.5324	74.9178	5.54794	340.722	3	3	6
ENSMUSG00000015950	Ncf1	neutrophil cytosolic factor 1 [Source:MGI Symbol;Acc:MGI:97283]	5.39046e-27	375.563	369.607	361.414	368.861	102.098	117.415	88.9684	102.827	3.5872	266.034	3	3	6
ENSMUSG00000015957	Wnt11	wingless-type MMTV integration site family, member 11 [Source:MGI Symbol;Acc:MGI:101948]	0.00492842	19.0964	16.8003	6.48276	14.1265	5.3038	0	1.34801	2.21727	6.37113	11.9092	2	0	2
ENSMUSG00000015961	Adss	adenylosuccinate synthetase, non muscle [Source:MGI Symbol;Acc:MGI:87948]	0.000177665	1007.16	1135.55	1094.78	1079.16	770.377	744.461	854.636	789.825	1.36633	289.337	3	3	6
ENSMUSG00000015968	Cacna1d	calcium channel, voltage-dependent, L type, alpha 1D subunit [Source:MGI Symbol;Acc:MGI:88293]	3.08654e-07	298.47	313.097	319.276	310.281	466.735	509.631	483.934	486.767	0.637433	176.486	3	3	6
ENSMUSG00000015970	Chdh	choline dehydrogenase [Source:MGI Symbol;Acc:MGI:1860776]	2.29403e-06	2452.12	3031.7	3756.76	3080.19	5257.39	6276.71	5002.45	5512.19	0.558797	2431.99	3	3	6
ENSMUSG00000015971	Actr8	ARP8 actin-related protein 8 [Source:MGI Symbol;Acc:MGI:1860775]	6.09849e-05	345.858	454.373	401.121	400.45	627.175	648.281	559.423	611.626	0.654731	211.176	3	3	6
ENSMUSG00000015980	Lrrc27	leucine rich repeat containing 27 [Source:MGI Symbol;Acc:MGI:1923862]	0.000217335	39.6074	35.128	34.0345	36.2566	14.5855	8.74367	13.4801	12.2697	2.95497	23.9869	3	0	3
ENSMUSG00000015994	Fnta	farnesyltransferase, CAAX box, alpha [Source:MGI Symbol;Acc:MGI:104683]	0.00184877	336.663	310.806	338.724	328.731	533.032	442.18	401.706	458.973	0.716232	130.242	3	3	6
ENSMUSG00000016024	Lbp	lipopolysaccharide binding protein [Source:MGI Symbol;Acc:MGI:1098776]	0.0434309	2045.44	2087.06	2311.1	2147.87	2854.77	2636.84	2245.78	2579.13	0.832787	431.263	3	3	6
ENSMUSG00000016087	Fli1	Friend leukemia integration 1 [Source:MGI Symbol;Acc:MGI:95554]	1.9929e-11	219.255	209.24	205.017	211.171	64.9716	77.444	99.7525	80.7227	2.61601	130.448	3	3	6
ENSMUSG00000016128	Stard13	StAR-related lipid transfer (START) domain containing 13 [Source:MGI Symbol;Acc:MGI:2385331]	1.25505e-08	202.988	227.568	308.741	246.433	624.523	598.317	450.234	557.691	0.44188	311.259	3	3	6
ENSMUSG00000016194	Hsd11b1	hydroxysteroid 11-beta dehydrogenase 1 [Source:MGI Symbol;Acc:MGI:103562]	2.56362e-53	1672	2049.64	2290.84	2004.16	13296.6	12120	9844.49	11753.7	0.170513	9749.54	3	3	6
ENSMUSG00000016200	Syt14	synaptotagmin XIV [Source:MGI Symbol;Acc:MGI:2444490]	4.48762e-07	30.4128	33.6007	27.5517	30.5217	1.32595	2.49819	2.69601	2.17339	14.0434	28.3483	3	0	3
ENSMUSG00000016206	H2-M3	histocompatibility 2, M region locus 3 [Source:MGI Symbol;Acc:MGI:95915]	2.00877e-06	73.5566	94.6928	85.8966	84.7153	37.1266	32.4765	31.0041	33.5358	2.52612	51.1796	3	3	6
ENSMUSG00000016239	Lonrf3	LON peptidase N-terminal domain and ring finger 3 [Source:MGI Symbol;Acc:MGI:1921615]	0.00107446	33.9492	49.6374	53.4828	45.6898	17.2374	24.9819	12.1321	18.1171	2.52191	27.5727	3	1	4
ENSMUSG00000016252	Atp5e	ATP synthase, H+ transporting, mitochondrial F1 complex, epsilon subunit [Source:MGI Symbol;Acc:MGI:1855697]	1.17728e-07	510.653	532.265	549.414	530.777	1030.26	789.429	858.68	892.791	0.594515	362.014	3	3	6
ENSMUSG00000016253	Nelfcd	negative elongation factor complex member C/D, Th1l [Source:MGI Symbol;Acc:MGI:1926424]	0.000147223	431.438	384.88	463.517	426.612	674.909	560.844	624.127	619.96	0.688128	193.348	3	3	6
ENSMUSG00000016256	Ctsz	cathepsin Z [Source:MGI Symbol;Acc:MGI:1891190]	2.59075e-07	6010.42	6032.85	5956.03	5999.77	4548.01	4018.34	4197.69	4254.68	1.41016	1745.09	3	3	6
ENSMUSG00000016283	H2-M2	histocompatibility 2, M region locus 2 [Source:MGI Symbol;Acc:MGI:95914]	1.62928e-07	38.1928	28.2551	44.569	37.0056	0	4.99639	0	1.66546	22.2194	35.3402	3	0	3
ENSMUSG00000016319	Slc25a5	solute carrier family 25 (mitochondrial carrier, adenine nucleotide translocator), member 5 [Source:MGI Symbol;Acc:MGI:1353496]	3.79378e-05	3810.09	4370.38	4700.81	4293.76	6627.1	5925.71	5816.65	6123.15	0.701233	1829.39	3	3	6
ENSMUSG00000016344	Ppdpf	pancreatic progenitor cell differentiation and proliferation factor [Source:MGI Symbol;Acc:MGI:1913746]	5.73113e-16	665.546	684.232	726.879	692.219	1559.32	1285.32	1348.01	1397.55	0.49531	705.329	3	3	6
ENSMUSG00000016356	Col20a1	collagen, type XX, alpha 1 [Source:MGI Symbol;Acc:MGI:1920618]	0.0160996	14.1455	16.8003	12.1552	14.367	35.8007	18.7364	35.0482	29.8618	0.481117	15.4947	2	2	4
ENSMUSG00000016382	Pls3	plastin 3 (T-isoform) [Source:MGI Symbol;Acc:MGI:104807]	1.81106e-06	913.092	973.656	1064.79	983.847	1860.31	1733.75	1339.92	1644.66	0.598208	660.811	3	3	6
ENSMUSG00000016409	Nkap	NFKB activating protein [Source:MGI Symbol;Acc:MGI:1914300]	0.0143891	140.041	136.694	149.914	142.216	185.633	191.112	187.373	188.039	0.75631	45.8233	3	3	6
ENSMUSG00000016427	Ndufa1	NADH:ubiquinone oxidoreductase subunit A1 [Source:MGI Symbol;Acc:MGI:1929511]	9.39268e-09	263.106	278.733	281.19	274.343	631.153	452.173	502.806	528.711	0.518891	254.368	3	3	6
ENSMUSG00000016458	Wt1	Wilms tumor 1 homolog [Source:MGI Symbol;Acc:MGI:98968]	0.0144945	19.0964	22.1459	33.2241	24.8222	10.6076	7.49458	13.4801	10.5274	2.35786	14.2947	3	0	3
ENSMUSG00000016477	E2f3	E2F transcription factor 3 [Source:MGI Symbol;Acc:MGI:1096340]	0.000667549	227.743	256.587	217.172	233.834	169.722	149.892	150.977	156.863	1.49069	76.9707	3	3	6
ENSMUSG00000016487	Ppfibp1	PTPRF interacting protein, binding protein 1 (liprin beta 1) [Source:MGI Symbol;Acc:MGI:1914783]	1.65934e-12	1327.56	1534.18	1447.28	1436.34	737.229	744.461	855.984	779.225	1.84329	657.111	3	3	6
ENSMUSG00000016494	Cd34	CD34 antigen [Source:MGI Symbol;Acc:MGI:88329]	3.34756e-34	674.033	435.281	435.966	515.093	38.4526	64.953	60.6603	54.6886	9.41866	460.405	3	3	6
ENSMUSG00000016495	Plgrkt	plasminogen receptor, C-terminal lysine transmembrane protein [Source:MGI Symbol;Acc:MGI:1915009]	9.46773e-11	200.159	191.677	175.035	188.957	88.8387	67.4512	60.6603	72.3167	2.6129	116.64	3	3	6
ENSMUSG00000016496	Cd274	CD274 antigen [Source:MGI Symbol;Acc:MGI:1926446]	6.67459e-09	128.017	187.095	169.362	161.491	58.3418	68.7003	48.5282	58.5234	2.75943	102.968	3	3	6
ENSMUSG00000016503	Gtf3a	general transcription factor III A [Source:MGI Symbol;Acc:MGI:1913846]	0.00181065	395.367	360.444	342.776	366.195	537.01	499.639	450.234	495.627	0.738852	129.432	3	3	6
ENSMUSG00000016510	Mtif3	mitochondrial translational initiation factor 3 [Source:MGI Symbol;Acc:MGI:1923616]	2.24559e-10	471.752	471.937	432.724	458.804	739.88	771.942	777.8	763.207	0.601153	304.403	3	3	6
ENSMUSG00000016520	Lnx2	ligand of numb-protein X 2 [Source:MGI Symbol;Acc:MGI:2155959]	0.0387029	499.336	482.628	582.638	521.534	460.105	377.227	427.318	421.55	1.23718	99.984	3	3	6
ENSMUSG00000016526	Dyrk3	dual-specificity tyrosine-(Y)-phosphorylation regulated kinase 3 [Source:MGI Symbol;Acc:MGI:1330300]	6.25193e-14	131.553	134.403	113.448	126.468	25.1931	26.231	39.0922	30.1721	4.19156	96.296	3	2	5
ENSMUSG00000016528	Mapkapk2	MAP kinase-activated protein kinase 2 [Source:MGI Symbol;Acc:MGI:109298]	1.74514e-07	2289.45	2316.16	2187.93	2264.51	1588.49	1621.33	1635.13	1614.98	1.40219	649.529	3	3	6
ENSMUSG00000016534	Lamp2	lysosomal-associated membrane protein 2 [Source:MGI Symbol;Acc:MGI:96748]	6.1341e-26	7711.42	8057.29	8515.91	8094.87	16013.5	16092.1	15356.5	15820.7	0.511664	7725.83	3	3	6
ENSMUSG00000016541	Atxn10	ataxin 10 [Source:MGI Symbol;Acc:MGI:1859293]	1.37562e-06	1901.15	1777.78	1715.5	1798.14	1173.47	1097.96	1327.79	1199.74	1.49878	598.409	3	3	6
ENSMUSG00000016552	Foxred2	FAD-dependent oxidoreductase domain containing 2 [Source:MGI Symbol;Acc:MGI:106315]	1.99025e-05	31.8274	29.0188	25.1207	28.6556	5.3038	6.24548	5.39203	5.6471	5.07439	23.0085	3	0	3
ENSMUSG00000016559	H3f3b	H3,3 histone B [Source:MGI Symbol;Acc:MGI:1101768]	3.30942e-10	3121.91	3087.44	2824.05	3011.14	1980.97	1896.13	1982.92	1953.34	1.54153	1057.8	3	3	6
ENSMUSG00000016619	Nup50	nucleoporin 50 [Source:MGI Symbol;Acc:MGI:1351502]	0.0182733	728.493	739.978	755.241	741.238	807.504	945.566	957.084	903.385	0.820512	162.147	3	3	6
ENSMUSG00000016664	Pacsin2	protein kinase C and casein kinase substrate in neurons 2 [Source:MGI Symbol;Acc:MGI:1345153]	0.0170763	1730.7	1903.78	1730.9	1788.46	1593.79	1475.18	1236.12	1435.03	1.24629	353.428	3	3	6
ENSMUSG00000016756	Cmah	cytidine monophospho-N-acetylneuraminic acid hydroxylase [Source:MGI Symbol;Acc:MGI:103227]	7.75166e-25	275.13	407.026	759.293	480.483	3528.35	4150.75	4878.43	4185.85	0.114788	3705.36	3	3	6
ENSMUSG00000016757	Ttll12	tubulin tyrosine ligase-like family, member 12 [Source:MGI Symbol;Acc:MGI:3039573]	7.97418e-07	595.526	481.101	510.517	529.048	343.421	303.53	303.301	316.751	1.67023	212.297	3	3	6
ENSMUSG00000016758	Bik	BCL2-interacting killer [Source:MGI Symbol;Acc:MGI:1206591]	0.0356033	72.8493	66.4377	94	77.7623	164.418	106.173	84.9244	118.505	0.656194	40.7428	3	3	6
ENSMUSG00000016763	Scube1	signal peptide, CUB domain, EGF-like 1 [Source:MGI Symbol;Acc:MGI:1890616]	2.27899e-47	375.563	314.625	316.845	335.677	6.62975	11.2419	9.43604	9.10255	36.8773	326.575	3	0	3
ENSMUSG00000016833	Mrps18c	mitochondrial ribosomal protein S18C [Source:MGI Symbol;Acc:MGI:1915985]	0.000229506	194.501	213.059	238.241	215.267	359.333	308.527	304.649	324.17	0.664057	108.903	3	3	6
ENSMUSG00000016918	Sulf1	sulfatase 1 [Source:MGI Symbol;Acc:MGI:2138563]	0.0207616	75.6784	59.5648	73.7414	69.6615	42.4304	48.7148	44.4842	45.2098	1.54085	24.4518	3	3	6
ENSMUSG00000016933	Plcg1	phospholipase C, gamma 1 [Source:MGI Symbol;Acc:MGI:97615]	0.000152768	807.708	849.181	861.396	839.428	1092.58	1251.59	1078.4	1140.86	0.735785	301.433	3	3	6
ENSMUSG00000016942	Tmprss6	transmembrane serine protease 6 [Source:MGI Symbol;Acc:MGI:1919003]	7.77236e-16	3082.3	3940.44	4996.59	4006.44	11942.8	11358	10014.3	11105.1	0.360776	7098.62	3	3	6
ENSMUSG00000016946	Kctd5	potassium channel tetramerisation domain containing 5 [Source:MGI Symbol;Acc:MGI:1916509]	1.69016e-06	183.892	165.712	170.983	173.529	83.5349	97.4295	95.7084	92.2243	1.8816	81.3046	3	3	6
ENSMUSG00000017002	Slpi	secretory leukocyte peptidase inhibitor [Source:MGI Symbol;Acc:MGI:109297]	3.5025e-164	4260.62	3872.48	2798.93	3644.01	45.0823	33.7256	45.8322	41.5467	87.7088	3602.46	3	3	6
ENSMUSG00000017009	Sdc4	syndecan 4 [Source:MGI Symbol;Acc:MGI:1349164]	3.24501e-39	2016.44	2243.61	2266.53	2175.53	6652.29	5798.31	5823.39	6091.33	0.357152	3915.8	3	3	6
ENSMUSG00000017119	Nbr1	NBR1, autophagy cargo receptor [Source:MGI Symbol;Acc:MGI:108498]	2.93258e-05	2272.47	2513.94	2805.41	2530.61	3398.41	4092.04	3628.83	3706.43	0.682763	1175.82	3	3	6
ENSMUSG00000017132	Cyth1	cytohesin 1 [Source:MGI Symbol;Acc:MGI:1334257]	0.0161138	589.16	724.705	617.483	643.783	765.073	881.862	784.54	810.492	0.794311	166.709	3	3	6
ENSMUSG00000017144	Rnd3	Rho family GTPase 3 [Source:MGI Symbol;Acc:MGI:1921444]	0.0117395	418	428.409	476.483	440.964	343.421	374.729	256.121	324.757	1.35783	116.207	3	3	6
ENSMUSG00000017146	Brca1	breast cancer 1, early onset [Source:MGI Symbol;Acc:MGI:104537]	4.24754e-08	89.8239	96.9838	73.7414	86.8497	11.9336	24.9819	32.3522	23.0892	3.76148	63.7605	3	2	5
ENSMUSG00000017167	Cntnap1	contactin associated protein-like 1 [Source:MGI Symbol;Acc:MGI:1858201]	0.000815688	89.1167	113.784	136.138	113.013	37.1266	68.7003	64.7043	56.8437	1.98813	56.1692	3	3	6
ENSMUSG00000017176	Nt5c3b	5-nucleotidase, cytosolic IIIB [Source:MGI Symbol;Acc:MGI:1915356]	1.84187e-24	260.985	234.441	244.724	246.717	38.4526	58.7075	59.3123	52.1574	4.73023	194.559	3	3	6
ENSMUSG00000017210	Med24	mediator complex subunit 24 [Source:MGI Symbol;Acc:MGI:1344385]	0.0188625	480.947	462.773	487.017	476.912	411.045	379.725	377.442	389.404	1.22472	87.5085	3	3	6
ENSMUSG00000017221	Psmd3	proteasome (prosome, macropain) 26S subunit, non-ATPase, 3 [Source:MGI Symbol;Acc:MGI:98858]	1.02935e-08	1431.53	1488.36	1593.95	1504.61	2357.54	2393.27	2152.77	2301.19	0.65384	796.582	3	3	6
ENSMUSG00000017288	Vps53	VPS53 GARP complex subunit [Source:MGI Symbol;Acc:MGI:1915549]	0.00722713	502.873	584.957	635.31	574.38	750.488	700.743	775.104	742.111	0.773981	167.732	3	3	6
ENSMUSG00000017299	Dnttip1	deoxynucleotidyltransferase, terminal, interacting protein 1 [Source:MGI Symbol;Acc:MGI:1923483]	4.78366e-07	425.78	425.354	380.862	410.665	270.494	189.863	215.681	225.346	1.82238	185.319	3	3	6
ENSMUSG00000017307	Acot8	acyl-CoA thioesterase 8 [Source:MGI Symbol;Acc:MGI:2158201]	3.13828e-05	157.015	154.258	224.465	178.579	340.769	291.039	311.389	314.399	0.568002	135.82	3	3	6
ENSMUSG00000017309	Cd300lg	CD300 molecule like family member G [Source:MGI Symbol;Acc:MGI:1289168]	1.82564e-08	189.55	245.896	255.259	230.235	534.358	520.873	390.922	482.051	0.477615	251.816	3	3	6
ENSMUSG00000017314	Mpp2	membrane protein, palmitoylated 2 (MAGUK p55 subfamily member 2) [Source:MGI Symbol;Acc:MGI:1858257]	4.37761e-11	103.969	69.4923	42.1379	71.8666	3.97785	6.24548	6.74003	5.65445	12.7097	66.2121	3	0	3
ENSMUSG00000017344	Vtn	vitronectin [Source:MGI Symbol;Acc:MGI:98940]	9.39686e-16	16664.8	20523.1	28225.1	21804.4	65032.6	60325.1	60774.9	62044.2	0.351433	40239.8	3	3	6
ENSMUSG00000017390	Aldoc	aldolase C, fructose-bisphosphate [Source:MGI Symbol;Acc:MGI:101863]	0.0035956	318.981	222.223	247.155	262.786	436.238	442.18	314.085	397.501	0.661096	134.715	3	3	6
ENSMUSG00000017404	Rpl19	ribosomal protein L19 [Source:MGI Symbol;Acc:MGI:98020]	0.00304404	5335.68	4627.73	4028.22	4663.88	3792.22	3447.51	3258.13	3499.28	1.33281	1164.59	3	3	6
ENSMUSG00000017405	Nek8	NIMA (never in mitosis gene a)-related expressed kinase 8 [Source:MGI Symbol;Acc:MGI:1890646]	1.48082e-06	193.793	183.276	162.069	179.713	91.4906	103.675	83.5764	92.914	1.93419	86.7989	3	3	6
ENSMUSG00000017417	Plxdc1	plexin domain containing 1 [Source:MGI Symbol;Acc:MGI:1919574]	0.00917424	28.291	47.3464	41.3276	38.9883	7.9557	28.7292	9.43604	15.3736	2.53605	23.6147	3	1	4
ENSMUSG00000017418	Arl5b	ADP-ribosylation factor-like 5B [Source:MGI Symbol;Acc:MGI:1923119]	4.2748e-08	339.492	467.355	413.276	406.707	753.14	748.209	692.875	731.408	0.556061	324.7	3	3	6
ENSMUSG00000017428	Psmd11	proteasome (prosome, macropain) 26S subunit, non-ATPase, 11 [Source:MGI Symbol;Acc:MGI:1916327]	0.000501884	1712.31	1819.02	2031.53	1854.29	2602.84	2585.63	2270.04	2486.17	0.745841	631.882	3	3	6
ENSMUSG00000017446	C1qtnf1	C1q and tumor necrosis factor related protein 1 [Source:MGI Symbol;Acc:MGI:1919254]	7.34264e-06	583.502	617.03	704.19	634.907	358.007	450.924	376.094	395.008	1.60733	239.899	3	3	6
ENSMUSG00000017453	Pipox	pipecolic acid oxidase [Source:MGI Symbol;Acc:MGI:1197006]	1.32815e-21	1386.26	1745.71	2298.95	1810.31	8222.22	7614.49	5739.81	7192.17	0.251705	5381.87	3	3	6
ENSMUSG00000017466	Timp2	tissue inhibitor of metalloproteinase 2 [Source:MGI Symbol;Acc:MGI:98753]	7.93759e-35	2926.7	1997.71	1991.02	2305.14	502.535	509.631	452.93	488.365	4.72012	1816.78	3	3	6
ENSMUSG00000017478	Zc3h18	zinc finger CCCH-type containing 18 [Source:MGI Symbol;Acc:MGI:1923264]	0.000342122	773.052	743.797	836.276	784.375	975.9	1065.48	1109.41	1050.26	0.746837	265.888	3	3	6
ENSMUSG00000017485	Top2b	topoisomerase (DNA) II beta [Source:MGI Symbol;Acc:MGI:98791]	3.89819e-05	671.204	761.361	707.431	713.332	983.855	971.797	984.044	979.899	0.727965	266.567	3	3	6
ENSMUSG00000017491	Rarb	retinoic acid receptor, beta [Source:MGI Symbol;Acc:MGI:97857]	0.0159513	115.286	108.439	128.845	117.523	76.9051	84.9386	86.2724	82.7054	1.42098	34.8177	3	3	6
ENSMUSG00000017493	Igfbp4	insulin-like growth factor binding protein 4 [Source:MGI Symbol;Acc:MGI:96439]	1.38573e-26	8896.1	10148.9	12852.9	10632.6	32956.5	31504.7	33855.2	32772.1	0.324441	22139.5	3	3	6
ENSMUSG00000017499	Cdc6	cell division cycle 6 [Source:MGI Symbol;Acc:MGI:1345150]	1.08046e-06	41.7292	34.3643	31.6034	35.899	3.97785	3.74729	9.43604	5.72039	6.27562	30.1786	3	0	3
ENSMUSG00000017550	Atad5	ATPase family, AAA domain containing 5 [Source:MGI Symbol;Acc:MGI:2442925]	0.0278247	52.3383	51.1647	44.569	49.3573	21.2152	33.7256	35.0482	29.9963	1.64545	19.361	3	2	5
ENSMUSG00000017561	Crlf3	cytokine receptor-like factor 3 [Source:MGI Symbol;Acc:MGI:1860086]	0.0497734	186.013	191.677	166.931	181.54	111.38	149.892	156.369	139.213	1.30404	42.3269	3	3	6
ENSMUSG00000017607	Tns4	tensin 4 [Source:MGI Symbol;Acc:MGI:2144377]	0.00083029	31.1201	35.128	51.0517	39.0999	7.9557	12.491	20.2201	13.5556	2.88442	25.5444	3	0	3
ENSMUSG00000017615	Tnfaip1	tumor necrosis factor, alpha-induced protein 1 (endothelial) [Source:MGI Symbol;Acc:MGI:104961]	7.89221e-10	1462.64	1482.25	1436.74	1460.55	885.735	986.786	938.212	936.911	1.55889	523.634	3	3	6
ENSMUSG00000017631	Abr	active BCR-related gene [Source:MGI Symbol;Acc:MGI:107771]	6.7085e-96	1467.6	1665.52	1389.74	1507.62	86.1868	124.91	132.105	114.4	13.1785	1393.22	3	3	6
ENSMUSG00000017639	Rab11fip4	RAB11 family interacting protein 4 (class II) [Source:MGI Symbol;Acc:MGI:2442920]	0.0324962	142.162	165.712	166.121	157.999	224.086	196.108	191.417	203.87	0.774995	45.8718	3	3	6
ENSMUSG00000017652	Cd40	CD40 antigen [Source:MGI Symbol;Acc:MGI:88336]	6.08566e-12	65.0693	95.4565	69.6897	76.7385	5.3038	9.99277	14.8281	10.0416	7.6421	66.6969	3	0	3
ENSMUSG00000017667	Zfp334	zinc finger protein 334 [Source:MGI Symbol;Acc:MGI:2388656]	3.0976e-07	122.359	95.4565	73.7414	97.1855	33.1488	36.2238	26.9601	32.1109	3.02656	65.0746	3	3	6
ENSMUSG00000017670	Elmo2	engulfment and cell motility 2 [Source:MGI Symbol;Acc:MGI:2153045]	2.80487e-12	471.752	468.118	499.172	479.681	250.605	251.068	258.817	253.497	1.89226	226.184	3	3	6
ENSMUSG00000017686	Rhot1	ras homolog family member T1 [Source:MGI Symbol;Acc:MGI:1926078]	2.11966e-05	440.632	448.264	455.414	448.103	749.162	763.198	575.599	695.986	0.643839	247.883	3	3	6
ENSMUSG00000017692	Rhbdl3	rhomboid like 3 [Source:MGI Symbol;Acc:MGI:2179276]	9.80995e-05	22.6328	19.0913	30.7931	24.1724	5.3038	2.49819	5.39203	4.39801	5.49622	19.7744	3	0	3
ENSMUSG00000017707	Serinc3	serine incorporator 3 [Source:MGI Symbol;Acc:MGI:1349457]	0.0090821	6385.99	5583.82	5725.9	5898.57	5022.7	4886.47	4829.91	4913.02	1.2006	985.544	3	3	6
ENSMUSG00000017715	Pgs1	phosphatidylglycerophosphate synthase 1 [Source:MGI Symbol;Acc:MGI:1921701]	5.28198e-11	337.37	315.388	349.259	334.006	159.114	156.137	179.285	164.845	2.02618	169.16	3	3	6
ENSMUSG00000017716	Birc5	baculoviral IAP repeat-containing 5 [Source:MGI Symbol;Acc:MGI:1203517]	1.79655e-20	224.206	198.549	223.655	215.47	10.6076	13.7401	40.4402	21.5959	9.97735	193.874	3	1	4
ENSMUSG00000017718	Afmid	arylformamidase [Source:MGI Symbol;Acc:MGI:2448704]	2.35929e-40	634.426	800.307	867.069	767.267	5139.38	5378.61	3488.64	4668.88	0.164336	3901.61	3	3	6
ENSMUSG00000017723	Wfdc2	WAP four-disulfide core domain 2 [Source:MGI Symbol;Acc:MGI:1914951]	0.00658591	120.237	116.075	94	110.104	75.5792	67.4512	22.9161	55.3155	1.99047	54.7884	3	2	5
ENSMUSG00000017724	Etv4	ets variant 4 [Source:MGI Symbol;Acc:MGI:99423]	6.9889e-10	106.799	55.7466	46.1897	69.5782	0	1.2491	2.69601	1.31504	52.9098	68.2632	3	0	3
ENSMUSG00000017734	Dbndd2	dysbindin (dystrobrevin binding protein 1) domain containing 2 [Source:MGI Symbol;Acc:MGI:106562]	1.31963e-12	278.666	251.241	294.155	274.688	121.987	92.4331	117.276	110.566	2.48438	164.122	3	3	6
ENSMUSG00000017754	Pltp	phospholipid transfer protein [Source:MGI Symbol;Acc:MGI:103151]	0.000119933	1894.79	2531.51	2414.02	2280.1	1498.32	1541.38	980	1339.9	1.70169	940.201	3	3	6
ENSMUSG00000017756	Slc12a7	solute carrier family 12, member 7 [Source:MGI Symbol;Acc:MGI:1342283]	3.70697e-06	1244.8	1240.93	1244.69	1243.48	1817.88	1929.85	1613.56	1787.1	0.695807	543.623	3	3	6
ENSMUSG00000017760	Ctsa	cathepsin A [Source:MGI Symbol;Acc:MGI:97748]	2.44635e-05	6603.12	6625.44	6750.98	6659.85	5131.43	4776.54	3996.84	4634.94	1.43688	2024.91	3	3	6
ENSMUSG00000017764	Zswim1	zinc finger SWIM-type containing 1 [Source:MGI Symbol;Acc:MGI:1919221]	0.0389264	103.969	80.1834	92.3793	92.1774	99.4463	131.155	159.065	129.889	0.709664	37.7113	3	3	6
ENSMUSG00000017765	Slc12a4	solute carrier family 12, member 4 [Source:MGI Symbol;Acc:MGI:1309465]	2.06945e-10	618.866	605.576	645.845	623.429	302.317	339.754	378.79	340.287	1.83207	283.142	3	3	6
ENSMUSG00000017774	Myo1c	myosin IC [Source:MGI Symbol;Acc:MGI:106612]	2.00156e-25	2186.89	2179.46	2218.72	2195.03	1081.98	1074.22	1140.41	1098.87	1.99753	1096.16	3	3	6
ENSMUSG00000017778	Cox7c	cytochrome c oxidase subunit 7C [Source:MGI Symbol;Acc:MGI:103226]	7.06632e-10	1034.04	1225.66	1360.57	1206.76	2784.5	2152.19	2213.43	2383.37	0.506323	1176.62	3	3	6
ENSMUSG00000017781	Pitpna	phosphatidylinositol transfer protein, alpha [Source:MGI Symbol;Acc:MGI:99887]	3.2121e-05	1938.64	1855.67	1937.53	1910.62	1518.21	1304.06	1362.83	1395.04	1.36958	515.582	3	3	6
ENSMUSG00000017801	Mlx	MAX-like protein X [Source:MGI Symbol;Acc:MGI:108398]	7.25266e-09	406.683	371.898	413.276	397.286	749.162	618.303	676.699	681.388	0.583054	284.102	3	3	6
ENSMUSG00000017802	Retreg3	reticulophagy regulator family member 3 [Source:MGI Symbol;Acc:MGI:1915248]	9.06675e-13	1024.13	1049.26	1200.93	1091.44	1942.52	2017.29	1849.46	1936.42	0.563637	844.983	3	3	6
ENSMUSG00000017830	Dhx58	DEXH (Asp-Glu-X-His) box polypeptide 58 [Source:MGI Symbol;Acc:MGI:1931560]	2.28903e-06	501.458	450.555	491.069	481.027	255.909	224.837	332.957	271.234	1.77347	209.793	3	3	6
ENSMUSG00000017831	Rab5a	RAB5A, member RAS oncogene family [Source:MGI Symbol;Acc:MGI:105926]	9.69023e-06	610.378	660.559	623.966	631.634	887.061	876.866	874.856	879.594	0.718097	247.96	3	3	6
ENSMUSG00000017861	Mybl2	myeloblastosis oncogene-like 2 [Source:MGI Symbol;Acc:MGI:101785]	3.26323e-08	55.8747	38.1826	43.7586	45.9386	3.97785	9.99277	5.39203	6.45422	7.11762	39.4844	3	0	3
ENSMUSG00000017868	Sgk2	serum/glucocorticoid regulated kinase 2 [Source:MGI Symbol;Acc:MGI:1351318]	1.47794e-12	322.517	345.934	556.707	408.386	1833.79	1643.81	1006.96	1494.85	0.273195	1086.47	3	3	6
ENSMUSG00000017929	B4galt5	UDP-Gal:betaGlcNAc beta 1,4-galactosyltransferase, polypeptide 5 [Source:MGI Symbol;Acc:MGI:1927169]	6.1555e-10	1101.93	1040.09	1175.81	1105.95	613.915	701.992	566.163	627.357	1.76287	478.589	3	3	6
ENSMUSG00000017950	Hnf4a	hepatic nuclear factor 4, alpha [Source:MGI Symbol;Acc:MGI:109128]	1.6085e-21	5982.13	6823.23	8087.24	6964.2	17856.6	19667	16638.4	18054	0.385742	11089.8	3	3	6
ENSMUSG00000017969	Ptgis	prostaglandin I2 (prostacyclin) synthase [Source:MGI Symbol;Acc:MGI:1097156]	5.99485e-08	275.837	138.985	125.603	180.142	43.7564	52.462	55.2683	50.4956	3.56748	129.646	3	3	6
ENSMUSG00000017978	Cadps2	Ca2+-dependent activator protein for secretion 2 [Source:MGI Symbol;Acc:MGI:2443963]	9.148e-15	90.5312	73.3106	70.5	78.1139	218.782	259.812	207.593	228.729	0.341513	150.615	3	3	6
ENSMUSG00000018001	Cyth3	cytohesin 3 [Source:MGI Symbol;Acc:MGI:1335107]	6.92116e-12	462.558	340.589	338.724	380.623	131.269	167.379	113.233	137.293	2.77233	243.33	3	3	6
ENSMUSG00000018008	Cyth4	cytohesin 4 [Source:MGI Symbol;Acc:MGI:2441702]	1.95393e-55	786.49	794.198	812.776	797.821	95.4684	141.148	140.193	125.603	6.35193	672.218	3	3	6
ENSMUSG00000018042	Cyb5r3	cytochrome b5 reductase 3 [Source:MGI Symbol;Acc:MGI:94893]	5.74242e-16	7445.48	8217.66	9298.71	8320.61	16524	15699.9	15960.4	16061.4	0.51805	7740.81	3	3	6
ENSMUSG00000018102	H2bc4	H2B clustered histone 4 [Source:MGI Symbol;Acc:MGI:1915274]	5.40318e-08	743.346	760.597	963.5	822.481	1493.02	1315.3	1445.06	1417.79	0.580113	595.313	3	3	6
ENSMUSG00000018143	Mafk	v-maf musculoaponeurotic fibrosarcoma oncogene family, protein K (avian) [Source:MGI Symbol;Acc:MGI:99951]	1.5674e-05	546.724	596.412	554.276	565.804	360.659	402.209	283.081	348.65	1.62284	217.154	3	3	6
ENSMUSG00000018160	Med1	mediator complex subunit 1 [Source:MGI Symbol;Acc:MGI:1100846]	0.0429275	427.194	491.792	451.362	456.783	466.735	655.776	601.211	574.574	0.794994	117.791	3	3	6
ENSMUSG00000018166	Erbb3	erb-b2 receptor tyrosine kinase 3 [Source:MGI Symbol;Acc:MGI:95411]	3.09844e-06	1093.45	1608.25	1654.72	1452.14	3267.14	3332.59	2159.51	2919.75	0.497352	1467.61	3	3	6
ENSMUSG00000018168	Ikzf3	IKAROS family zinc finger 3 [Source:MGI Symbol;Acc:MGI:1342542]	0.00325218	39.6074	48.1101	32.4138	40.0438	13.2595	12.491	25.6121	17.1209	2.33889	22.9229	3	0	3
ENSMUSG00000018169	Mfng	MFNG O-fucosylpeptide 3-beta-N-acetylglucosaminyltransferase [Source:MGI Symbol;Acc:MGI:1095404]	7.26541e-06	90.5312	68.7287	64.0172	74.4257	31.8228	21.2346	29.6561	27.5712	2.6994	46.8545	3	2	5
ENSMUSG00000018189	Uchl5	ubiquitin carboxyl-terminal esterase L5 [Source:MGI Symbol;Acc:MGI:1914848]	0.000412662	169.039	167.24	177.465	171.248	273.146	237.328	242.641	251.038	0.682159	79.7904	3	3	6
ENSMUSG00000018196	Glrx2	glutaredoxin 2 (thioltransferase) [Source:MGI Symbol;Acc:MGI:1916617]	1.18633e-06	154.186	192.44	184.759	177.128	315.576	303.53	292.517	303.875	0.582899	126.746	3	3	6
ENSMUSG00000018199	Ro60	Ro60, Y RNA binding protein [Source:MGI Symbol;Acc:MGI:106652]	3.10686e-05	151.357	148.148	125.603	141.703	71.6013	68.7003	87.6204	75.974	1.86515	65.7289	3	3	6
ENSMUSG00000018217	Pmp22	peripheral myelin protein 22 [Source:MGI Symbol;Acc:MGI:97631]	3.74491e-21	376.978	310.043	322.517	336.512	104.75	109.921	101.1	105.257	3.19706	231.255	3	3	6
ENSMUSG00000018286	Psmb6	proteasome (prosome, macropain) subunit, beta type 6 [Source:MGI Symbol;Acc:MGI:104880]	0.000275696	1373.53	1154.64	1243.07	1257.08	2031.36	1824.93	1551.56	1802.61	0.697365	545.534	3	3	6
ENSMUSG00000018293	Pfn1	profilin 1 [Source:MGI Symbol;Acc:MGI:97549]	3.70382e-09	7123.67	6990.47	7389.53	7167.89	5054.52	4401.81	4793.51	4749.95	1.50905	2417.94	3	3	6
ENSMUSG00000018322	Tomm34	translocase of outer mitochondrial membrane 34 [Source:MGI Symbol;Acc:MGI:1914395]	0.0148	308.372	293.242	282	294.538	253.257	216.094	214.333	227.894	1.29243	66.6436	3	3	6
ENSMUSG00000018334	Ksr1	kinase suppressor of ras 1 [Source:MGI Symbol;Acc:MGI:105051]	0.000236226	125.188	103.857	114.259	114.434	62.3197	68.7003	63.3563	64.7921	1.76618	49.6422	3	3	6
ENSMUSG00000018339	Gpx3	glutathione peroxidase 3 [Source:MGI Symbol;Acc:MGI:105102]	5.55485e-64	2738.57	2087.82	1700.91	2175.77	152.484	186.115	214.333	184.311	11.8049	1991.46	3	3	6
ENSMUSG00000018363	Smurf2	SMAD specific E3 ubiquitin protein ligase 2 [Source:MGI Symbol;Acc:MGI:1913563]	0.00167809	755.37	725.469	836.276	772.371	954.684	1003.02	1027.18	994.963	0.776282	222.592	3	3	6
ENSMUSG00000018377	Vezf1	vascular endothelial zinc finger 1 [Source:MGI Symbol;Acc:MGI:1313291]	0.000528784	565.82	584.193	473.241	541.085	376.57	403.458	369.354	383.127	1.41229	157.958	3	3	6
ENSMUSG00000018378	Cuedc1	CUE domain containing 1 [Source:MGI Symbol;Acc:MGI:2144281]	7.27104e-08	164.088	129.057	122.362	138.502	51.7121	63.7039	52.5722	55.9961	2.47343	82.5063	3	3	6
ENSMUSG00000018387	Shroom1	shroom family member 1 [Source:MGI Symbol;Acc:MGI:1919024]	6.62986e-24	272.301	229.095	212.31	237.902	636.456	659.523	694.223	663.401	0.35861	425.498	3	3	6
ENSMUSG00000018395	Kif3a	kinesin family member 3A [Source:MGI Symbol;Acc:MGI:107689]	5.84839e-10	244.01	206.95	166.931	205.964	78.2311	67.4512	86.2724	77.3182	2.66384	128.645	3	3	6
ENSMUSG00000018398	sept-08	septin 8 [Source:MGI Symbol;Acc:MGI:894310]	3.07398e-20	545.309	431.463	390.586	455.786	83.5349	126.159	128.061	112.585	4.04838	343.201	3	3	6
ENSMUSG00000018401	Mtmr4	myotubularin related protein 4 [Source:MGI Symbol;Acc:MGI:2180699]	5.82467e-16	454.071	449.791	538.879	480.914	959.988	1016.76	971.912	982.888	0.489286	501.975	3	3	6
ENSMUSG00000018411	Mapt	microtubule-associated protein tau [Source:MGI Symbol;Acc:MGI:97180]	0.0166349	48.0947	54.9829	34.8448	45.9742	83.5349	62.4548	75.4883	73.826	0.622736	27.8519	3	3	6
ENSMUSG00000018415	Gid4	GID complex subunit 4, VID24 homolog [Source:MGI Symbol;Acc:MGI:1914021]	1.71052e-14	341.614	369.607	402.741	371.321	751.814	813.162	700.963	755.313	0.491612	383.992	3	3	6
ENSMUSG00000018417	Myo1b	myosin IB [Source:MGI Symbol;Acc:MGI:107752]	7.67166e-37	1293.61	1205.81	1321.67	1273.69	3659.62	4035.83	3293.18	3662.88	0.347731	2389.18	3	3	6
ENSMUSG00000018425	Dhx40	DEAH (Asp-Glu-Ala-His) box polypeptide 40 [Source:MGI Symbol;Acc:MGI:1914737]	7.44233e-05	504.287	533.793	529.155	522.412	700.102	705.739	721.183	709.008	0.73682	186.597	3	3	6
ENSMUSG00000018427	Ypel2	yippee like 2 [Source:MGI Symbol;Acc:MGI:1925114]	0.0160774	393.952	417.717	455.414	422.361	384.526	237.328	295.213	305.689	1.38167	116.672	3	3	6
ENSMUSG00000018428	Akap1	A kinase (PRKA) anchor protein 1 [Source:MGI Symbol;Acc:MGI:104729]	1.11673e-13	683.935	781.979	1050.21	838.707	2126.82	2199.66	1895.3	2073.93	0.404405	1235.22	3	3	6
ENSMUSG00000018442	Derl2	Der1-like domain family, member 2 [Source:MGI Symbol;Acc:MGI:2151483]	1.03458e-18	601.891	641.467	747.948	663.769	1534.12	1475.18	1387.1	1465.47	0.45294	801.7	3	3	6
ENSMUSG00000018446	C1qbp	complement component 1, q subcomponent binding protein [Source:MGI Symbol;Acc:MGI:1194505]	0.00707119	1020.6	1008.78	1028.33	1019.24	1319.32	1146.67	1291.39	1252.46	0.813787	233.224	3	3	6
ENSMUSG00000018449	Rpain	RPA interacting protein [Source:MGI Symbol;Acc:MGI:1916973]	8.13765e-08	117.408	138.221	145.862	133.83	346.073	258.563	241.293	281.976	0.474615	148.146	3	3	6
ENSMUSG00000018459	Slc13a3	solute carrier family 13 (sodium-dependent dicarboxylate transporter), member 3 [Source:MGI Symbol;Acc:MGI:2149635]	2.21669e-32	1777.38	1646.43	1429.45	1617.75	274.472	380.974	428.666	361.371	4.47672	1256.38	3	3	6
ENSMUSG00000018474	Chd3	chromodomain helicase DNA binding protein 3 [Source:MGI Symbol;Acc:MGI:1344395]	1.20648e-18	1246.22	1331.05	1407.57	1328.28	2540.52	2629.35	2415.63	2528.5	0.525323	1200.22	3	3	6
ENSMUSG00000018500	Adora2b	adenosine A2b receptor [Source:MGI Symbol;Acc:MGI:99403]	0.000116333	24.7546	15.273	15.3965	18.4747	0	1.2491	2.69601	1.31504	14.0488	17.1597	2	0	2
ENSMUSG00000018501	Ncor1	nuclear receptor co-repressor 1 [Source:MGI Symbol;Acc:MGI:1349717]	4.45149e-06	2005.83	2160.37	2332.17	2166.12	2995.32	3436.26	3014.14	3148.58	0.68797	982.451	3	3	6
ENSMUSG00000018507	Trpv2	transient receptor potential cation channel, subfamily V, member 2 [Source:MGI Symbol;Acc:MGI:1341836]	8.86237e-13	159.844	130.584	135.328	141.919	43.7564	23.7328	41.7882	36.4258	3.8961	105.493	3	2	5
ENSMUSG00000018509	Cenpv	centromere protein V [Source:MGI Symbol;Acc:MGI:1920389]	0.00274176	288.568	264.224	299.828	284.206	438.89	343.502	390.922	391.104	0.726677	106.898	3	3	6
ENSMUSG00000018537	Pcgf2	polycomb group ring finger 2 [Source:MGI Symbol;Acc:MGI:99161]	3.712e-11	270.179	284.842	251.207	268.743	131.269	121.162	122.669	125.033	2.14937	143.709	3	3	6
ENSMUSG00000018569	Cldn7	claudin 7 [Source:MGI Symbol;Acc:MGI:1859285]	1.69039e-18	165.502	107.675	99.6724	124.283	2.6519	4.99639	12.1321	6.59345	18.8495	117.69	3	0	3
ENSMUSG00000018570	2810408A11Rik	RIKEN cDNA 2810408A11 gene [Source:MGI Symbol;Acc:MGI:1917669]	4.59867e-05	43.8511	22.1459	14.5862	26.861	3.97785	1.2491	4.04402	3.09032	8.69199	23.7707	2	0	2
ENSMUSG00000018574	Acadvl	acyl-Coenzyme A dehydrogenase, very long chain [Source:MGI Symbol;Acc:MGI:895149]	1.64597e-12	2140.92	2613.98	3314.31	2689.74	6794.17	5985.67	5932.57	6237.47	0.431222	3547.74	3	3	6
ENSMUSG00000018581	Dnah11	dynein, axonemal, heavy chain 11 [Source:MGI Symbol;Acc:MGI:1100864]	1.55387e-06	49.5093	31.3097	28.3621	36.3937	7.9557	4.99639	2.69601	5.21603	6.97727	31.1776	3	0	3
ENSMUSG00000018583	G3bp1	GTPase activating protein (SH3 domain) binding protein 1 [Source:MGI Symbol;Acc:MGI:1351465]	0.000147944	1433.65	1401.3	1489.41	1441.45	940.099	1018.01	1167.37	1041.83	1.38358	399.625	3	3	6
ENSMUSG00000018585	Atox1	antioxidant 1 copper chaperone [Source:MGI Symbol;Acc:MGI:1333855]	0.00010518	1930.86	1730.43	1762.5	1807.93	1434.68	969.299	1056.84	1153.61	1.5672	654.327	3	3	6
ENSMUSG00000018593	Sparc	secreted acidic cysteine rich glycoprotein [Source:MGI Symbol;Acc:MGI:98373]	5.39178e-40	9666.33	7967.18	9084.77	8906.09	1491.69	1446.45	2179.73	1705.96	5.22058	7200.14	3	3	6
ENSMUSG00000018599	Mief2	mitochondrial elongation factor 2 [Source:MGI Symbol;Acc:MGI:2144199]	3.12983e-16	142.87	143.566	161.259	149.232	336.791	362.238	346.438	348.489	0.428225	199.257	3	3	6
ENSMUSG00000018604	Tbx3	T-box 3 [Source:MGI Symbol;Acc:MGI:98495]	1.42561e-06	157.015	196.258	370.328	241.2	522.424	658.274	748.143	642.947	0.375148	401.747	3	3	6
ENSMUSG00000018623	Mmp7	matrix metallopeptidase 7 [Source:MGI Symbol;Acc:MGI:103189]	0.000242976	48.802	16.8003	5.67241	23.7582	0	0	2.69601	0.898671	26.4371	22.8596	2	0	2
ENSMUSG00000018648	Dusp14	dual specificity phosphatase 14 [Source:MGI Symbol;Acc:MGI:1927168]	5.17672e-08	68.6057	63.3831	62.3965	64.7951	21.2152	18.7364	13.4801	17.8106	3.63801	46.9845	3	0	3
ENSMUSG00000018654	Ikzf1	IKAROS family zinc finger 1 [Source:MGI Symbol;Acc:MGI:1342540]	2.81075e-25	273.715	274.915	267.414	272.015	67.6235	73.6967	49.8762	63.7321	4.26809	208.282	3	3	6
ENSMUSG00000018659	Pnpo	pyridoxine 5-phosphate oxidase [Source:MGI Symbol;Acc:MGI:2144151]	8.90747e-11	1022.72	1345.55	1846.78	1405.02	3422.28	3492.47	3498.08	3470.94	0.404794	2065.93	3	3	6
ENSMUSG00000018669	Cdk5rap3	CDK5 regulatory subunit associated protein 3 [Source:MGI Symbol;Acc:MGI:1933126]	0.00147179	672.619	694.159	785.224	717.334	971.922	864.375	1094.58	976.959	0.734252	259.625	3	3	6
ENSMUSG00000018677	Slc25a39	solute carrier family 25, member 39 [Source:MGI Symbol;Acc:MGI:1196386]	8.36626e-08	7489.34	7663.24	8269.57	7807.38	11278.5	10703.5	11131.8	11038	0.707321	3230.58	3	3	6
ENSMUSG00000018678	Sp2	Sp2 transcription factor [Source:MGI Symbol;Acc:MGI:1926162]	5.38881e-06	300.592	294.769	288.483	294.615	151.158	203.603	161.761	172.174	1.71115	122.441	3	3	6
ENSMUSG00000018707	Dync1h1	dynein cytoplasmic 1 heavy chain 1 [Source:MGI Symbol;Acc:MGI:103147]	2.03181e-06	3457.87	3770.91	3446.4	3558.39	2323.07	2691.8	2410.24	2475.03	1.43771	1083.36	3	3	6
ENSMUSG00000018727	Cpsf4l	cleavage and polyadenylation specific factor 4-like [Source:MGI Symbol;Acc:MGI:1277182]	2.72704e-21	10.6091	10.6911	12.9655	11.4219	116.684	103.675	82.2284	100.862	0.113243	89.4404	0	3	3
ENSMUSG00000018733	Pex12	peroxisomal biogenesis factor 12 [Source:MGI Symbol;Acc:MGI:2144177]	0.000157625	141.455	144.33	153.155	146.313	202.87	236.079	237.249	225.4	0.649129	79.0861	3	3	6
ENSMUSG00000018736	Ndel1	nudE neurodevelopment protein 1 like 1 [Source:MGI Symbol;Acc:MGI:1932915]	0.0348457	902.483	846.126	778.741	842.45	759.77	691.999	641.651	697.807	1.20728	144.643	3	3	6
ENSMUSG00000018750	Zbtb4	zinc finger and BTB domain containing 4 [Source:MGI Symbol;Acc:MGI:1922830]	1.97229e-14	919.457	1006.49	888.138	938.029	422.978	435.935	514.938	457.95	2.04832	480.079	3	3	6
ENSMUSG00000018752	Tnfsfm13	tumor necrosis factor (ligand) superfamily, membrane-bound member 13 [Source:MGI Symbol;Acc:MGI:3845075]	6.15301e-09	439.218	444.445	453.793	445.819	217.456	206.101	279.037	234.198	1.9036	211.621	3	3	6
ENSMUSG00000018761	Mpdu1	mannose-P-dolichol utilization defect 1 [Source:MGI Symbol;Acc:MGI:1346040]	0.000336359	949.163	910.273	1016.17	958.536	1275.56	1244.1	1222.64	1247.43	0.768405	288.899	3	3	6
ENSMUSG00000018770	Atp5g3	ATP synthase, H+ transporting, mitochondrial F0 complex, subunit C3 (subunit 9) [Source:MGI Symbol;Acc:MGI:2442035]	2.38902e-13	2139.51	2199.32	2583.38	2307.4	4724.36	4094.54	4242.18	4353.69	0.529987	2046.29	3	3	6
ENSMUSG00000018774	Cd68	CD68 antigen [Source:MGI Symbol;Acc:MGI:88342]	1.79371e-196	3772.61	3712.11	3636.02	3706.91	399.111	432.187	417.882	416.393	8.90242	3290.52	3	3	6
ENSMUSG00000018796	Acsl1	acyl-CoA synthetase long-chain family member 1 [Source:MGI Symbol;Acc:MGI:102797]	4.17534e-35	2329.06	3277.59	5309.38	3638.68	32312.1	32001.8	29997.2	31437	0.115745	27798.4	3	3	6
ENSMUSG00000018800	Abca5	ATP-binding cassette, sub-family A (ABC1), member 5 [Source:MGI Symbol;Acc:MGI:2386607]	7.17962e-28	495.8	488.737	369.517	451.351	90.1646	113.668	87.6204	97.1509	4.64588	354.2	3	3	6
ENSMUSG00000018819	Lsp1	lymphocyte specific 1 [Source:MGI Symbol;Acc:MGI:96832]	1.81015e-42	792.148	615.503	551.845	653.165	106.076	93.6822	99.7525	99.8369	6.54232	553.328	3	3	6
ENSMUSG00000018821	Avpi1	arginine vasopressin-induced 1 [Source:MGI Symbol;Acc:MGI:1916784]	3.68596e-10	836.706	852.235	743.896	810.946	477.342	415.949	479.89	457.727	1.77168	353.219	3	3	6
ENSMUSG00000018830	Myh11	myosin, heavy polypeptide 11, smooth muscle [Source:MGI Symbol;Acc:MGI:102643]	0.00882959	148.528	93.1655	117.5	119.731	50.3861	86.1876	78.1844	71.586	1.67255	48.145	3	3	6
ENSMUSG00000018841	Rad51d	RAD51 paralog D [Source:MGI Symbol;Acc:MGI:1261809]	0.00380615	205.817	220.695	215.552	214.021	287.731	291.039	276.341	285.037	0.750854	71.016	3	3	6
ENSMUSG00000018846	Pank3	pantothenate kinase 3 [Source:MGI Symbol;Acc:MGI:2387464]	2.10446e-11	542.48	643.758	734.172	640.137	1434.68	1585.1	1178.16	1399.31	0.457465	759.176	3	3	6
ENSMUSG00000018849	Wwc1	WW, C2 and coiled-coil domain containing 1 [Source:MGI Symbol;Acc:MGI:2388637]	7.32323e-07	1082.84	1152.35	1136.1	1123.76	1908.04	2071	1524.6	1834.55	0.612557	710.783	3	3	6
ENSMUSG00000018858	Mrpl58	mitochondrial ribosomal protein L58 [Source:MGI Symbol;Acc:MGI:1915822]	0.00726751	429.316	432.99	397.879	420.062	563.529	479.653	582.339	541.84	0.77525	121.778	3	3	6
ENSMUSG00000018861	Fdxr	ferredoxin reductase [Source:MGI Symbol;Acc:MGI:104724]	2.64403e-05	194.501	204.659	221.224	206.794	328.836	314.772	304.649	316.086	0.654235	109.291	3	3	6
ENSMUSG00000018900	Slc22a5	solute carrier family 22 (organic cation transporter), member 5 [Source:MGI Symbol;Acc:MGI:1329012]	6.23314e-05	123.773	147.385	226.897	166.018	452.149	380.974	249.381	360.835	0.460095	194.817	3	3	6
ENSMUSG00000018909	Arrb1	arrestin, beta 1 [Source:MGI Symbol;Acc:MGI:99473]	2.99394e-20	963.309	874.381	873.552	903.747	311.598	408.454	359.918	359.99	2.51048	543.757	3	3	6
ENSMUSG00000018920	Cxcl16	chemokine (C-X-C motif) ligand 16 [Source:MGI Symbol;Acc:MGI:1932682]	5.829e-99	2051.8	1792.29	1632.03	1825.38	214.804	214.845	223.769	217.806	8.38075	1607.57	3	3	6
ENSMUSG00000018923	Med11	mediator complex subunit 11 [Source:MGI Symbol;Acc:MGI:1913422]	0.000885758	212.183	159.603	197.724	189.837	121.987	119.913	122.669	121.523	1.56214	68.3135	3	3	6
ENSMUSG00000018927	Ccl6	chemokine (C-C motif) ligand 6 [Source:MGI Symbol;Acc:MGI:98263]	1.37251e-38	773.759	1121.8	1066.41	987.326	193.589	183.617	194.113	190.44	5.18445	796.886	3	3	6
ENSMUSG00000018930	Ccl4	chemokine (C-C motif) ligand 4 [Source:MGI Symbol;Acc:MGI:98261]	3.78992e-09	54.4602	43.5281	40.5172	46.1685	7.9557	1.2491	1.34801	3.5176	13.125	42.6509	3	0	3
ENSMUSG00000018931	Natd1	N-acetyltransferase domain containing 1 [Source:MGI Symbol;Acc:MGI:1344388]	1.8442e-13	470.338	465.827	452.172	462.779	217.456	243.574	233.205	231.412	1.99981	231.368	3	3	6
ENSMUSG00000018932	Map2k3	mitogen-activated protein kinase kinase 3 [Source:MGI Symbol;Acc:MGI:1346868]	1.01337e-08	852.974	826.271	934.327	871.191	1364.4	1490.17	1304.87	1386.48	0.628346	515.291	3	3	6
ENSMUSG00000018965	Ywhah	tyrosine 3-monooxygenase/tryptophan 5-monooxygenase activation protein, eta polypeptide [Source:MGI Symbol;Acc:MGI:109194]	5.23686e-25	1920.25	1784.65	1979.67	1894.86	645.738	687.003	830.372	721.038	2.62796	1173.82	3	3	6
ENSMUSG00000018983	E2f2	E2F transcription factor 2 [Source:MGI Symbol;Acc:MGI:1096341]	3.89628e-06	86.9948	80.1834	75.3621	80.8468	30.4969	33.7256	36.3962	33.5395	2.41049	47.3072	3	3	6
ENSMUSG00000018995	Nars2	asparaginyl-tRNA synthetase 2 (mitochondrial)(putative) [Source:MGI Symbol;Acc:MGI:2142075]	8.06297e-26	97.6039	106.148	130.465	111.406	412.371	364.736	390.922	389.343	0.286138	277.937	3	3	6
ENSMUSG00000018999	Slc35b4	solute carrier family 35, member B4 [Source:MGI Symbol;Acc:MGI:1931249]	6.55521e-05	379.099	322.261	421.379	374.247	543.64	597.068	552.683	564.463	0.663013	190.217	3	3	6
ENSMUSG00000019027	Dnah1	dynein, axonemal, heavy chain 1 [Source:MGI Symbol;Acc:MGI:107721]	3.69951e-15	91.2385	103.093	93.1897	95.8404	0	1.2491	5.39203	2.21371	43.2941	93.6267	3	0	3
ENSMUSG00000019039	Dalrd3	DALR anticodon binding domain containing 3 [Source:MGI Symbol;Acc:MGI:1915039]	0.000396126	681.106	528.447	619.103	609.552	1075.35	818.158	845.2	912.901	0.667709	303.349	3	3	6
ENSMUSG00000019066	Rab3d	RAB3D, member RAS oncogene family [Source:MGI Symbol;Acc:MGI:97844]	2.32201e-09	783.661	683.468	674.207	713.779	332.814	374.729	218.377	308.64	2.31266	405.139	3	3	6
ENSMUSG00000019080	Mfsd3	major facilitator superfamily domain containing 3 [Source:MGI Symbol;Acc:MGI:1916822]	1.20774e-06	86.2875	94.6928	96.431	92.4705	218.782	182.368	152.325	184.492	0.501218	92.0211	3	3	6
ENSMUSG00000019082	Slc25a22	solute carrier family 25 (mitochondrial carrier, glutamate), member 22 [Source:MGI Symbol;Acc:MGI:1915517]	1.60492e-15	1690.39	2075.61	2769.76	2178.58	5867.33	6600.23	5688.59	6052.05	0.359975	3873.46	3	3	6
ENSMUSG00000019087	Atp6ap1	ATPase, H+ transporting, lysosomal accessory protein 1 [Source:MGI Symbol;Acc:MGI:109629]	1.2254e-06	1906.81	1832.76	1921.33	1886.97	1394.9	1271.58	1372.27	1346.25	1.40165	540.718	3	3	6
ENSMUSG00000019088	Dnase1l1	deoxyribonuclease 1-like 1 [Source:MGI Symbol;Acc:MGI:109628]	2.24807e-09	223.499	221.459	211.5	218.819	118.01	84.9386	94.3604	99.1029	2.208	119.716	3	3	6
ENSMUSG00000019139	Isyna1	myo-inositol 1-phosphate synthase A1 [Source:MGI Symbol;Acc:MGI:1919030]	1.6441e-26	744.761	618.558	666.914	676.744	133.921	122.411	200.853	152.395	4.44072	524.349	3	3	6
ENSMUSG00000019143	Hars2	histidyl-tRNA synthetase 2 [Source:MGI Symbol;Acc:MGI:1918041]	1.8012e-06	214.304	224.514	226.086	221.635	371.266	338.505	343.742	351.171	0.631131	129.536	3	3	6
ENSMUSG00000019158	Tmem160	transmembrane protein 160 [Source:MGI Symbol;Acc:MGI:1916344]	0.0433096	274.423	264.987	282	273.803	339.443	319.769	332.957	330.723	0.827893	56.9199	3	3	6
ENSMUSG00000019188	H13	histocompatibility 13 [Source:MGI Symbol;Acc:MGI:95886]	0.00477518	2969.85	2688.05	2963.43	2873.78	3511.12	3331.34	3822.95	3555.13	0.808346	681.357	3	3	6
ENSMUSG00000019189	Rnf145	ring finger protein 145 [Source:MGI Symbol;Acc:MGI:1921565]	0.0123006	673.326	646.813	647.466	655.868	487.95	567.09	537.855	530.965	1.23524	124.903	3	3	6
ENSMUSG00000019194	Scn1b	sodium channel, voltage-gated, type I, beta [Source:MGI Symbol;Acc:MGI:98247]	5.01536e-34	626.646	539.138	541.31	569.031	156.462	136.151	115.928	136.181	4.1785	432.851	3	3	6
ENSMUSG00000019210	Atp6v1e1	ATPase, H+ transporting, lysosomal V1 subunit E1 [Source:MGI Symbol;Acc:MGI:894326]	0.0212334	1652.19	1638.8	1517.78	1602.92	1482.41	1241.6	1217.25	1313.76	1.22011	289.168	3	3	6
ENSMUSG00000019214	Chtf18	CTF18, chromosome transmission fidelity factor 18 [Source:MGI Symbol;Acc:MGI:2384887]	6.72367e-09	58.7038	52.692	57.5345	56.3101	7.9557	7.49458	16.1761	10.5421	5.34144	45.768	3	0	3
ENSMUSG00000019232	Etnppl	ethanolamine phosphate phospholyase [Source:MGI Symbol;Acc:MGI:1919010]	2.3429e-27	468.923	671.25	801.431	647.201	5094.3	5363.62	2903.61	4453.84	0.145313	3806.64	3	3	6
ENSMUSG00000019261	Map1s	microtubule-associated protein 1S [Source:MGI Symbol;Acc:MGI:2443304]	3.03808e-17	476.703	431.463	439.207	449.125	165.744	142.397	198.157	168.766	2.66123	280.359	3	3	6
ENSMUSG00000019278	Dpep1	dipeptidase 1 [Source:MGI Symbol;Acc:MGI:94917]	0.0189311	60.1184	46.5827	33.2241	46.6418	25.1931	31.2274	18.8721	25.0975	1.85842	21.5442	3	1	4
ENSMUSG00000019295	Tmem129	transmembrane protein 129 [Source:MGI Symbol;Acc:MGI:1915616]	0.0090379	336.663	344.407	381.672	354.247	470.712	482.151	412.49	455.118	0.778364	100.87	3	3	6
ENSMUSG00000019297	Nop9	NOP9 nucleolar protein [Source:MGI Symbol;Acc:MGI:1915092]	5.47174e-11	2027.76	2563.58	2963.43	2518.26	5518.61	4903.95	5038.85	5153.8	0.488621	2635.55	3	3	6
ENSMUSG00000019302	Atp6v0a1	ATPase, H+ transporting, lysosomal V0 subunit A1 [Source:MGI Symbol;Acc:MGI:103286]	0.000112637	2122.53	2268.05	2279.5	2223.36	1740.97	1742.49	1591.99	1691.82	1.31418	531.54	3	3	6
ENSMUSG00000019303	Psmc3ip	proteasome (prosome, macropain) 26S subunit, ATPase 3, interacting protein [Source:MGI Symbol;Acc:MGI:1098610]	0.00437099	128.017	100.802	132.086	120.302	196.241	159.884	176.589	177.571	0.677484	57.2696	3	3	6
ENSMUSG00000019312	Grb7	growth factor receptor bound protein 7 [Source:MGI Symbol;Acc:MGI:102683]	1.10255e-06	1171.25	1405.88	1721.98	1433.04	3595.98	3286.37	2123.11	3001.82	0.47739	1568.78	3	3	6
ENSMUSG00000019368	Sec14l4	SEC14-like lipid binding 4 [Source:MGI Symbol;Acc:MGI:2144095]	1.22101e-34	984.527	1018.71	1288.45	1097.23	3761.72	4049.57	3446.85	3752.72	0.292383	2655.49	3	3	6
ENSMUSG00000019370	Calm3	calmodulin 3 [Source:MGI Symbol;Acc:MGI:103249]	1.89947e-17	2834.05	2392.52	2602.02	2609.53	1262.31	1240.35	1389.79	1297.48	2.01122	1312.05	3	3	6
ENSMUSG00000019373	Cops3	COP9 signalosome subunit 3 [Source:MGI Symbol;Acc:MGI:1349409]	3.25947e-09	520.554	505.537	577.776	534.622	932.143	913.089	823.632	889.621	0.600955	354.999	3	3	6
ENSMUSG00000019428	Fkbp8	FK506 binding protein 8 [Source:MGI Symbol;Acc:MGI:1341070]	4.73848e-08	3582.35	3725.86	3871.83	3726.68	7052.73	6592.73	5238.35	6294.6	0.592043	2567.93	3	3	6
ENSMUSG00000019432	Ddx39b	DEAD (Asp-Glu-Ala-Asp) box polypeptide 39B [Source:MGI Symbol;Acc:MGI:99240]	4.02749e-11	1918.84	1701.42	1536.41	1718.89	940.099	928.079	1002.92	957.031	1.79606	761.857	3	3	6
ENSMUSG00000019433	Gipc1	GIPC PDZ domain containing family, member 1 [Source:MGI Symbol;Acc:MGI:1926252]	6.86966e-15	708.69	602.521	615.052	642.087	279.776	226.086	303.301	269.721	2.38056	372.366	3	3	6
ENSMUSG00000019461	Plscr3	phospholipid scramblase 3 [Source:MGI Symbol;Acc:MGI:1917560]	1.65223e-20	831.048	655.977	589.931	692.319	230.715	206.101	230.509	222.442	3.11236	469.877	3	3	6
ENSMUSG00000019464	Ptger1	prostaglandin E receptor 1 (subtype EP1) [Source:MGI Symbol;Acc:MGI:97793]	2.32732e-14	858.632	890.418	894.621	881.223	433.586	488.397	490.674	470.886	1.87142	410.338	3	3	6
ENSMUSG00000019467	Arhgef25	Rho guanine nucleotide exchange factor (GEF) 25 [Source:MGI Symbol;Acc:MGI:1277173]	5.03898e-10	154.186	95.4565	101.293	116.978	29.1709	34.9747	18.8721	27.6726	4.22724	89.3059	3	2	5
ENSMUSG00000019478	Rab4a	RAB4A, member RAS oncogene family [Source:MGI Symbol;Acc:MGI:105069]	7.32368e-16	415.878	381.826	442.448	413.384	898.995	825.653	795.324	839.99	0.492129	426.606	3	3	6
ENSMUSG00000019487	Trip10	thyroid hormone receptor interactor 10 [Source:MGI Symbol;Acc:MGI:2146901]	2.46839e-07	355.052	290.188	252.017	299.086	161.766	147.393	144.237	151.132	1.97897	147.954	3	3	6
ENSMUSG00000019494	Cops6	COP9 signalosome subunit 6 [Source:MGI Symbol;Acc:MGI:1349439]	4.21996e-08	901.068	943.873	994.293	946.412	1531.47	1391.49	1387.1	1436.69	0.658745	490.276	3	3	6
ENSMUSG00000019505	Ubb	ubiquitin B [Source:MGI Symbol;Acc:MGI:98888]	0.00904878	6673.85	7645.68	7515.14	7278.22	6450.75	5763.33	5377.2	5863.76	1.24122	1414.46	3	3	6
ENSMUSG00000019528	Gyg	glycogenin [Source:MGI Symbol;Acc:MGI:1351614]	8.1363e-15	394.659	380.298	405.983	393.647	161.766	163.632	194.113	173.17	2.27318	220.477	3	3	6
ENSMUSG00000019539	Rcn3	reticulocalbin 3, EF-hand calcium binding domain [Source:MGI Symbol;Acc:MGI:1277122]	1.3946e-17	555.211	391.753	457.845	468.27	168.396	131.155	145.585	148.379	3.15591	319.891	3	3	6
ENSMUSG00000019558	Slc6a8	solute carrier family 6 (neurotransmitter transporter, creatine), member 8 [Source:MGI Symbol;Acc:MGI:2147834]	2.31219e-35	835.999	832.38	767.396	811.925	179.003	146.144	225.117	183.422	4.42655	628.504	3	3	6
ENSMUSG00000019564	Arid3a	AT rich interactive domain 3A (BRIGHT-like) [Source:MGI Symbol;Acc:MGI:1328360]	0.00158346	54.4602	62.6194	64.0172	60.3656	23.8671	34.9747	33.7002	30.8473	1.95692	29.5183	3	2	5
ENSMUSG00000019577	Pdk4	pyruvate dehydrogenase kinase, isoenzyme 4 [Source:MGI Symbol;Acc:MGI:1351481]	1.25736e-14	241.181	617.794	555.086	471.354	92.8165	81.1913	56.6163	76.8747	6.13145	394.479	3	3	6
ENSMUSG00000019579	Mydgf	myeloid derived growth factor [Source:MGI Symbol;Acc:MGI:2156020]	0.00698866	823.268	749.906	784.414	785.863	1132.36	886.858	1009.66	1009.63	0.77837	223.763	3	3	6
ENSMUSG00000019590	Cyb561	cytochrome b-561 [Source:MGI Symbol;Acc:MGI:103253]	3.3017e-05	334.541	242.078	237.431	271.35	84.8608	89.9349	176.589	117.128	2.31669	154.222	3	3	6
ENSMUSG00000019647	Sema6a	sema domain, transmembrane domain (TM), and cytoplasmic domain, (semaphorin) 6A [Source:MGI Symbol;Acc:MGI:1203727]	1.25026e-05	340.907	327.607	287.672	318.728	212.152	192.361	190.069	198.194	1.60817	120.535	3	3	6
ENSMUSG00000019689	Fmc1	formation of mitochondrial complex V assembly factor 1 [Source:MGI Symbol;Acc:MGI:1913367]	3.23354e-26	82.0439	92.4018	105.345	93.2635	360.659	348.498	307.345	338.834	0.275249	245.57	3	3	6
ENSMUSG00000019699	Akt3	thymoma viral proto-oncogene 3 [Source:MGI Symbol;Acc:MGI:1345147]	4.27313e-11	182.477	189.386	184.759	185.54	66.2975	82.4404	78.1844	75.6407	2.45292	109.9	3	3	6
ENSMUSG00000019710	Mrpl24	mitochondrial ribosomal protein L24 [Source:MGI Symbol;Acc:MGI:1914957]	9.06489e-06	647.157	718.596	728.5	698.084	1111.15	999.277	951.692	1020.71	0.683923	322.621	3	3	6
ENSMUSG00000019715	Gle1	GLE1 RNA export mediator (yeast) [Source:MGI Symbol;Acc:MGI:1921662]	3.35288e-08	449.12	480.337	488.638	472.698	767.725	729.472	714.443	737.214	0.641196	264.515	3	3	6
ENSMUSG00000019718	L3hypdh	L-3-hydroxyproline dehydratase (trans-) [Source:MGI Symbol;Acc:MGI:1914467]	6.32521e-06	156.308	158.076	177.465	163.95	372.592	377.227	227.813	325.877	0.503103	161.928	3	3	6
ENSMUSG00000019726	Lyst	lysosomal trafficking regulator [Source:MGI Symbol;Acc:MGI:107448]	0.000258237	282.91	390.99	367.086	346.995	478.668	814.411	548.639	613.906	0.565226	266.911	3	3	6
ENSMUSG00000019731	Slc35e1	solute carrier family 35, member E1 [Source:MGI Symbol;Acc:MGI:2142403]	0.00430386	797.806	776.634	854.103	809.514	938.773	1035.5	1101.32	1025.2	0.789617	215.684	3	3	6
ENSMUSG00000019737	Syne4	spectrin repeat containing, nuclear envelope family member 4 [Source:MGI Symbol;Acc:MGI:2141950]	0.028694	18.3892	12.2184	12.1552	14.2543	29.1709	21.2346	32.3522	27.5859	0.516722	13.3316	1	2	3
ENSMUSG00000019738	Polr2i	polymerase (RNA) II (DNA directed) polypeptide I [Source:MGI Symbol;Acc:MGI:1917170]	9.67423e-07	221.377	210.004	233.379	221.587	426.956	329.761	380.138	378.952	0.584736	157.365	3	3	6
ENSMUSG00000019762	Iyd	iodotyrosine deiodinase [Source:MGI Symbol;Acc:MGI:1917587]	9.07897e-12	609.671	725.469	786.034	707.058	1446.61	1379	1265.78	1363.8	0.518448	656.739	3	3	6
ENSMUSG00000019763	Rmnd1	required for meiotic nuclear division 1 homolog [Source:MGI Symbol;Acc:MGI:1913334]	3.85032e-10	275.837	232.15	294.155	267.381	605.959	490.895	510.894	535.916	0.498923	268.535	3	3	6
ENSMUSG00000019768	Esr1	estrogen receptor 1 (alpha) [Source:MGI Symbol;Acc:MGI:1352467]	0.0012635	185.306	231.386	206.638	207.777	267.842	348.498	301.953	306.098	0.678792	98.3209	3	3	6
ENSMUSG00000019773	Fbxo5	F-box protein 5 [Source:MGI Symbol;Acc:MGI:1914391]	0.000211172	36.071	34.3643	45.3793	38.6049	14.5855	12.491	13.4801	13.5188	2.85564	25.0861	3	0	3
ENSMUSG00000019774	Mtrf1l	mitochondrial translational release factor 1-like [Source:MGI Symbol;Acc:MGI:1918830]	0.00410114	57.9965	41.2372	45.3793	48.2043	94.1425	63.7039	95.7084	84.5183	0.570342	36.3139	3	3	6
ENSMUSG00000019779	Frk	fyn-related kinase [Source:MGI Symbol;Acc:MGI:103265]	8.686e-15	251.083	277.969	225.276	251.443	84.8608	94.9313	93.0124	90.9349	2.76508	160.508	3	3	6
ENSMUSG00000019790	Stxbp5	syntaxin binding protein 5 (tomosyn) [Source:MGI Symbol;Acc:MGI:1926058]	0.00030748	233.401	240.55	273.897	249.282	355.355	399.711	337.002	364.022	0.6848	114.74	3	3	6
ENSMUSG00000019791	Hint3	histidine triad nucleotide binding protein 3 [Source:MGI Symbol;Acc:MGI:1914097]	3.61726e-05	133.675	153.494	127.224	138.131	242.649	202.354	243.989	229.664	0.601449	91.5329	3	3	6
ENSMUSG00000019794	Katna1	katanin p60 (ATPase-containing) subunit A1 [Source:MGI Symbol;Acc:MGI:1344353]	0.0184898	195.915	188.622	212.31	198.949	229.389	268.556	276.341	258.096	0.770836	59.1463	3	3	6
ENSMUSG00000019795	Pcmt1	protein-L-isoaspartate (D-aspartate) O-methyltransferase 1 [Source:MGI Symbol;Acc:MGI:97502]	0.00184436	461.143	507.065	478.914	482.374	713.361	672.014	566.163	650.513	0.741529	168.139	3	3	6
ENSMUSG00000019796	Lrp11	low density lipoprotein receptor-related protein 11 [Source:MGI Symbol;Acc:MGI:2442989]	0.000222531	88.4094	73.3106	81.8448	81.1882	29.1709	17.4873	51.2242	32.6275	2.48834	48.5607	3	2	5
ENSMUSG00000019797	1700021F05Rik	RIKEN cDNA 1700021F05 gene [Source:MGI Symbol;Acc:MGI:1915101]	0.000168926	167.624	201.604	166.931	178.72	282.428	247.321	314.085	281.278	0.635385	102.558	3	3	6
ENSMUSG00000019802	Sec63	SEC63-like (S, cerevisiae) [Source:MGI Symbol;Acc:MGI:2155302]	1.61397e-23	1185.39	1449.41	1472.4	1369.07	3184.93	3185.2	3355.19	3241.77	0.42232	1872.7	3	3	6
ENSMUSG00000019806	Aig1	androgen-induced 1 [Source:MGI Symbol;Acc:MGI:1913503]	5.16981e-15	525.505	498.664	479.724	501.298	236.019	247.321	243.989	242.443	2.06769	258.855	3	3	6
ENSMUSG00000019808	Adat2	adenosine deaminase, tRNA-specific 2 [Source:MGI Symbol;Acc:MGI:1914007]	0.0335308	87.7021	93.1655	102.914	94.5938	124.639	119.913	134.801	126.451	0.748066	31.8573	3	3	6
ENSMUSG00000019809	Pex3	peroxisomal biogenesis factor 3 [Source:MGI Symbol;Acc:MGI:1929646]	8.56766e-08	277.252	309.279	324.948	303.826	592.7	510.88	478.542	527.374	0.576111	223.548	3	3	6
ENSMUSG00000019810	Fuca2	fucosidase, alpha-L- 2, plasma [Source:MGI Symbol;Acc:MGI:1914098]	6.2855e-23	434.974	431.463	436.776	434.404	167.07	166.13	156.369	163.189	2.66196	271.215	3	3	6
ENSMUSG00000019817	Plagl1	pleiomorphic adenoma gene-like 1 [Source:MGI Symbol;Acc:MGI:1100874]	8.10918e-05	86.2875	93.1655	109.397	96.2832	18.5633	18.7364	57.9643	31.7547	3.0321	64.5285	3	1	4
ENSMUSG00000019818	Cd164	CD164 antigen [Source:MGI Symbol;Acc:MGI:1859568]	1.15119e-13	4078.86	4267.28	4778.6	4374.91	7366.98	7462.1	7737.56	7522.21	0.581599	3147.3	3	3	6
ENSMUSG00000019822	Smpd2	sphingomyelin phosphodiesterase 2, neutral [Source:MGI Symbol;Acc:MGI:1278330]	1.27164e-06	326.054	304.697	307.121	312.624	537.01	440.931	568.859	515.6	0.60633	202.976	3	3	6
ENSMUSG00000019823	Mical1	microtubule associated monooxygenase, calponin and LIM domain containing 1 [Source:MGI Symbol;Acc:MGI:2385847]	2.70449e-33	241.181	203.131	194.483	212.932	19.8893	14.9892	21.5681	18.8155	11.3168	194.116	3	0	3
ENSMUSG00000019838	Slc16a10	solute carrier family 16 (monocarboxylic acid transporters), member 10 [Source:MGI Symbol;Acc:MGI:1919722]	2.24252e-26	560.869	598.703	670.966	610.179	2141.41	2460.72	1680.96	2094.36	0.291343	1484.18	3	3	6
ENSMUSG00000019841	Rev3l	REV3 like, DNA directed polymerase zeta catalytic subunit [Source:MGI Symbol;Acc:MGI:1337131]	8.44017e-08	195.915	225.277	243.914	221.702	367.288	434.685	389.574	397.183	0.558187	175.481	3	3	6
ENSMUSG00000019843	Fyn	Fyn proto-oncogene [Source:MGI Symbol;Acc:MGI:95602]	8.18003e-06	427.901	451.318	441.638	440.286	246.627	292.288	307.345	282.087	1.56082	158.199	3	3	6
ENSMUSG00000019846	Lama4	laminin, alpha 4 [Source:MGI Symbol;Acc:MGI:109321]	1.88667e-16	292.812	258.114	296.586	282.504	100.772	111.17	97.0564	102.999	2.74277	179.505	3	3	6
ENSMUSG00000019849	Prep	prolyl endopeptidase [Source:MGI Symbol;Acc:MGI:1270863]	1.22389e-05	712.933	609.394	725.259	682.529	1009.05	1005.52	958.432	991.001	0.688726	308.473	3	3	6
ENSMUSG00000019850	Tnfaip3	tumor necrosis factor, alpha-induced protein 3 [Source:MGI Symbol;Acc:MGI:1196377]	5.31279e-41	401.732	378.771	350.069	376.858	57.0159	59.9566	72.7923	63.2549	5.95775	313.603	3	3	6
ENSMUSG00000019851	Perp	PERP, TP53 apoptosis effector [Source:MGI Symbol;Acc:MGI:1929938]	1.94081e-07	1303.51	1457.81	1649.86	1470.39	2565.71	2219.64	2329.36	2371.57	0.620008	901.177	3	3	6
ENSMUSG00000019852	Arfgef3	ARFGEF family member 3 [Source:MGI Symbol;Acc:MGI:106387]	7.50806e-07	43.1438	29.0188	25.931	32.6979	2.6519	1.2491	0	1.30033	25.1458	31.3975	3	0	3
ENSMUSG00000019853	Hebp2	heme binding protein 2 [Source:MGI Symbol;Acc:MGI:1860084]	3.13597e-05	184.599	110.73	119.121	138.15	7.9557	1.2491	22.9161	10.707	12.9028	127.443	3	0	3
ENSMUSG00000019854	Reps1	RalBP1 associated Eps domain containing protein [Source:MGI Symbol;Acc:MGI:1196373]	0.00979537	622.402	610.158	616.672	616.411	534.358	485.899	473.15	497.802	1.23826	118.609	3	3	6
ENSMUSG00000019861	Gopc	golgi associated PDZ and coiled-coil motif containing [Source:MGI Symbol;Acc:MGI:2149946]	3.86211e-09	327.468	358.916	392.207	359.531	592.7	635.79	617.387	615.292	0.584325	255.762	3	3	6
ENSMUSG00000019864	Rtn4ip1	reticulon 4 interacting protein 1 [Source:MGI Symbol;Acc:MGI:2178759]	3.51798e-06	173.282	197.786	258.5	209.856	355.355	378.476	490.674	408.168	0.514141	198.312	3	3	6
ENSMUSG00000019866	Crybg1	crystallin beta-gamma domain containing 1 [Source:MGI Symbol;Acc:MGI:109544]	0.000205415	807.708	801.834	788.466	799.336	515.795	649.53	517.634	560.986	1.42488	238.35	3	3	6
ENSMUSG00000019868	Vta1	vesicle (multivesicular body) trafficking 1 [Source:MGI Symbol;Acc:MGI:1913451]	0.0146979	344.443	390.226	319.276	351.315	298.339	234.83	266.905	266.691	1.31731	84.6235	3	3	6
ENSMUSG00000019873	Reep3	receptor accessory protein 3 [Source:MGI Symbol;Acc:MGI:88930]	0.00937863	1568.03	1752.58	1761.69	1694.1	2220.97	2184.67	1892.6	2099.41	0.80694	405.313	3	3	6
ENSMUSG00000019874	Fabp7	fatty acid binding protein 7, brain [Source:MGI Symbol;Acc:MGI:101916]	4.66889e-11	77.093	114.548	129.655	107.099	27.845	19.9855	21.5681	23.1329	4.62972	83.9658	3	1	4
ENSMUSG00000019876	Pkib	protein kinase inhibitor beta, cAMP dependent, testis specific [Source:MGI Symbol;Acc:MGI:101937]	9.64678e-14	101.848	101.566	103.724	102.379	14.5855	12.491	28.3081	18.4615	5.54554	83.9176	3	1	4
ENSMUSG00000019877	Serinc1	serine incorporator 1 [Source:MGI Symbol;Acc:MGI:1926228]	4.15872e-05	2757.66	2916.39	2972.34	2882.13	3675.53	3759.78	3746.11	3727.14	0.773282	845.009	3	3	6
ENSMUSG00000019878	Hsf2	heat shock factor 2 [Source:MGI Symbol;Acc:MGI:96239]	3.01588e-07	224.913	249.714	264.172	246.267	407.067	387.22	434.058	409.448	0.60146	163.182	3	3	6
ENSMUSG00000019883	Echdc1	enoyl Coenzyme A hydratase domain containing 1 [Source:MGI Symbol;Acc:MGI:1277169]	4.84814e-18	545.309	676.595	792.517	671.474	1794.01	1941.1	1636.48	1790.53	0.375014	1119.06	3	3	6
ENSMUSG00000019889	Ptprk	protein tyrosine phosphatase, receptor type, K [Source:MGI Symbol;Acc:MGI:103310]	0.000116627	1295.02	1345.55	1445.65	1362.08	1817.88	2085.99	1738.93	1880.93	0.72415	518.856	3	3	6
ENSMUSG00000019891	Dcbld1	discoidin, CUB and LCCL domain containing 1 [Source:MGI Symbol;Acc:MGI:1913936]	5.01754e-06	164.088	138.985	147.483	150.185	86.1868	78.6931	64.7043	76.528	1.96248	73.657	3	3	6
ENSMUSG00000019899	Lama2	laminin, alpha 2 [Source:MGI Symbol;Acc:MGI:99912]	6.48075e-31	412.341	302.406	320.897	345.215	38.4526	54.9602	60.6603	51.3577	6.72177	293.857	3	3	6
ENSMUSG00000019906	Lin7a	lin-7 homolog A (C, elegans) [Source:MGI Symbol;Acc:MGI:2135609]	7.40278e-30	22.6328	34.3643	52.6724	36.5565	275.798	382.224	338.349	332.124	0.110069	295.567	3	3	6
ENSMUSG00000019907	Ppp1r12a	protein phosphatase 1, regulatory subunit 12A [Source:MGI Symbol;Acc:MGI:1309528]	0.00293568	527.627	549.066	521.862	532.852	381.874	443.429	403.054	409.452	1.30138	123.399	3	3	6
ENSMUSG00000019916	P4ha1	procollagen-proline, 2-oxoglutarate 4-dioxygenase (proline 4-hydroxylase), alpha 1 polypeptide [Source:MGI Symbol;Acc:MGI:97463]	2.21633e-08	333.127	256.587	371.138	320.284	157.788	146.144	149.629	151.187	2.11846	169.097	3	3	6
ENSMUSG00000019917	sept-10	septin 10 [Source:MGI Symbol;Acc:MGI:1918110]	0.00517977	297.763	323.788	299.828	307.126	243.975	238.577	203.549	228.7	1.34292	78.4258	3	3	6
ENSMUSG00000019920	Lims1	LIM and senescent cell antigen-like domains 1 [Source:MGI Symbol;Acc:MGI:1195263]	2.31277e-16	828.219	851.472	703.379	794.357	339.443	383.473	332.957	351.958	2.25697	442.399	3	3	6
ENSMUSG00000019923	Zwint	ZW10 interactor [Source:MGI Symbol;Acc:MGI:1289227]	1.41162e-08	1853.06	1662.47	1518.59	1678.04	1084.63	939.32	1012.35	1012.1	1.65798	665.939	3	3	6
ENSMUSG00000019927	Ube2d1	ubiquitin-conjugating enzyme E2D 1 [Source:MGI Symbol;Acc:MGI:2384911]	5.00565e-10	457.607	413.135	462.707	444.483	246.627	234.83	250.729	244.062	1.82119	200.421	3	3	6
ENSMUSG00000019929	Dcn	decorin [Source:MGI Symbol;Acc:MGI:94872]	1.31895e-15	6767.91	6838.5	7024.88	6877.1	3855.86	3762.28	3131.42	3583.19	1.91927	3293.91	3	3	6
ENSMUSG00000019935	Slc17a8	solute carrier family 17 (sodium-dependent inorganic phosphate cotransporter), member 8 [Source:MGI Symbol;Acc:MGI:3039629]	5.01407e-16	14.1455	32.0734	51.0517	32.4235	274.472	264.808	195.461	244.914	0.132388	212.49	3	3	6
ENSMUSG00000019942	Cdk1	cyclin-dependent kinase 1 [Source:MGI Symbol;Acc:MGI:88351]	3.40011e-30	297.763	245.896	265.793	269.817	25.1931	16.2383	43.1362	28.1892	9.57166	241.628	3	1	4
ENSMUSG00000019943	Atp2b1	ATPase, Ca++ transporting, plasma membrane 1 [Source:MGI Symbol;Acc:MGI:104653]	0.0057438	821.854	911.8	870.31	867.988	653.694	745.711	668.611	689.338	1.25916	178.65	3	3	6
ENSMUSG00000019944	Rhobtb1	Rho-related BTB domain containing 1 [Source:MGI Symbol;Acc:MGI:1916538]	8.9227e-07	539.651	600.23	546.983	562.288	1019.66	1040.5	776.452	945.535	0.594677	383.247	3	3	6
ENSMUSG00000019947	Arid5b	AT rich interactive domain 5B (MRF1-like) [Source:MGI Symbol;Acc:MGI:2175912]	0.00836811	671.204	820.162	659.621	716.995	1555.34	1199.13	692.875	1149.12	0.623954	432.12	3	3	6
ENSMUSG00000019948	Actr6	ARP6 actin-related protein 6 [Source:MGI Symbol;Acc:MGI:1914269]	0.000369147	103.262	88.5836	116.69	102.845	171.048	153.639	175.241	166.642	0.617161	63.7973	3	3	6
ENSMUSG00000019951	Uhrf1bp1l	UHRF1 (ICBP90) binding protein 1-like [Source:MGI Symbol;Acc:MGI:2442888]	3.67539e-05	772.344	942.346	849.241	854.644	1136.34	1349.02	1268.47	1251.28	0.683016	396.635	3	3	6
ENSMUSG00000019952	Poc1b	POC1 centriolar protein B [Source:MGI Symbol;Acc:MGI:1918511]	0.00890662	132.26	127.53	156.397	138.729	169.722	229.834	191.417	196.991	0.704241	58.2618	3	3	6
ENSMUSG00000019960	Dusp6	dual specificity phosphatase 6 [Source:MGI Symbol;Acc:MGI:1914853]	2.81386e-08	1320.48	1551.74	1550.19	1474.14	853.912	657.025	469.106	660.014	2.23349	814.123	3	3	6
ENSMUSG00000019961	Tmpo	thymopoietin [Source:MGI Symbol;Acc:MGI:106920]	3.20544e-05	1065.86	1000.38	999.966	1022.07	704.08	789.429	719.835	737.781	1.38533	284.29	3	3	6
ENSMUSG00000019966	Kitl	kit ligand [Source:MGI Symbol;Acc:MGI:96974]	4.7259e-16	291.397	252.769	194.483	246.216	39.7785	59.9566	70.0963	56.6105	4.34931	189.606	3	3	6
ENSMUSG00000019970	Sgk1	serum/glucocorticoid regulated kinase 1 [Source:MGI Symbol;Acc:MGI:1340062]	1.99258e-07	780.124	1017.18	841.948	879.752	415.022	303.53	523.026	413.86	2.12573	465.892	3	3	6
ENSMUSG00000019971	Cep290	centrosomal protein 290 [Source:MGI Symbol;Acc:MGI:2384917]	0.000546122	111.749	114.548	100.483	108.927	50.3861	69.9494	66.0523	62.1293	1.75323	46.7974	3	3	6
ENSMUSG00000019975	Ikbip	IKBKB interacting protein [Source:MGI Symbol;Acc:MGI:1914704]	2.70063e-13	179.648	181.749	132.897	164.764	50.3861	46.2166	45.8322	47.4783	3.47031	117.286	3	3	6
ENSMUSG00000019977	Hbs1l	Hbs1-like (S, cerevisiae) [Source:MGI Symbol;Acc:MGI:1891704]	8.42228e-22	434.974	501.719	574.534	503.743	1351.14	1290.32	1219.95	1287.13	0.391367	783.393	3	3	6
ENSMUSG00000019978	Epb41l2	erythrocyte membrane protein band 4,1 like 2 [Source:MGI Symbol;Acc:MGI:103009]	5.22299e-25	988.063	973.656	891.379	951.033	310.272	370.982	266.905	316.053	3.00909	634.98	3	3	6
ENSMUSG00000019979	Apaf1	apoptotic peptidase activating factor 1 [Source:MGI Symbol;Acc:MGI:1306796]	4.06874e-33	338.785	353.571	290.103	327.486	55.6899	62.4548	67.4003	61.8484	5.29499	265.638	3	3	6
ENSMUSG00000019982	Myb	myeloblastosis oncogene [Source:MGI Symbol;Acc:MGI:97249]	0.000473157	17.6819	16.0367	11.3448	15.0211	1.32595	2.49819	0	1.27471	11.7839	13.7464	2	0	2
ENSMUSG00000019987	Arg1	arginase, liver [Source:MGI Symbol;Acc:MGI:88070]	2.18541e-37	5402.17	5403.6	5021.71	5275.82	25144	21457	16972.8	21191.2	0.248963	15915.4	3	3	6
ENSMUSG00000019989	Enpp3	ectonucleotide pyrophosphatase/phosphodiesterase 3 [Source:MGI Symbol;Acc:MGI:2143702]	1.06201e-14	527.627	636.122	728.5	630.75	1721.08	1620.08	1315.65	1552.27	0.40634	921.522	3	3	6
ENSMUSG00000019992	Mtfr2	mitochondrial fission regulator 2 [Source:MGI Symbol;Acc:MGI:1919054]	6.79642e-05	23.3401	16.0367	18.6379	19.3382	1.32595	1.2491	2.69601	1.75702	11.0063	17.5812	3	0	3
ENSMUSG00000019997	Ccn2	cellular communication network factor 2 [Source:MGI Symbol;Acc:MGI:95537]	5.06713e-30	1336.75	865.217	555.086	919.018	74.2532	89.9349	97.0564	87.0815	10.5535	831.936	3	3	6
ENSMUSG00000019998	Stx7	syntaxin 7 [Source:MGI Symbol;Acc:MGI:1858210]	9.79618e-13	596.233	605.576	538.879	580.229	307.62	274.801	308.693	297.038	1.95338	283.191	3	3	6
ENSMUSG00000020003	Pex7	peroxisomal biogenesis factor 7 [Source:MGI Symbol;Acc:MGI:1321392]	7.04447e-10	498.629	540.665	632.879	557.391	1286.17	1092.96	954.388	1111.17	0.501624	553.782	3	3	6
ENSMUSG00000020009	Ifngr1	interferon gamma receptor 1 [Source:MGI Symbol;Acc:MGI:107655]	8.2659e-64	1233.49	1252.39	1302.22	1262.7	330.162	293.538	312.737	312.146	4.04523	950.554	3	3	6
ENSMUSG00000020010	Vnn3	vanin 3 [Source:MGI Symbol;Acc:MGI:1347055]	0.0454618	954.821	1147.01	1344.36	1148.73	1458.55	1637.57	1256.34	1450.82	0.791781	302.088	3	3	6
ENSMUSG00000020015	Cdk17	cyclin-dependent kinase 17 [Source:MGI Symbol;Acc:MGI:97517]	4.77355e-05	506.409	559.757	491.069	519.078	385.852	338.505	308.693	344.35	1.50741	174.728	3	3	6
ENSMUSG00000020017	Hal	histidine ammonia lyase [Source:MGI Symbol;Acc:MGI:96010]	1.63608e-43	633.718	1276.06	1003.21	970.996	10664.6	10621.1	7804.96	9696.88	0.100135	8725.89	3	3	6
ENSMUSG00000020018	Snrpf	small nuclear ribonucleoprotein polypeptide F [Source:MGI Symbol;Acc:MGI:1917128]	0.00834045	235.523	207.713	213.931	219.056	157.788	142.397	179.285	159.823	1.37061	59.2323	3	3	6
ENSMUSG00000020019	Ntn4	netrin 4 [Source:MGI Symbol;Acc:MGI:1888978]	0.000392114	428.609	389.462	375.19	397.753	243.975	313.523	242.641	266.713	1.49132	131.041	3	3	6
ENSMUSG00000020022	Ndufa12	NADH:ubiquinone oxidoreductase subunit A12 [Source:MGI Symbol;Acc:MGI:1913664]	1.17744e-09	487.312	449.791	448.121	461.741	788.941	716.981	820.936	775.619	0.59532	313.878	3	3	6
ENSMUSG00000020023	Tmcc3	transmembrane and coiled coil domains 3 [Source:MGI Symbol;Acc:MGI:2442900]	9.92983e-07	703.031	955.328	819.259	825.873	350.051	530.866	400.358	427.092	1.93371	398.781	3	3	6
ENSMUSG00000020024	Cep83	centrosomal protein 83 [Source:MGI Symbol;Acc:MGI:1924298]	0.0153957	212.89	226.041	198.535	212.488	179.003	156.137	140.193	158.444	1.34109	54.044	3	3	6
ENSMUSG00000020029	Nudt4	nudix (nucleoside diphosphate linked moiety X)-type motif 4 [Source:MGI Symbol;Acc:MGI:1918457]	0.020413	2629.65	2941.59	1811.12	2460.78	3261.84	3357.57	3248.7	3289.37	0.748103	828.583	3	3	6
ENSMUSG00000020032	Nuak1	NUAK family, SNF1-like kinase, 1 [Source:MGI Symbol;Acc:MGI:1925226]	1.6351e-05	188.135	184.804	145.052	172.663	98.1203	94.9313	62.0083	85.02	2.03086	87.6435	3	3	6
ENSMUSG00000020034	Tcp11l2	t-complex 11 (mouse) like 2 [Source:MGI Symbol;Acc:MGI:2444679]	7.05129e-07	200.159	264.987	261.741	242.296	473.364	429.689	396.314	433.122	0.559416	190.827	3	3	6
ENSMUSG00000020037	Rfx4	regulatory factor X, 4 (influences HLA class II expression) [Source:MGI Symbol;Acc:MGI:1918387]	5.72474e-20	0	1.5273	2.43103	1.31945	118.01	92.4331	105.144	105.196	0.0125428	103.876	0	3	3
ENSMUSG00000020042	Btbd11	BTB (POZ) domain containing 11 [Source:MGI Symbol;Acc:MGI:1921257]	2.21819e-07	54.4602	95.4565	80.2241	76.7136	11.9336	26.231	18.8721	19.0122	4.03496	57.7014	3	1	4
ENSMUSG00000020044	Timp3	tissue inhibitor of metalloproteinase 3 [Source:MGI Symbol;Acc:MGI:98754]	1.51431e-17	2940.85	2008.4	1648.24	2199.16	580.766	682.007	498.762	587.178	3.74531	1611.99	3	3	6
ENSMUSG00000020048	Hsp90b1	heat shock protein 90, beta (Grp94), member 1 [Source:MGI Symbol;Acc:MGI:98817]	4.22873e-17	5186.45	6046.59	6863.62	6032.22	13097.7	12740.8	14786.3	13541.6	0.445458	7509.38	3	3	6
ENSMUSG00000020051	Pah	phenylalanine hydroxylase [Source:MGI Symbol;Acc:MGI:97473]	4.64391e-52	5038.63	5679.28	6661.03	5792.98	23706.7	23829	22066.9	23200.8	0.249688	17407.9	3	3	6
ENSMUSG00000020053	Igf1	insulin-like growth factor 1 [Source:MGI Symbol;Acc:MGI:96432]	7.52272e-13	2714.52	3936.62	5697.53	4116.23	13108.4	12131.2	15396.9	13545.5	0.303882	9429.27	3	3	6
ENSMUSG00000020057	Dram1	DNA-damage regulated autophagy modulator 1 [Source:MGI Symbol;Acc:MGI:1918962]	6.11833e-20	146.406	126.002	127.224	133.211	17.2374	22.4837	22.9161	20.8791	6.38012	112.332	3	0	3
ENSMUSG00000020059	Sycp3	synaptonemal complex protein 3 [Source:MGI Symbol;Acc:MGI:109542]	2.90269e-38	29.7055	33.6007	46.1897	36.4986	326.184	313.523	246.685	295.464	0.12353	258.965	3	3	6
ENSMUSG00000020064	Herc4	hect domain and RLD 4 [Source:MGI Symbol;Acc:MGI:1914595]	3.39459e-05	622.402	671.25	712.293	668.648	877.779	969.299	998.873	948.65	0.704842	280.002	3	3	6
ENSMUSG00000020069	Hnrnph3	heterogeneous nuclear ribonucleoprotein H3 [Source:MGI Symbol;Acc:MGI:1926462]	0.000165275	87.7021	101.566	112.638	100.635	149.832	174.874	179.285	167.997	0.59903	67.3617	3	3	6
ENSMUSG00000020072	Pbld2	phenazine biosynthesis-like protein domain containing 2 [Source:MGI Symbol;Acc:MGI:1914557]	3.85468e-08	204.403	343.643	661.241	403.096	3162.39	2771.74	2255.21	2729.78	0.147666	2326.69	3	3	6
ENSMUSG00000020076	Ddx50	DEAD (Asp-Glu-Ala-Asp) box polypeptide 50 [Source:MGI Symbol;Acc:MGI:2182303]	7.76942e-07	528.334	591.83	586.69	568.951	887.061	845.638	818.24	850.313	0.669108	281.362	3	3	6
ENSMUSG00000020077	Srgn	serglycin [Source:MGI Symbol;Acc:MGI:97756]	7.68775e-09	435.681	584.193	530.776	516.884	290.383	214.845	192.765	232.664	2.22159	284.219	3	3	6
ENSMUSG00000020079	Supv3l1	suppressor of var1, 3-like 1 (S, cerevisiae) [Source:MGI Symbol;Acc:MGI:2441711]	5.03258e-06	230.572	226.041	294.155	250.256	442.868	412.202	396.314	417.128	0.59995	166.872	3	3	6
ENSMUSG00000020080	Hkdc1	hexokinase domain containing 1 [Source:MGI Symbol;Acc:MGI:2384910]	1.64806e-22	130.846	158.076	123.983	137.635	5.3038	4.99639	2.69601	4.33207	31.7712	133.303	3	0	3
ENSMUSG00000020083	Fam241b	family with sequence similarity 241, member B [Source:MGI Symbol;Acc:MGI:1917144]	2.02727e-10	108.213	96.9838	111.017	105.405	23.8671	37.4729	14.8281	25.3894	4.15153	80.0153	3	1	4
ENSMUSG00000020086	Macroh2a2	macroH2A,2 histone [Source:MGI Symbol;Acc:MGI:3037658]	0.000416729	112.457	103.093	93.1897	102.913	46.4083	49.9639	70.0963	55.4895	1.85464	47.4236	3	3	6
ENSMUSG00000020087	Tysnd1	trypsin domain containing 1 [Source:MGI Symbol;Acc:MGI:1919017]	3.16742e-08	492.971	507.065	701.759	567.265	1300.76	964.302	1228.03	1164.36	0.487188	597.1	3	3	6
ENSMUSG00000020089	Ppa1	pyrophosphatase (inorganic) 1 [Source:MGI Symbol;Acc:MGI:97831]	2.73439e-05	1355.14	1388.32	1506.43	1416.63	2088.37	1802.45	2043.58	1978.13	0.716145	561.502	3	3	6
ENSMUSG00000020091	Eif4ebp2	eukaryotic translation initiation factor 4E binding protein 2 [Source:MGI Symbol;Acc:MGI:109198]	3.22544e-15	3428.16	4099.28	4720.26	4082.57	8946.19	9936.56	8504.57	9129.11	0.447203	5046.54	3	3	6
ENSMUSG00000020097	Sgpl1	sphingosine phosphate lyase 1 [Source:MGI Symbol;Acc:MGI:1261415]	0.0494161	1594.2	1669.34	1648.24	1637.26	1450.59	1490.17	1145.81	1362.19	1.20193	275.072	3	3	6
ENSMUSG00000020098	Pcbd1	pterin 4 alpha carbinolamine dehydratase/dimerization cofactor of hepatocyte nuclear factor 1 alpha (TCF1) 1 [Source:MGI Symbol;Acc:MGI:94873]	1.10402e-10	1548.93	1859.49	2250.33	1886.25	4138.29	3609.89	3735.32	3827.84	0.492772	1941.59	3	3	6
ENSMUSG00000020099	Unc5b	unc-5 netrin receptor B [Source:MGI Symbol;Acc:MGI:894703]	4.3748e-81	1586.42	1258.5	1117.46	1320.79	62.3197	93.6822	88.9684	81.6568	16.1749	1239.14	3	3	6
ENSMUSG00000020100	Slc29a3	solute carrier family 29 (nucleoside transporters), member 3 [Source:MGI Symbol;Acc:MGI:1918529]	6.89037e-20	518.433	472.7	435.966	475.7	118.01	127.408	179.285	141.567	3.36023	334.132	3	3	6
ENSMUSG00000020101	Vsir	V-set immunoregulatory receptor [Source:MGI Symbol;Acc:MGI:1921298]	7.68198e-29	640.791	547.538	546.172	578.167	189.611	169.877	161.761	173.75	3.32759	404.418	3	3	6
ENSMUSG00000020105	Lrig3	leucine-rich repeats and immunoglobulin-like domains 3 [Source:MGI Symbol;Acc:MGI:2443955]	8.7902e-05	102.555	114.548	123.983	113.695	265.19	247.321	148.281	220.264	0.516177	106.569	3	3	6
ENSMUSG00000020108	Ddit4	DNA-damage-inducible transcript 4 [Source:MGI Symbol;Acc:MGI:1921997]	9.18456e-14	256.741	226.041	179.086	220.623	54.364	48.7148	78.1844	60.421	3.65142	160.202	3	3	6
ENSMUSG00000020114	Cand1	cullin associated and neddylation disassociated 1 [Source:MGI Symbol;Acc:MGI:1261820]	0.00249842	745.468	904.163	941.621	863.751	1109.82	1266.58	1098.62	1158.34	0.745678	294.592	3	3	6
ENSMUSG00000020116	Pno1	partner of NOB1 homolog [Source:MGI Symbol;Acc:MGI:1913499]	0.0232399	480.24	483.392	459.466	474.366	607.285	530.866	590.427	576.193	0.823276	101.827	3	3	6
ENSMUSG00000020120	Plek	pleckstrin [Source:MGI Symbol;Acc:MGI:1860485]	1.47953e-49	463.265	538.374	565.621	522.42	71.6013	87.4367	79.5324	79.5235	6.56938	442.897	3	3	6
ENSMUSG00000020121	Srgap1	SLIT-ROBO Rho GTPase activating protein 1 [Source:MGI Symbol;Acc:MGI:2152936]	4.2267e-11	121.651	115.311	100.483	112.482	34.4747	18.7364	35.0482	29.4198	3.82334	83.062	3	2	5
ENSMUSG00000020122	Egfr	epidermal growth factor receptor [Source:MGI Symbol;Acc:MGI:95294]	8.51507e-07	1566.61	1334.86	2674.95	1858.81	8045.87	9757.94	22050.7	13284.8	0.13992	11426	3	3	6
ENSMUSG00000020123	Avpr1a	arginine vasopressin receptor 1A [Source:MGI Symbol;Acc:MGI:1859216]	1.03679e-10	218.548	206.95	332.241	252.58	669.605	710.736	558.074	646.139	0.390906	393.559	3	3	6
ENSMUSG00000020124	Usp15	ubiquitin specific peptidase 15 [Source:MGI Symbol;Acc:MGI:101857]	3.49296e-06	572.186	569.684	633.69	591.853	895.017	860.627	824.98	860.208	0.688035	268.355	3	3	6
ENSMUSG00000020125	Elane	elastase, neutrophil expressed [Source:MGI Symbol;Acc:MGI:2679229]	8.4765e-05	26.1692	19.8549	13.7759	19.9333	1.32595	0	1.34801	0.891319	22.3638	19.042	2	0	2
ENSMUSG00000020128	Vps54	VPS54 GARP complex subunit [Source:MGI Symbol;Acc:MGI:2178798]	2.45505e-09	437.803	541.429	522.672	500.635	883.083	931.826	824.98	879.963	0.568927	379.328	3	3	6
ENSMUSG00000020131	Pcsk4	proprotein convertase subtilisin/kexin type 4 [Source:MGI Symbol;Acc:MGI:97514]	1.53939e-14	107.506	151.203	99.6724	119.46	468.06	475.906	310.041	418.002	0.285789	298.542	3	3	6
ENSMUSG00000020132	Rab21	RAB21, member RAS oncogene family [Source:MGI Symbol;Acc:MGI:894308]	0.00148534	482.362	471.937	508.086	487.462	595.352	647.032	660.523	634.302	0.7685	146.841	3	3	6
ENSMUSG00000020134	Peli1	pellino 1 [Source:MGI Symbol;Acc:MGI:1914495]	0.0134027	306.25	357.389	329.81	331.15	478.668	484.649	358.57	440.629	0.751539	109.479	3	3	6
ENSMUSG00000020137	Thap2	THAP domain containing, apoptosis associated protein 2 [Source:MGI Symbol;Acc:MGI:1914066]	0.0269799	129.431	131.348	131.276	130.685	155.136	167.379	192.765	171.76	0.760859	41.0749	3	3	6
ENSMUSG00000020140	Lgr5	leucine rich repeat containing G protein coupled receptor 5 [Source:MGI Symbol;Acc:MGI:1341817]	0.000551407	111.042	106.911	123.983	113.979	232.041	248.57	136.149	205.587	0.554407	91.608	3	3	6
ENSMUSG00000020142	Slc1a4	solute carrier family 1 (glutamate/neutral amino acid transporter), member 4 [Source:MGI Symbol;Acc:MGI:2135601]	6.1584e-150	1650.78	1829.71	1903.5	1794.66	106.076	87.4367	113.233	102.248	17.552	1692.41	3	3	6
ENSMUSG00000020143	Dock2	dedicator of cyto-kinesis 2 [Source:MGI Symbol;Acc:MGI:2149010]	1.2162e-32	466.801	538.374	548.603	517.926	87.5127	131.155	115.928	111.532	4.64374	406.394	3	3	6
ENSMUSG00000020150	Gamt	guanidinoacetate methyltransferase [Source:MGI Symbol;Acc:MGI:1098221]	2.60786e-20	1522.06	1682.33	1990.21	1731.53	5195.07	4714.09	3988.75	4632.64	0.373767	2901.11	3	3	6
ENSMUSG00000020152	Actr2	ARP2 actin-related protein 2 [Source:MGI Symbol;Acc:MGI:1913963]	3.65398e-06	2175.58	2142.04	2290.03	2202.55	1601.75	1651.31	1624.35	1625.8	1.35475	576.751	3	3	6
ENSMUSG00000020153	Ndufs7	NADH:ubiquinone oxidoreductase core subunit S7 [Source:MGI Symbol;Acc:MGI:1922656]	2.8922e-14	792.148	767.47	791.707	783.775	1727.71	1427.72	1414.06	1523.16	0.514571	739.388	3	3	6
ENSMUSG00000020154	Ptprb	protein tyrosine phosphatase, receptor type, B [Source:MGI Symbol;Acc:MGI:97809]	3.77197e-10	790.026	919.437	1054.26	921.24	1616.33	2062.26	1773.98	1817.52	0.506866	896.282	3	3	6
ENSMUSG00000020156	Pwwp3a	PWWP domain containing 3A, DNA repair factor [Source:MGI Symbol;Acc:MGI:1915364]	0.0275816	206.524	179.458	142.621	176.201	135.247	141.148	91.6644	122.686	1.43619	53.5146	3	3	6
ENSMUSG00000020159	Gabrp	gamma-aminobutyric acid (GABA) A receptor, pi [Source:MGI Symbol;Acc:MGI:2387597]	0.0241319	33.2419	12.9821	18.6379	21.6206	0	2.49819	14.8281	5.77542	3.74356	15.8452	2	0	2
ENSMUSG00000020160	Meis1	Meis homeobox 1 [Source:MGI Symbol;Acc:MGI:104717]	2.4814e-05	82.7512	106.148	97.2414	95.38	42.4304	42.4693	49.8762	44.9253	2.12308	50.4547	3	3	6
ENSMUSG00000020163	Uqcr11	ubiquinol-cytochrome c reductase, complex III subunit XI [Source:MGI Symbol;Acc:MGI:1913844]	5.07952e-14	954.114	1004.97	1210.65	1056.58	2462.29	2018.54	2201.29	2227.38	0.47436	1170.8	3	3	6
ENSMUSG00000020167	Tcf3	transcription factor 3 [Source:MGI Symbol;Acc:MGI:98510]	7.68417e-06	784.368	643.758	641.793	689.973	442.868	460.916	438.102	447.295	1.54255	242.678	3	3	6
ENSMUSG00000020171	Yeats4	YEATS domain containing 4 [Source:MGI Symbol;Acc:MGI:1927224]	0.0269817	319.688	277.969	282	293.219	412.371	365.985	332.957	370.438	0.791548	77.2186	3	3	6
ENSMUSG00000020173	Cobl	cordon-bleu WH2 repeat [Source:MGI Symbol;Acc:MGI:105056]	0.000212197	485.898	491.028	529.966	502.297	608.611	893.104	1226.69	909.467	0.552298	407.17	3	3	6
ENSMUSG00000020176	Grb10	growth factor receptor bound protein 10 [Source:MGI Symbol;Acc:MGI:103232]	1.6396e-40	1091.33	743.033	656.379	830.246	70.2754	59.9566	101.1	77.1108	10.7669	753.135	3	3	6
ENSMUSG00000020178	Adora2a	adenosine A2a receptor [Source:MGI Symbol;Acc:MGI:99402]	0.000296383	60.8257	62.6194	81.8448	68.43	25.1931	31.2274	37.7442	31.3882	2.18012	37.0418	3	2	5
ENSMUSG00000020180	Snrpd3	small nuclear ribonucleoprotein D3 [Source:MGI Symbol;Acc:MGI:1914582]	0.000144861	314.737	290.188	303.069	302.665	527.728	433.436	401.706	454.29	0.666236	151.625	3	3	6
ENSMUSG00000020182	Ddc	dopa decarboxylase [Source:MGI Symbol;Acc:MGI:94876]	0.00876318	683.935	826.271	999.155	836.454	1249.05	976.793	1244.21	1156.68	0.723149	320.229	3	3	6
ENSMUSG00000020184	Mdm2	transformed mouse 3T3 cell double minute 2 [Source:MGI Symbol;Acc:MGI:96952]	0.00152836	575.015	633.831	635.31	614.719	466.735	452.173	489.326	469.411	1.30955	145.307	3	3	6
ENSMUSG00000020185	E2f7	E2F transcription factor 7 [Source:MGI Symbol;Acc:MGI:1289147]	2.67243e-07	43.1438	35.128	48.6207	42.2975	0	3.74729	10.7841	4.84378	8.73233	37.4537	3	0	3
ENSMUSG00000020186	Csrp2	cysteine and glycine-rich protein 2 [Source:MGI Symbol;Acc:MGI:1202907]	0.00588323	576.429	542.193	542.931	553.851	489.276	389.718	353.178	410.724	1.34848	143.127	3	3	6
ENSMUSG00000020189	Osbpl8	oxysterol binding protein-like 8 [Source:MGI Symbol;Acc:MGI:2443807]	2.66114e-08	324.639	391.753	452.172	389.522	670.931	793.176	721.183	728.43	0.534741	338.909	3	3	6
ENSMUSG00000020196	Cabin1	calcineurin binding protein 1 [Source:MGI Symbol;Acc:MGI:1298375]	3.42885e-11	1114.66	1147.01	1025.09	1095.59	518.447	639.537	625.475	594.486	1.84291	501.099	3	3	6
ENSMUSG00000020205	Phlda1	pleckstrin homology like domain, family A, member 1 [Source:MGI Symbol;Acc:MGI:1096880]	0.0342967	539.651	1061.48	717.966	773.031	3554.87	2037.28	694.223	2095.46	0.368908	1322.43	3	3	6
ENSMUSG00000020211	Sf3a2	splicing factor 3a, subunit 2 [Source:MGI Symbol;Acc:MGI:104912]	0.00633549	775.881	702.559	730.931	736.457	608.611	560.844	601.211	590.222	1.24776	146.235	3	3	6
ENSMUSG00000020212	Mdm1	transformed mouse 3T3 cell double minute 1 [Source:MGI Symbol;Acc:MGI:96951]	0.000817821	39.6074	42.0008	47.8103	43.1395	23.8671	17.4873	10.7841	17.3795	2.48221	25.76	3	0	3
ENSMUSG00000020219	Timm13	translocase of inner mitochondrial membrane 13 [Source:MGI Symbol;Acc:MGI:1353432]	0.00052744	493.678	452.845	504.845	483.789	834.023	630.794	640.303	701.707	0.689447	217.917	3	3	6
ENSMUSG00000020220	Vps13d	vacuolar protein sorting 13D [Source:MGI Symbol;Acc:MGI:2448530]	0.000894184	1147.91	1418.87	1383.26	1316.68	1682.63	2299.59	1763.19	1915.14	0.687511	598.46	3	3	6
ENSMUSG00000020225	Tmbim4	transmembrane BAX inhibitor motif containing 4 [Source:MGI Symbol;Acc:MGI:1915462]	0.0342613	641.498	634.595	605.327	627.14	838.001	769.443	671.307	759.584	0.825637	132.444	3	3	6
ENSMUSG00000020227	Irak3	interleukin-1 receptor-associated kinase 3 [Source:MGI Symbol;Acc:MGI:1921164]	2.19982e-22	347.979	301.642	214.741	288.121	15.9114	44.9675	36.3962	32.425	8.88576	255.696	3	2	5
ENSMUSG00000020228	Helb	helicase (DNA) B [Source:MGI Symbol;Acc:MGI:2152895]	5.25456e-05	120.237	129.057	145.862	131.719	212.152	259.812	196.809	222.924	0.590867	91.2057	3	3	6
ENSMUSG00000020230	Prmt2	protein arginine N-methyltransferase 2 [Source:MGI Symbol;Acc:MGI:1316652]	2.81052e-28	200.159	170.294	162.879	177.778	17.2374	21.2346	17.5241	18.6654	9.52446	159.112	3	0	3
ENSMUSG00000020231	Dip2a	disco interacting protein 2 homolog A [Source:MGI Symbol;Acc:MGI:2385920]	1.8537e-08	222.792	200.077	180.707	201.192	80.883	76.1949	107.841	88.3061	2.27834	112.886	3	3	6
ENSMUSG00000020232	Hmg20b	high mobility group 20B [Source:MGI Symbol;Acc:MGI:1341190]	0.0335029	831.755	742.269	651.517	741.847	684.191	509.631	552.683	582.168	1.27428	159.679	3	3	6
ENSMUSG00000020234	4930404N11Rik	RIKEN cDNA 4930404N11 gene [Source:MGI Symbol;Acc:MGI:1921072]	1.35347e-16	269.472	283.315	255.259	269.348	104.75	96.1804	98.4044	99.7783	2.69947	169.57	3	3	6
ENSMUSG00000020235	Fzr1	fizzy and cell division cycle 20 related 1 [Source:MGI Symbol;Acc:MGI:1926790]	0.0173431	478.825	426.881	378.431	428.046	322.206	326.014	354.526	334.249	1.28062	93.7972	3	3	6
ENSMUSG00000020241	Col6a2	collagen, type VI, alpha 2 [Source:MGI Symbol;Acc:MGI:88460]	4.0887e-36	1076.47	810.998	997.534	961.668	144.529	173.624	221.073	179.742	5.35027	781.926	3	3	6
ENSMUSG00000020246	Hcfc2	host cell factor C2 [Source:MGI Symbol;Acc:MGI:1915183]	1.85825e-05	159.844	140.512	162.069	154.142	239.997	276.05	238.597	251.548	0.612772	97.4065	3	3	6
ENSMUSG00000020248	Nfyb	nuclear transcription factor-Y beta [Source:MGI Symbol;Acc:MGI:97317]	4.42081e-07	253.912	281.024	342.776	292.57	566.181	534.613	467.758	522.851	0.559568	230.28	3	3	6
ENSMUSG00000020250	Txnrd1	thioredoxin reductase 1 [Source:MGI Symbol;Acc:MGI:1354175]	4.40013e-14	4298.11	5128.68	5355.57	4927.45	2449.03	2561.9	2059.75	2356.89	2.09066	2570.56	3	3	6
ENSMUSG00000020255	D10Wsu102e	DNA segment, Chr 10, Wayne State University 102, expressed [Source:MGI Symbol;Acc:MGI:106381]	0.0064438	459.022	464.3	480.534	467.952	331.488	408.454	330.262	356.735	1.31177	111.218	3	3	6
ENSMUSG00000020256	Aldh1l2	aldehyde dehydrogenase 1 family, member L2 [Source:MGI Symbol;Acc:MGI:2444680]	1.29589e-14	90.5312	69.4923	76.1724	78.732	3.97785	9.99277	6.74003	6.90355	11.4046	71.8284	3	0	3
ENSMUSG00000020258	Glyctk	glycerate kinase [Source:MGI Symbol;Acc:MGI:2444085]	1.80456e-18	1045.35	1153.88	1546.95	1248.73	3227.36	3455	3395.63	3359.33	0.371719	2110.6	3	3	6
ENSMUSG00000020260	Pofut2	protein O-fucosyltransferase 2 [Source:MGI Symbol;Acc:MGI:1916863]	4.79098e-06	692.422	605.576	598.845	632.281	389.829	404.707	443.494	412.677	1.53215	219.604	3	3	6
ENSMUSG00000020261	Slc36a1	solute carrier family 36 (proton/amino acid symporter), member 1 [Source:MGI Symbol;Acc:MGI:2445299]	5.43332e-08	597.647	662.85	735.793	665.43	1054.13	1045.49	1174.11	1091.25	0.609789	425.816	3	3	6
ENSMUSG00000020263	Appl2	adaptor protein, phosphotyrosine interaction, PH domain and leucine zipper containing 2 [Source:MGI Symbol;Acc:MGI:2384914]	0.0176346	603.306	507.828	411.655	507.596	428.282	360.989	330.262	373.178	1.3602	134.419	3	3	6
ENSMUSG00000020268	Lyrm7	LYR motif containing 7 [Source:MGI Symbol;Acc:MGI:1922780]	0.000799841	18.3892	21.3822	35.6552	25.1422	64.9716	44.9675	63.3563	57.7651	0.435249	32.6229	3	3	6
ENSMUSG00000020271	Fbxw11	F-box and WD-40 domain protein 11 [Source:MGI Symbol;Acc:MGI:2144023]	0.00280725	782.953	789.616	819.259	797.276	656.346	623.299	629.519	636.388	1.25282	160.888	3	3	6
ENSMUSG00000020272	Stk10	serine/threonine kinase 10 [Source:MGI Symbol;Acc:MGI:1099439]	2.84394e-62	727.079	952.274	910.827	863.393	96.7944	117.415	107.841	107.35	8.04279	756.043	3	3	6
ENSMUSG00000020275	Rel	reticuloendotheliosis oncogene [Source:MGI Symbol;Acc:MGI:97897]	6.39226e-07	144.284	201.604	195.293	180.394	75.5792	77.444	94.3604	82.4612	2.18762	97.9326	3	3	6
ENSMUSG00000020280	Pus10	pseudouridylate synthase 10 [Source:MGI Symbol;Acc:MGI:1921717]	2.78745e-05	339.492	372.662	376	362.718	529.054	584.577	494.718	536.116	0.676566	173.399	3	3	6
ENSMUSG00000020282	Rhbdf1	rhomboid 5 homolog 1 [Source:MGI Symbol;Acc:MGI:104328]	2.63608e-22	582.795	494.846	491.879	523.173	156.462	173.624	114.581	148.222	3.52965	374.951	3	3	6
ENSMUSG00000020283	Pex13	peroxisomal biogenesis factor 13 [Source:MGI Symbol;Acc:MGI:1919379]	8.08919e-08	536.115	637.649	777.121	650.295	1284.85	1185.39	1110.76	1193.66	0.544788	543.37	3	3	6
ENSMUSG00000020288	Ahsa2	AHA1, activator of heat shock protein ATPase 2 [Source:MGI Symbol;Acc:MGI:1916133]	6.08951e-06	407.39	394.808	431.914	411.371	643.086	564.591	624.127	610.601	0.673714	199.231	3	3	6
ENSMUSG00000020300	Cpeb4	cytoplasmic polyadenylation element binding protein 4 [Source:MGI Symbol;Acc:MGI:1914829]	1.39992e-07	461.851	603.285	670.155	578.43	1108.49	1067.98	981.348	1052.61	0.549522	474.177	3	3	6
ENSMUSG00000020303	Stc2	stanniocalcin 2 [Source:MGI Symbol;Acc:MGI:1316731]	1.38122e-10	73.5566	64.1467	43.7586	60.4873	5.3038	7.49458	8.08804	6.96214	8.68804	53.5252	3	0	3
ENSMUSG00000020309	Chac2	ChaC, cation transport regulator 2 [Source:MGI Symbol;Acc:MGI:1915294]	1.45199e-18	101.848	123.712	122.362	115.974	371.266	338.505	297.909	335.894	0.345269	219.92	3	3	6
ENSMUSG00000020310	Madcam1	mucosal vascular addressin cell adhesion molecule 1 [Source:MGI Symbol;Acc:MGI:103579]	1.6469e-09	55.8747	38.1826	35.6552	43.2375	0	0	0	0	#NUM!	43.2375	3	0	3
ENSMUSG00000020312	Shc2	SHC (Src homology 2 domain containing) transforming protein 2 [Source:MGI Symbol;Acc:MGI:106180]	2.77355e-48	412.341	461.246	433.534	435.707	3.97785	8.74367	4.04402	5.58852	77.9647	430.119	3	0	3
ENSMUSG00000020315	Sptbn1	spectrin beta, non-erythrocytic 1 [Source:MGI Symbol;Acc:MGI:98388]	2.05466e-10	3026.43	2786.57	2772.19	2861.73	1597.77	1893.63	1612.21	1701.2	1.68218	1160.52	3	3	6
ENSMUSG00000020321	Mdh1	malate dehydrogenase 1, NAD (soluble) [Source:MGI Symbol;Acc:MGI:97051]	6.00189e-18	2493.14	3001.15	3729.21	3074.5	9558.78	7764.38	8212.05	8511.74	0.361207	5437.24	3	3	6
ENSMUSG00000020323	Prss57	protease, serine 57 [Source:MGI Symbol;Acc:MGI:1920356]	2.87643e-12	154.186	78.6561	54.2931	95.7117	2.6519	7.49458	8.08804	6.07817	15.7468	89.6335	3	0	3
ENSMUSG00000020325	Fstl3	follistatin-like 3 [Source:MGI Symbol;Acc:MGI:1890391]	2.3611e-12	198.037	92.4018	66.4483	118.962	5.3038	9.99277	13.4801	9.59221	12.402	109.37	3	0	3
ENSMUSG00000020326	Ccng1	cyclin G1 [Source:MGI Symbol;Acc:MGI:102890]	0.0017711	1319.78	1092.79	1140.96	1184.51	898.995	936.822	881.596	905.804	1.30769	278.704	3	3	6
ENSMUSG00000020329	Polrmt	polymerase (RNA) mitochondrial (DNA directed) [Source:MGI Symbol;Acc:MGI:1915843]	1.42304e-05	359.296	287.897	376.81	341.334	546.292	523.371	537.855	535.839	0.637009	194.505	3	3	6
ENSMUSG00000020330	Hmmr	hyaluronan mediated motility receptor (RHAMM) [Source:MGI Symbol;Acc:MGI:104667]	2.00934e-08	205.817	180.222	241.483	209.174	2.6519	3.74729	21.5681	9.32243	22.4377	199.851	3	0	3
ENSMUSG00000020331	Hcn2	hyperpolarization-activated, cyclic nucleotide-gated K+ 2 [Source:MGI Symbol;Acc:MGI:1298210]	0.00171793	50.2165	38.9462	44.569	44.5772	23.8671	11.2419	22.9161	19.3417	2.30472	25.2355	3	0	3
ENSMUSG00000020334	Slc22a4	solute carrier family 22 (organic cation transporter), member 4 [Source:MGI Symbol;Acc:MGI:1353479]	3.08545e-05	29.7055	34.3643	24.3103	29.4601	71.6013	89.9349	55.2683	72.2682	0.407649	42.8081	3	3	6
ENSMUSG00000020335	Zfp354b	zinc finger protein 354B [Source:MGI Symbol;Acc:MGI:1351476]	0.000377152	14.1455	7.63652	6.48276	9.42159	35.8007	29.9783	25.6121	30.4637	0.309273	21.0421	1	2	3
ENSMUSG00000020340	Cyfip2	cytoplasmic FMR1 interacting protein 2 [Source:MGI Symbol;Acc:MGI:1924134]	8.85923e-17	240.474	229.095	195.293	221.621	43.7564	49.9639	74.1403	55.9535	3.9608	165.667	3	3	6
ENSMUSG00000020357	Flt4	FMS-like tyrosine kinase 4 [Source:MGI Symbol;Acc:MGI:95561]	9.3711e-11	1690.39	1709.82	1559.91	1653.37	1009.05	928.079	777.8	904.976	1.82698	748.397	3	3	6
ENSMUSG00000020363	Gfpt2	glutamine fructose-6-phosphate transaminase 2 [Source:MGI Symbol;Acc:MGI:1338883]	6.37548e-09	82.0439	51.1647	49.431	60.8799	9.28165	6.24548	13.4801	9.66907	6.29635	51.2108	3	0	3
ENSMUSG00000020364	Zfp354a	zinc finger protein 354A [Source:MGI Symbol;Acc:MGI:103172]	0.000491432	39.6074	23.6732	25.931	29.7372	91.4906	58.7075	55.2683	68.4888	0.434191	38.7516	3	3	6
ENSMUSG00000020368	Canx	calnexin [Source:MGI Symbol;Acc:MGI:88261]	2.32592e-07	3606.39	3767.86	4248.64	3874.3	5720.15	5600.95	5672.41	5664.5	0.683961	1790.21	3	3	6
ENSMUSG00000020372	Rack1	receptor for activated C kinase 1 [Source:MGI Symbol;Acc:MGI:101849]	1.82584e-05	7289.88	6375.73	6260.72	6642.11	5092.98	4374.34	4122.2	4529.84	1.4663	2112.27	3	3	6
ENSMUSG00000020376	Rnf130	ring finger protein 130 [Source:MGI Symbol;Acc:MGI:1891717]	0.00112668	1224.29	1241.7	1246.31	1237.43	1763.51	1653.8	1436.97	1618.1	0.764746	380.664	3	3	6
ENSMUSG00000020381	Mrnip	MRN complex interacting protein [Source:MGI Symbol;Acc:MGI:1915317]	3.65913e-06	96.1894	99.2747	106.155	100.54	265.19	172.375	177.937	205.167	0.490038	104.628	3	3	6
ENSMUSG00000020385	Clk4	CDC like kinase 4 [Source:MGI Symbol;Acc:MGI:1098551]	0.0111145	272.301	300.115	282	284.805	346.073	357.241	384.182	362.499	0.785672	77.6935	3	3	6
ENSMUSG00000020386	Sar1b	secretion associated Ras related GTPase 1B [Source:MGI Symbol;Acc:MGI:1913647]	1.46657e-16	880.557	1082.09	1318.43	1093.69	3639.73	2780.49	2869.91	3096.71	0.353179	2003.02	3	3	6
ENSMUSG00000020387	Jade2	jade family PHD finger 2 [Source:MGI Symbol;Acc:MGI:1924151]	1.54874e-05	393.952	344.407	338.724	359.028	196.241	253.566	200.853	216.887	1.65537	142.141	3	3	6
ENSMUSG00000020388	Pdlim4	PDZ and LIM domain 4 [Source:MGI Symbol;Acc:MGI:1353470]	4.00206e-08	87.7021	73.3106	84.2759	81.7628	9.28165	26.231	26.9601	20.8243	3.92632	60.9386	3	2	5
ENSMUSG00000020389	Cdkl3	cyclin-dependent kinase-like 3 [Source:MGI Symbol;Acc:MGI:2388268]	0.000602391	28.9983	31.3097	16.2069	25.505	5.3038	6.24548	8.08804	6.54577	3.8964	18.9592	3	0	3
ENSMUSG00000020390	Ube2b	ubiquitin-conjugating enzyme E2B [Source:MGI Symbol;Acc:MGI:102944]	1.08767e-05	879.143	993.511	994.293	955.649	1398.88	1274.08	1400.58	1357.85	0.703798	402.196	3	3	6
ENSMUSG00000020395	Itk	IL2 inducible T cell kinase [Source:MGI Symbol;Acc:MGI:96621]	8.86838e-06	39.6074	46.5827	31.6034	39.2645	2.6519	11.2419	10.7841	8.22594	4.77326	31.0386	3	0	3
ENSMUSG00000020397	Med7	mediator complex subunit 7 [Source:MGI Symbol;Acc:MGI:1913463]	0.0125676	164.795	187.858	144.241	165.632	261.212	192.361	241.293	231.622	0.715094	65.9905	3	3	6
ENSMUSG00000020399	Havcr2	hepatitis A virus cellular receptor 2 [Source:MGI Symbol;Acc:MGI:2159682]	1.15305e-16	103.969	77.1288	85.0862	88.7281	5.3038	6.24548	5.39203	5.6471	15.7121	83.0811	3	0	3
ENSMUSG00000020400	Tnip1	TNFAIP3 interacting protein 1 [Source:MGI Symbol;Acc:MGI:1926194]	2.65493e-88	1388.38	1485.3	1347.6	1407.1	249.279	253.566	264.209	255.685	5.50324	1151.41	3	3	6
ENSMUSG00000020402	Vdac1	voltage-dependent anion channel 1 [Source:MGI Symbol;Acc:MGI:106919]	4.19005e-08	2044.73	2119.9	2275.45	2146.69	3190.24	3318.85	3011.45	3173.51	0.676441	1026.82	3	3	6
ENSMUSG00000020407	Upp1	uridine phosphorylase 1 [Source:MGI Symbol;Acc:MGI:1097668]	0.00646727	78.5075	64.1467	64.0172	68.8905	50.3861	38.722	26.9601	38.6894	1.7806	30.2011	3	3	6
ENSMUSG00000020415	Pttg1	pituitary tumor-transforming gene 1 [Source:MGI Symbol;Acc:MGI:1353578]	0.0430244	391.83	399.39	377.621	389.614	560.877	425.942	456.974	481.264	0.809563	91.6507	3	3	6
ENSMUSG00000020422	Tns3	tensin 3 [Source:MGI Symbol;Acc:MGI:2443012]	3.28418e-10	1709.48	1930.51	1918.9	1852.96	895.017	1155.41	872.16	974.197	1.90204	878.767	3	3	6
ENSMUSG00000020423	Btg2	BTG anti-proliferation factor 2 [Source:MGI Symbol;Acc:MGI:108384]	7.57197e-37	1106.18	1486.83	1197.69	1263.57	307.62	233.581	223.769	254.99	4.95535	1008.58	3	3	6
ENSMUSG00000020424	Castor1	cytosolic arginine sensor for mTORC1 subunit 1 [Source:MGI Symbol;Acc:MGI:1919212]	0.000627507	93.3603	77.1288	94	88.163	50.3861	43.7184	51.2242	48.4429	1.81994	39.7201	3	3	6
ENSMUSG00000020427	Igfbp3	insulin-like growth factor binding protein 3 [Source:MGI Symbol;Acc:MGI:96438]	0.00118088	1367.87	956.856	957.827	1094.18	598.004	740.714	802.064	713.594	1.53334	380.591	3	3	6
ENSMUSG00000020429	Igfbp1	insulin-like growth factor binding protein 1 [Source:MGI Symbol;Acc:MGI:96436]	1.82284e-34	11218.1	14701.1	11260.5	12393.2	1900.09	939.32	885.64	1241.68	9.981	11151.5	3	3	6
ENSMUSG00000020430	Pes1	pescadillo ribosomal biogenesis factor 1 [Source:MGI Symbol;Acc:MGI:1890613]	0.00491308	927.945	940.055	846.81	904.937	725.295	758.202	675.351	719.616	1.25753	185.321	3	3	6
ENSMUSG00000020431	Adcy1	adenylate cyclase 1 [Source:MGI Symbol;Acc:MGI:99677]	5.52544e-08	52.3383	58.0375	52.6724	54.3494	9.28165	8.74367	17.5241	11.8498	4.58653	42.4996	3	0	3
ENSMUSG00000020432	Tcn2	transcobalamin 2 [Source:MGI Symbol;Acc:MGI:98534]	0.00457583	2624.7	2634.6	2884.02	2714.44	3927.47	3764.78	2983.14	3558.46	0.762813	844.022	3	3	6
ENSMUSG00000020435	Osbp2	oxysterol binding protein 2 [Source:MGI Symbol;Acc:MGI:1921559]	0.015693	8.4873	3.81826	5.67241	5.99266	29.1709	27.4801	4.04402	20.2317	0.296202	14.239	0	2	2
ENSMUSG00000020437	Myo1g	myosin IG [Source:MGI Symbol;Acc:MGI:1927091]	3.89173e-25	224.913	220.695	215.552	220.387	41.1045	38.722	55.2683	45.0316	4.89405	175.355	3	3	6
ENSMUSG00000020439	Smtn	smoothelin [Source:MGI Symbol;Acc:MGI:1354727]	3.96641e-30	724.957	653.686	614.241	664.295	225.412	197.357	195.461	206.077	3.22353	458.218	3	3	6
ENSMUSG00000020444	Guk1	guanylate kinase 1 [Source:MGI Symbol;Acc:MGI:95871]	0.0492332	306.25	290.951	294.155	297.119	412.371	321.018	361.266	364.885	0.814281	67.7658	3	3	6
ENSMUSG00000020448	Rnf185	ring finger protein 185 [Source:MGI Symbol;Acc:MGI:1922078]	0.0171285	661.302	600.994	657.19	639.828	697.45	814.411	917.992	809.951	0.78996	170.123	3	3	6
ENSMUSG00000020451	Limk2	LIM motif-containing protein kinase 2 [Source:MGI Symbol;Acc:MGI:1197517]	4.07827e-06	332.419	287.897	248.776	289.697	173.7	162.382	124.017	153.366	1.88892	136.331	3	3	6
ENSMUSG00000020453	Patz1	POZ (BTB) and AT hook containing zinc finger 1 [Source:MGI Symbol;Acc:MGI:1891832]	5.81459e-06	201.573	170.294	133.707	168.525	70.2754	91.184	78.1844	79.8813	2.10969	88.6436	3	3	6
ENSMUSG00000020455	Trim11	tripartite motif-containing 11 [Source:MGI Symbol;Acc:MGI:2137355]	0.00299989	289.983	264.224	282.81	279.005	361.985	367.234	372.05	367.089	0.760048	88.084	3	3	6
ENSMUSG00000020456	Ogdh	oxoglutarate (alpha-ketoglutarate) dehydrogenase (lipoamide) [Source:MGI Symbol;Acc:MGI:1098267]	2.54741e-10	3530.72	3784.66	4110.07	3808.48	6352.63	6254.23	5768.12	6124.99	0.621794	2316.51	3	3	6
ENSMUSG00000020457	Drg1	developmentally regulated GTP binding protein 1 [Source:MGI Symbol;Acc:MGI:1343297]	0.0145362	623.817	540.665	592.362	585.615	682.865	711.985	787.236	727.362	0.805122	141.747	3	3	6
ENSMUSG00000020458	Rtn4	reticulon 4 [Source:MGI Symbol;Acc:MGI:1915835]	8.28965e-77	4356.11	5110.36	4499.03	4655.17	1031.59	890.606	989.437	970.544	4.79645	3684.62	3	3	6
ENSMUSG00000020459	Mtif2	mitochondrial translational initiation factor 2 [Source:MGI Symbol;Acc:MGI:1924034]	9.36226e-17	227.743	250.478	260.121	246.114	580.766	503.386	601.211	561.788	0.43809	315.674	3	3	6
ENSMUSG00000020460	Rps27a	ribosomal protein S27A [Source:MGI Symbol;Acc:MGI:1925544]	0.0466696	2797.27	1468.5	1693.62	1986.46	1710.48	999.277	1431.58	1380.44	1.439	606.02	3	3	6
ENSMUSG00000020462	Cfap36	cilia and flagella associated protein 36 [Source:MGI Symbol;Acc:MGI:1913994]	0.0195801	136.504	142.803	130.465	136.591	163.092	183.617	196.809	181.173	0.753926	44.5818	3	3	6
ENSMUSG00000020463	Ppp4r3b	protein phosphatase 4 regulatory subunit 3B [Source:MGI Symbol;Acc:MGI:2144474]	1.66231e-06	503.58	568.92	536.448	536.316	734.577	914.338	917.992	855.636	0.626804	319.32	3	3	6
ENSMUSG00000020464	Pnpt1	polyribonucleotide nucleotidyltransferase 1 [Source:MGI Symbol;Acc:MGI:1918951]	0.0035573	348.687	353.571	363.845	355.367	493.254	417.198	490.674	467.042	0.760889	111.675	3	3	6
ENSMUSG00000020471	Pold2	polymerase (DNA directed), delta 2, regulatory subunit [Source:MGI Symbol;Acc:MGI:1097163]	0.00780268	276.545	221.459	260.931	252.978	344.747	336.007	324.87	335.208	0.754691	82.2297	3	3	6
ENSMUSG00000020473	Aebp1	AE binding protein 1 [Source:MGI Symbol;Acc:MGI:1197012]	2.3015e-39	1129.52	819.398	659.621	869.512	98.1203	121.162	103.796	107.693	8.07399	761.819	3	3	6
ENSMUSG00000020474	Polm	polymerase (DNA directed), mu [Source:MGI Symbol;Acc:MGI:1860191]	0.00846487	172.575	144.33	142.621	153.175	110.054	88.6858	117.276	105.339	1.45412	47.8366	3	3	6
ENSMUSG00000020476	Dbnl	drebrin-like [Source:MGI Symbol;Acc:MGI:700006]	1.77176e-09	948.456	936.237	958.638	947.777	625.849	583.328	605.255	604.811	1.56706	342.966	3	3	6
ENSMUSG00000020477	Mrps24	mitochondrial ribosomal protein S24 [Source:MGI Symbol;Acc:MGI:1928142]	6.21252e-07	480.24	408.554	513.759	467.517	769.051	705.739	803.412	759.401	0.61564	291.884	3	3	6
ENSMUSG00000020482	Ccdc117	coiled-coil domain containing 117 [Source:MGI Symbol;Acc:MGI:2144383]	1.31038e-08	184.599	170.294	192.052	182.315	314.25	328.512	328.913	323.892	0.562888	141.577	3	3	6
ENSMUSG00000020483	Dynll2	dynein light chain LC8-type 2 [Source:MGI Symbol;Acc:MGI:1915347]	8.0458e-19	1280.17	1300.5	1414.86	1331.84	2411.9	2519.43	2446.63	2459.32	0.541549	1127.48	3	3	6
ENSMUSG00000020484	Xbp1	X-box binding protein 1 [Source:MGI Symbol;Acc:MGI:98970]	9.51914e-06	3659.44	4095.46	4091.43	3948.78	6076.83	5075.08	6336.98	5829.63	0.677364	1880.85	3	3	6
ENSMUSG00000020486	sept-04	septin 4 [Source:MGI Symbol;Acc:MGI:1270156]	2.75579e-09	537.529	390.226	336.293	421.349	185.633	182.368	145.585	171.195	2.46122	250.154	3	3	6
ENSMUSG00000020492	Ska2	spindle and kinetochore associated complex subunit 2 [Source:MGI Symbol;Acc:MGI:1913390]	1.65247e-07	90.5312	67.965	67.2586	75.2516	15.9114	27.4801	22.9161	22.1025	3.40466	53.1491	3	1	4
ENSMUSG00000020493	Prr11	proline rich 11 [Source:MGI Symbol;Acc:MGI:2444496]	3.6225e-16	92.653	88.5836	123.172	101.47	5.3038	1.2491	13.4801	6.67765	15.1954	94.792	3	0	3
ENSMUSG00000020496	Rnf187	ring finger protein 187 [Source:MGI Symbol;Acc:MGI:1914224]	5.78169e-08	1475.38	1438.72	1600.43	1504.84	2397.32	2125.96	2263.3	2262.19	0.665214	757.352	3	3	6
ENSMUSG00000020514	Mrpl22	mitochondrial ribosomal protein L22 [Source:MGI Symbol;Acc:MGI:1333794]	7.24289e-07	263.106	269.569	284.431	272.369	422.978	414.7	442.146	426.608	0.638452	154.239	3	3	6
ENSMUSG00000020515	Cnot8	CCR4-NOT transcription complex, subunit 8 [Source:MGI Symbol;Acc:MGI:1916375]	2.56429e-07	449.12	424.59	472.431	448.714	690.82	698.245	663.219	684.095	0.655923	235.381	3	3	6
ENSMUSG00000020516	Rps6kb1	ribosomal protein S6 kinase, polypeptide 1 [Source:MGI Symbol;Acc:MGI:1270849]	6.00126e-09	345.15	389.462	376.81	370.474	576.788	648.281	649.739	624.936	0.592819	254.462	3	3	6
ENSMUSG00000020519	Sap30l	SAP30-like [Source:MGI Symbol;Acc:MGI:1354709]	0.0201543	308.372	256.587	281.19	282.05	379.222	375.978	324.87	360.023	0.78342	77.9736	3	3	6
ENSMUSG00000020520	Galnt10	polypeptide N-acetylgalactosaminyltransferase 10 [Source:MGI Symbol;Acc:MGI:1890480]	7.98693e-18	579.966	508.592	525.103	537.887	201.544	201.105	246.685	216.445	2.4851	321.442	3	3	6
ENSMUSG00000020521	Rnft1	ring finger protein, transmembrane 1 [Source:MGI Symbol;Acc:MGI:1924142]	8.70715e-09	350.808	391.753	451.362	397.975	722.643	659.523	746.795	709.654	0.560801	311.679	3	3	6
ENSMUSG00000020522	Mfap3	microfibrillar-associated protein 3 [Source:MGI Symbol;Acc:MGI:1924068]	0.000223489	517.725	518.519	538.069	524.771	340.769	333.509	419.23	364.503	1.43969	160.269	3	3	6
ENSMUSG00000020523	Fam114a2	family with sequence similarity 114, member A2 [Source:MGI Symbol;Acc:MGI:1917629]	0.0177497	534.7	524.629	572.103	543.811	661.649	648.281	657.827	655.919	0.829082	112.108	3	3	6
ENSMUSG00000020530	Ggnbp2	gametogenetin binding protein 2 [Source:MGI Symbol;Acc:MGI:2387356]	0.000989173	662.009	707.905	678.259	682.724	995.789	1004.27	795.324	931.795	0.732698	249.071	3	3	6
ENSMUSG00000020532	Acaca	acetyl-Coenzyme A carboxylase alpha [Source:MGI Symbol;Acc:MGI:108451]	2.73132e-05	1131.64	1315.01	1553.43	1333.36	1959.76	2084.74	2019.31	2021.27	0.659664	687.91	3	3	6
ENSMUSG00000020534	Shmt1	serine hydroxymethyltransferase 1 (soluble) [Source:MGI Symbol;Acc:MGI:98299]	1.22923e-17	753.248	1003.44	1248.74	1001.81	3713.99	3441.26	2748.59	3301.28	0.303461	2299.47	3	3	6
ENSMUSG00000020536	Llgl1	LLGL1 scribble cell polarity complex component [Source:MGI Symbol;Acc:MGI:102682]	4.93277e-07	432.145	322.261	376.81	377.072	208.174	201.105	217.029	208.769	1.80617	168.303	3	3	6
ENSMUSG00000020538	Srebf1	sterol regulatory element binding transcription factor 1 [Source:MGI Symbol;Acc:MGI:107606]	6.10552e-14	2326.93	2076.37	2070.43	2157.91	5876.61	5642.17	3969.88	5162.89	0.417966	3004.97	3	3	6
ENSMUSG00000020541	Tom1l1	target of myb1-like 1 (chicken) [Source:MGI Symbol;Acc:MGI:1919193]	0.0244282	569.356	537.611	515.379	540.782	716.013	653.277	607.951	659.081	0.82051	118.298	3	3	6
ENSMUSG00000020544	Cox11	cytochrome c oxidase assembly protein 11, copper chaperone [Source:MGI Symbol;Acc:MGI:1917052]	1.61641e-07	91.2385	93.1655	102.914	95.7726	184.307	172.375	231.857	196.18	0.488188	100.407	3	3	6
ENSMUSG00000020547	Bzw2	basic leucine zipper and W2 domains 2 [Source:MGI Symbol;Acc:MGI:1914162]	0.000148785	297.055	207.713	196.914	233.894	108.728	136.151	141.541	128.807	1.81585	105.088	3	3	6
ENSMUSG00000020549	Elac2	elaC ribonuclease Z 2 [Source:MGI Symbol;Acc:MGI:1890496]	4.77299e-07	408.098	434.518	463.517	435.378	727.947	670.765	637.607	678.773	0.641419	243.395	3	3	6
ENSMUSG00000020553	Pctp	phosphatidylcholine transfer protein [Source:MGI Symbol;Acc:MGI:107375]	2.86909e-05	967.552	1316.54	1508.86	1264.32	2726.15	2566.89	1759.15	2350.73	0.53784	1086.41	3	3	6
ENSMUSG00000020561	Twistnb	twist basic helix-loop-helix transcription factor 1 neighbor [Source:MGI Symbol;Acc:MGI:106292]	0.00793601	272.301	290.951	285.241	282.831	369.94	363.487	349.134	360.854	0.783784	78.0224	3	3	6
ENSMUSG00000020571	Pdia6	protein disulfide isomerase associated 6 [Source:MGI Symbol;Acc:MGI:1919103]	5.20494e-05	2227.92	2195.5	2589.05	2337.49	3609.24	3019.07	4320.36	3649.55	0.640486	1312.07	3	3	6
ENSMUSG00000020573	Pik3cg	phosphatidylinositol-4,5-bisphosphate 3-kinase catalytic subunit gamma [Source:MGI Symbol;Acc:MGI:1353576]	9.30094e-15	145.699	160.367	151.535	152.533	18.5633	41.2202	40.4402	33.4079	4.56579	119.125	3	2	5
ENSMUSG00000020577	Tspan13	tetraspanin 13 [Source:MGI Symbol;Acc:MGI:1913359]	2.50313e-25	190.257	177.167	158.828	175.417	21.2152	24.9819	29.6561	25.2844	6.93776	150.133	3	2	5
ENSMUSG00000020580	Rock2	Rho-associated coiled-coil containing protein kinase 2 [Source:MGI Symbol;Acc:MGI:107926]	3.90646e-12	1061.62	1154.64	979.707	1065.32	450.823	599.566	505.502	518.631	2.05411	546.692	3	3	6
ENSMUSG00000020589	Fam49a	family with sequence similarity 49, member A [Source:MGI Symbol;Acc:MGI:1261783]	9.81757e-12	212.183	274.151	225.276	237.203	88.8387	99.9277	90.3164	93.0276	2.54981	144.175	3	3	6
ENSMUSG00000020590	Snx13	sorting nexin 13 [Source:MGI Symbol;Acc:MGI:2661416]	0.0098935	422.95	501.719	498.362	474.344	587.396	680.758	568.859	612.337	0.774645	137.994	3	3	6
ENSMUSG00000020593	Lpin1	lipin 1 [Source:MGI Symbol;Acc:MGI:1891340]	1.64346e-11	983.819	1042.38	863.827	963.344	2747.37	2544.41	1711.97	2334.58	0.412641	1371.24	3	3	6
ENSMUSG00000020601	Trib2	tribbles pseudokinase 2 [Source:MGI Symbol;Acc:MGI:2145021]	2.86449e-09	144.284	104.62	90.7586	113.221	30.4969	24.9819	39.0922	31.5237	3.59162	81.6973	3	3	6
ENSMUSG00000020605	Hs1bp3	HCLS1 binding protein 3 [Source:MGI Symbol;Acc:MGI:1913224]	0.000104884	518.433	493.319	515.379	509.044	387.178	350.996	347.786	361.986	1.40625	147.057	3	3	6
ENSMUSG00000020607	Lratd1	LRAT domain containing 1 [Source:MGI Symbol;Acc:MGI:2145011]	0.0016783	54.4602	78.6561	80.2241	71.1135	34.4747	28.7292	44.4842	35.896	1.9811	35.2174	3	3	6
[truncated: 9,269 more rows]

## Sheet: Supplementary Table 5
GO Biological process analysis of Vps15 peak genes overlapping with Bmal1 bound genes that lost enrichment and showed decreased transcript levels in livers of Vps15LKO mice (Vps15bound_Bmal1 chip down_RNASeq down
[truncated: 446 more rows]

[truncated: 3 more sheets: Supplementary Table 6, Supplementary Table 7, Supplementary Table 8]
