# Supplementary material for: Class 3 PI3K coactivates the circadian clock to promote rhythmic de novo purine synthesis
Source: Nat Cell Biol. 2023 Jul 6;25(7):975–88. doi: 10.1038/s41556-023-01171-3 (PMC10344785; doi:10.1038/s41556-023-01171-3)
Supplement: Source Data Figs. 1–6. — Source data. [file 41556_2023_1171_MOESM4_ESM.xlsx]

## Sheet: Fig1a
genotype	ZT	FC_Nr1d1	FC_Dbp
WT	0	0.649544	0.520781
WT	0	1.44143	1.7216
WT	0	0.677128	0.746777
WT	0	1.57735	1.49355
WT	6	4.58684	404.151
WT	6	3.9109	210.657
WT	6	3.99307	249.648
WT	6	3.42832	346.99
WT	12	0.549999	88.2638
WT	12	0.542427	288.765
WT	12	0.715736	135.65
WT	12	0.164653	91.3764
WT	12	0.239401	58.2324
WT	18	0.0891575	5.59349
WT	18	0.0596431	0.415739
WT	18	0.0739401	7.30432
WT	18	0.0498073	5.71103
Vps15LKO	0	0.312624	6.20637
Vps15LKO	0	0.20986	3.61438
Vps15LKO	0	0.321413	6.8864
Vps15LKO	6	1.45146	33.5618
Vps15LKO	6	0.740977	40.8921
Vps15LKO	6	0.937896	107.915
Vps15LKO	6	0.912249	41.7513
Vps15LKO	12	0.658612	168.751
Vps15LKO	12	0.507859	55.2825
Vps15LKO	12	0.379586	47.2994
Vps15LKO	12	0.3259	43.3737
Vps15LKO	18	0.0421741	8.77713
Vps15LKO	18	0.0276323	7.0311
Vps15LKO	18	0.0328605	3.04987

## Sheet: Fig1e
genotype	ZT	Gene	Enrichment	Mean	SEM
WT	6_12	Nr1d1	148.742	225.316	38.5186
WT	6_12	Nr1d1	270.909
WT	6_12	Nr1d1	256.296
Vps15LKO	6_12	Nr1d1	52.9234	56.0019	8.37281
Vps15LKO	6_12	Nr1d1	71.7961
Vps15LKO	6_12	Nr1d1	43.2861
WT	18_24	Nr1d1	145.681	119.495	21.9286
WT	18_24	Nr1d1	136.87
WT	18_24	Nr1d1	75.9336
Vps15LKO	18_24	Nr1d1	7.41699	31.987	14.1765
Vps15LKO	18_24	Nr1d1	32.0185
Vps15LKO	18_24	Nr1d1	56.5256
WT	6_12	Dbp	10.2269	12.5446	1.45835
WT	6_12	Dbp	15.237
WT	6_12	Dbp	12.17
Vps15LKO	6_12	Dbp	2.87548	2.34137	0.735855
Vps15LKO	6_12	Dbp	3.26195
Vps15LKO	6_12	Dbp	0.886674
WT	18_24	Dbp	3.36475	4.49033	1.00396
WT	18_24	Dbp	6.49312
WT	18_24	Dbp	3.61311
Vps15LKO	18_24	Dbp	1.62781	0.9712	0.338572
Vps15LKO	18_24	Dbp	0.786212
Vps15LKO	18_24	Dbp	0.499578

## Sheet: Fig1g
genotype	CT	FC_Reverba	mean	sem
GFP	16	1.15374	1	0.154249
GFP	16	0.8927
GFP	16	1.32983
GFP	16	0.623731
GFP	20	1.45915	1.22617	0.13499
GFP	20	1.03373
GFP	20	1.45743
GFP	20	0.954377
GFP	24	0.986558	1.00122	0.10296
GFP	24	0.810574
GFP	24	1.29038
GFP	24	0.917358
GFP	28	0.203401	0.358381	0.134197
GFP	28	0.0870859
GFP	28	0.689055
GFP	28	0.453983
GFP	32	0.109885	0.225366	0.091447
GFP	32	0.0329767
GFP	32	0.41542
GFP	32	0.343182
GFP	36	0.276375	0.358899	0.048396
GFP	36	0.287404
GFP	36	0.482403
GFP	36	0.389413
CRE	16	0.342417	0.511793	0.0940383
CRE	16	0.472357
CRE	16	0.780628
CRE	16	0.451771
CRE	20	0.504823	0.596208	0.146626
CRE	20	0.554262
CRE	20	1.00855
CRE	20	0.317192
CRE	24	0.138876	0.30251	0.118196
CRE	24	0.181924
CRE	24	0.651906
CRE	24	0.237333
CRE	28	0.0100153	0.176698	0.0890388
CRE	28	0.0455236
CRE	28	0.37941
CRE	28	0.271845
CRE	32	0.032404	0.140248	0.0697114
CRE	32	0.00726558
CRE	32	0.261834
CRE	32	0.259489
CRE	36	0.0359937	0.163312	0.0751252
CRE	36	0.0393882
CRE	36	0.336877
CRE	36	0.240989

## Sheet: Fig1h
genotype	CT	gene	FC_Nr1d1	mean	sem
GFP	16	Nr1d1	0.887304	1.03856	0.137349
GFP	16	Nr1d1	1.12701
GFP	16	Nr1d1	0.6265
GFP	16	Nr1d1	1.09707
GFP	16	Nr1d1	1.45494
GFP	20	Nr1d1	1.08862	1.59106	0.222292
GFP	20	Nr1d1	1.06253
GFP	20	Nr1d1	1.77481
GFP	20	Nr1d1	2.1933
GFP	20	Nr1d1	1.83606
GFP	24	Nr1d1	0.783226	0.644277	0.0613386
GFP	24	Nr1d1	0.723217
GFP	24	Nr1d1	0.52606
GFP	24	Nr1d1	0.470409
GFP	24	Nr1d1	0.718474
GFP	28	Nr1d1	0.399841	0.301387	0.0537903
GFP	28	Nr1d1	0.445192
GFP	28	Nr1d1	0.267991
GFP	28	Nr1d1	0.244747
GFP	28	Nr1d1	0.149165
GFP	32	Nr1d1	0.645058	0.412601	0.124924
GFP	32	Nr1d1	0.780516
GFP	32	Nr1d1	0.182743
GFP	32	Nr1d1	0.202381
GFP	32	Nr1d1	0.252307
GFP	36	Nr1d1	0.71326	0.611444	0.0393023
GFP	36	Nr1d1	0.569394
GFP	36	Nr1d1	0.694985
GFP	36	Nr1d1	0.567282
GFP	36	Nr1d1	0.512301
CRE	16	Nr1d1	0.54431	0.799442	0.114179
CRE	16	Nr1d1	0.684205
CRE	16	Nr1d1	0.638896
CRE	16	Nr1d1	1.15337
CRE	16	Nr1d1	0.976429
CRE	20	Nr1d1	0.40966	0.675231	0.114262
CRE	20	Nr1d1	0.398458
CRE	20	Nr1d1	0.850316
CRE	20	Nr1d1	0.947997
CRE	20	Nr1d1	0.769726
CRE	24	Nr1d1	0.365388	0.373818	0.0483071
CRE	24	Nr1d1	0.398458
CRE	24	Nr1d1	0.213606
CRE	24	Nr1d1	0.375261
CRE	24	Nr1d1	0.516378
CRE	28	Nr1d1	0.301975	0.377513	0.0348021
CRE	28	Nr1d1	0.443652
CRE	28	Nr1d1	0.454852
CRE	28	Nr1d1	0.397647
CRE	28	Nr1d1	0.289441
CRE	32	Nr1d1	0.388908	0.420173	0.030154
CRE	32	Nr1d1	0.380904
CRE	32	Nr1d1	0.356404
CRE	32	Nr1d1	0.523244
CRE	36	Nr1d1	0.451407	0.548407	0.0836118
CRE	36	Nr1d1	0.446738
CRE	36	Nr1d1	0.468174
CRE	36	Nr1d1	0.494541
GFP	16	Dbp	0.881175	1.00621	0.05639
GFP	16	Dbp	1.13485
GFP	16	Dbp	0.917305
GFP	16	Dbp	1.14854
GFP	16	Dbp	0.949165
GFP	20	Dbp	1.45146	2.10655	0.182893
GFP	20	Dbp	1.99654
GFP	20	Dbp	2.30143
GFP	20	Dbp	2.27502
GFP	20	Dbp	2.50828
GFP	24	Dbp	2.08855	1.90955	0.178556
GFP	24	Dbp	2.4326
GFP	24	Dbp	2.0004
GFP	24	Dbp	1.44449
GFP	24	Dbp	1.5817
GFP	28	Dbp	1.49744	1.06539	0.139726
GFP	28	Dbp	1.2812
GFP	28	Dbp	0.944233
GFP	28	Dbp	0.845751
GFP	28	Dbp	0.758306
GFP	32	Dbp	1.39233	0.919896	0.281962
GFP	32	Dbp	1.79315
GFP	32	Dbp	0.475825
GFP	32	Dbp	0.451429
GFP	32	Dbp	0.486742
GFP	36	Dbp	1.34025	0.715446	0.248371
GFP	36	Dbp	1.3036
GFP	36	Dbp	0.307806
GFP	36	Dbp	0.372055
GFP	36	Dbp	0.253522
CRE	16	Dbp	0.665495	0.581951	0.0235009
CRE	16	Dbp	0.583377
CRE	16	Dbp	0.556444
CRE	16	Dbp	0.523535
CRE	16	Dbp	0.580904
CRE	20	Dbp	0.647297	0.771118	0.0490718
CRE	20	Dbp	0.753929
CRE	20	Dbp	0.713508
CRE	20	Dbp	0.939312
CRE	20	Dbp	0.801545
CRE	24	Dbp	0.725728	0.672552	0.0419211
CRE	24	Dbp	0.777816
CRE	24	Dbp	0.53403
CRE	24	Dbp	0.69303
CRE	24	Dbp	0.632157
CRE	28	Dbp	0.684205	0.471548	0.094878
CRE	28	Dbp	0.720715
CRE	28	Dbp	0.315671
CRE	28	Dbp	0.290024
CRE	28	Dbp	0.347125
CRE	32	Dbp	0.743549	0.405539	0.12696
CRE	32	Dbp	0.536816
CRE	32	Dbp	0.180457
CRE	32	Dbp	0.161335
CRE	36	Dbp	0.672451	0.41644	0.139674
CRE	36	Dbp	0.701007
CRE	36	Dbp	0.146116
CRE	36	Dbp	0.146187

## Sheet: Fig2a
treatment	CT	FC_Nr1d1	mean	sem
DMSO	20	1.11344	1	0.196044
DMSO	20	1.26832
DMSO	20	0.618246
DMSO	24	0.758458	0.768082	0.133086
DMSO	24	1.00326
DMSO	24	0.542532
DMSO	28	0.460661	0.565436	0.0850728
DMSO	28	0.733922
DMSO	28	0.501726
DMSO	32	0.265994	0.43889	0.0866017
DMSO	32	0.516408
DMSO	32	0.534268
SAR405	20	1.01254	0.892138	0.15407
SAR405	20	1.07758
SAR405	20	0.586295
SAR405	24	0.861133	0.681548	0.115363
SAR405	24	0.717205
SAR405	24	0.466307
SAR405	28	0.410591	0.284732	0.0930033
SAR405	28	0.340414
SAR405	28	0.103192
SAR405	32	0.352925	0.290735	0.0686321
SAR405	32	0.365614
SAR405	32	0.153666

## Sheet: Fig2b
treatment	CT	FC_Reverba	mean	sem
DMSO	20	1.03049	1.00861	0.0500126
DMSO	20	0.82264
DMSO	20	1.17963
DMSO	20	0.957363
DMSO	20	0.857766
DMSO	20	1.21774
DMSO	20	0.94442
DMSO	20	1.05885
DMSO	24	0.728668	0.554247	0.0483961
DMSO	24	0.504642
DMSO	24	0.581694
DMSO	24	0.78225
DMSO	24	0.440197
DMSO	24	0.526691
DMSO	24	0.394337
DMSO	24	0.475494
DMSO	28	0.255843	0.297453	0.0269568
DMSO	28	0.331788
DMSO	28	0.320486
DMSO	28	0.224717
DMSO	28	0.229305
DMSO	28	0.221604
DMSO	28	0.371775
DMSO	28	0.424107
DMSO	32	0.233798	0.264264	0.0403413
DMSO	32	0.188591
DMSO	32	0.263949
DMSO	32	0.204175
DMSO	32	0.194759
DMSO	32	0.15023
DMSO	32	0.40966
DMSO	32	0.468948
SAR405	20	1.02337	0.793397	0.0729052
SAR405	20	0.909618
SAR405	20	0.974905
SAR405	20	0.515886
SAR405	20	0.577976
SAR405	20	0.563111
SAR405	20	0.928195
SAR405	20	0.854114
SAR405	24	1.03766	0.613911	0.0810868
SAR405	24	0.825496
SAR405	24	0.656712
SAR405	24	0.409902
SAR405	24	0.503751
SAR405	24	0.321073
SAR405	24	0.577343
SAR405	24	0.579347
SAR405	28	0.368142	0.331252	0.0308669
SAR405	28	0.464366
SAR405	28	0.389132
SAR405	28	0.222929
SAR405	28	0.327608
SAR405	28	0.193633
SAR405	28	0.34329
SAR405	28	0.340919
SAR405	32	0.273258	0.264412	0.0205361
SAR405	32	0.259415
SAR405	32	0.320486
SAR405	32	0.269304
SAR405	32	0.162092
SAR405	32	0.201812
SAR405	32	0.292701
SAR405	32	0.336225
PIKIII	20	0.589815	0.638172	0.0795105
PIKIII	20	0.682232
PIKIII	20	0.64543
PIKIII	20	0.460855
PIKIII	20	0.364697
PIKIII	20	0.46772
PIKIII	20	0.839441
PIKIII	20	1.05519
PIKIII	24	0.577676	0.574562	0.0242174
PIKIII	24	0.581694
PIKIII	24	0.604299
PIKIII	24	0.524452
PIKIII	24	0.50319
PIKIII	24	0.493597
PIKIII	24	0.70344
PIKIII	24	0.60815
PIKIII	28	0.385108	0.446724	0.0294042
PIKIII	28	0.415619
PIKIII	28	0.544624
PIKIII	28	0.402146
PIKIII	28	0.323277
PIKIII	28	0.473542
PIKIII	28	0.573355
PIKIII	28	0.456125
PIKIII	32	0.23871	0.327861	0.0763288
PIKIII	32	0.208531
PIKIII	32	0.306367
PIKIII	32	0.194259
PIKIII	32	0.182853
PIKIII	32	0.154748
PIKIII	32	0.70344
PIKIII	32	0.633976

## Sheet: Fig2c
Treatment	ChIP	Gene	Enrichment	Mean	SEM
DMSO	IgG	Nr1d1	1.59234	1.29467	0.57642
DMSO	IgG	Nr1d1	0.514176
DMSO	IgG	Nr1d1	1.22138
DMSO	IgG	Nr1d1	0.244837
DMSO	IgG	Nr1d1	1.1324
DMSO	IgG	Nr1d1	3.6068
DMSO	IgG	Nr1d1	1.71597
DMSO	IgG	Nr1d1	0.53516
DMSO	IgG	Nr1d1	1.08894
SAR405	IgG	Nr1d1	1.722	1.23667	0.447319
SAR405	IgG	Nr1d1	0.357505
SAR405	IgG	Nr1d1	1.62437
SAR405	IgG	Nr1d1	1.15741
SAR405	IgG	Nr1d1	2.19839
SAR405	IgG	Nr1d1	0.393013
SAR405	IgG	Nr1d1	0.671254
SAR405	IgG	Nr1d1	2.38025
SAR405	IgG	Nr1d1	0.625878
DMSO	Bmal1	Nr1d1	8.34323	66.5213	31.1433
DMSO	Bmal1	Nr1d1	4.91594
DMSO	Bmal1	Nr1d1	9.24787
DMSO	Bmal1	Nr1d1	139.4
DMSO	Bmal1	Nr1d1	149.2
DMSO	Bmal1	Nr1d1	87.6396
DMSO	Bmal1	Nr1d1	77.2571
DMSO	Bmal1	Nr1d1	56.0684
DMSO	Bmal1	Nr1d1	66.619
SAR405	Bmal1	Nr1d1	4.89045	63.2664	28.4221
SAR405	Bmal1	Nr1d1	8.14766
SAR405	Bmal1	Nr1d1	6.43702
SAR405	Bmal1	Nr1d1	78.3366
SAR405	Bmal1	Nr1d1	35.0048
SAR405	Bmal1	Nr1d1	104.552
SAR405	Bmal1	Nr1d1	109.265
SAR405	Bmal1	Nr1d1	100.525
SAR405	Bmal1	Nr1d1	122.238
DMSO	IgG	Dbp	0.453161	0.991482	0.42233
DMSO	IgG	Dbp	1.27544
DMSO	IgG	Dbp	1.73016
DMSO	IgG	Dbp	0.579881
DMSO	IgG	Dbp	0.816945
DMSO	IgG	Dbp	0.361271
DMSO	IgG	Dbp	2.51668
DMSO	IgG	Dbp	0.343097
DMSO	IgG	Dbp	0.846703
SAR405	IgG	Dbp	0.539076	1.04589	0.343521
SAR405	IgG	Dbp	1.52257
SAR405	IgG	Dbp	1.21835
SAR405	IgG	Dbp	0.94747
SAR405	IgG	Dbp	2.24961
SAR405	IgG	Dbp	1.16239
SAR405	IgG	Dbp	0.378882
SAR405	IgG	Dbp	0.978615
SAR405	IgG	Dbp	0.41603
DMSO	Bmal1	Dbp	7.69407	143.376	74.1802
DMSO	Bmal1	Dbp	6.77
DMSO	Bmal1	Dbp	4.70939
DMSO	Bmal1	Dbp	329.448
DMSO	Bmal1	Dbp	315.504
DMSO	Bmal1	Dbp	246.491
DMSO	Bmal1	Dbp	131.349
DMSO	Bmal1	Dbp	125.382
DMSO	Bmal1	Dbp	123.036
SAR405	Bmal1	Dbp	35.2156	90.6118	30.282
SAR405	Bmal1	Dbp	42.0395
SAR405	Bmal1	Dbp	28.2005
SAR405	Bmal1	Dbp	103.693
SAR405	Bmal1	Dbp	53.2589
SAR405	Bmal1	Dbp	101.81
SAR405	Bmal1	Dbp	161.039
SAR405	Bmal1	Dbp	138.43
SAR405	Bmal1	Dbp	151.819

## Sheet: Fig2d
genotype	CT	FC_Reverba	mean	sem
GFP	16	0.584689	1	0.258668
GFP	16	1.09924
GFP	16	0.623887
GFP	16	1.69218
GFP	20	1.46561	1.68575	0.143355
GFP	20	1.99849
GFP	20	1.42029
GFP	20	1.8586
GFP	24	1.38789	1.2991	0.167328
GFP	24	1.6708
GFP	24	0.864023
GFP	24	1.27369
GFP	28	1.01844	0.796701	0.136418
GFP	28	1.04166
GFP	28	0.512142
GFP	28	0.614566
GFP	32	0.475327	0.425032	0.0638269
GFP	32	0.507567
GFP	32	0.234676
GFP	32	0.482559
GFP	36	0.395145	0.317522	0.0508635
GFP	36	0.324728
GFP	36	0.171739
GFP	36	0.378476
CRE	16	0.820033	0.744069	0.160796
CRE	16	0.741715
CRE	16	0.31882
CRE	16	1.09571
CRE	20	1.29857	1.30111	0.1595
CRE	20	1.66153
CRE	20	0.886232
CRE	20	1.35813
CRE	24	1.26537	1.14696	0.133
CRE	24	1.36016
CRE	24	0.760011
CRE	24	1.20228
CRE	28	0.739502	0.668362	0.0987743
CRE	28	0.8006
CRE	28	0.374518
CRE	28	0.758829
CRE	32	0.352944	0.353258	0.0530471
CRE	32	0.407633
CRE	32	0.205088
CRE	32	0.447368
CRE	36	0.274318	0.235323	0.0387814
CRE	36	0.239633
CRE	36	0.125434
CRE	36	0.301906

## Sheet: Fig2e
genotype	CT	gene	FC	Mean	SEM
GFP	16	Nr1d1	0.719839	1.03624	0.139061
GFP	16	Nr1d1	1.3892
GFP	16	Nr1d1	0.853607
GFP	16	Nr1d1	0.866346
GFP	16	Nr1d1	1.35223
GFP	20	Nr1d1	1.29402	1.04224	0.0956343
GFP	20	Nr1d1	1.01465
GFP	20	Nr1d1	0.747058
GFP	20	Nr1d1	1.29284
GFP	20	Nr1d1	0.803839
GFP	20	Nr1d1	1.10101
GFP	24	Nr1d1	0.550188	0.596545	0.0698821
GFP	24	Nr1d1	0.818186
GFP	24	Nr1d1	0.723308
GFP	24	Nr1d1	0.620323
GFP	24	Nr1d1	0.320681
GFP	24	Nr1d1	0.546582
GFP	28	Nr1d1	0.361606	0.344487	0.0344457
GFP	28	Nr1d1	0.396062
GFP	28	Nr1d1	0.33295
GFP	28	Nr1d1	0.33489
GFP	28	Nr1d1	0.44578
GFP	28	Nr1d1	0.195635
GFP	32	Nr1d1	0.259718	0.254813	0.0259502
GFP	32	Nr1d1	0.303646
GFP	32	Nr1d1	0.214904
GFP	32	Nr1d1	0.170445
GFP	32	Nr1d1	0.232659
GFP	32	Nr1d1	0.347506
GFP	36	Nr1d1	0.228384	0.190662	0.0278282
GFP	36	Nr1d1	0.242286
GFP	36	Nr1d1	0.142102
GFP	36	Nr1d1	0.28102
GFP	36	Nr1d1	0.121732
GFP	36	Nr1d1	0.12845
CRE	16	Nr1d1	0.557513	0.813911	0.0677581
CRE	16	Nr1d1	0.817525
CRE	16	Nr1d1	1.06643
CRE	16	Nr1d1	0.887853
CRE	16	Nr1d1	0.781096
CRE	16	Nr1d1	0.773047
CRE	20	Nr1d1	1.16203	1.05908	0.0489642
CRE	20	Nr1d1	1.09524
CRE	20	Nr1d1	0.854206
CRE	20	Nr1d1	1.05395
CRE	20	Nr1d1	1.00649
CRE	20	Nr1d1	1.18259
CRE	24	Nr1d1	0.374046	0.579808	0.0592544
CRE	24	Nr1d1	0.661302
CRE	24	Nr1d1	0.793716
CRE	24	Nr1d1	0.584871
CRE	24	Nr1d1	0.477291
CRE	24	Nr1d1	0.587622
CRE	28	Nr1d1	0.30127	0.333411	0.0287676
CRE	28	Nr1d1	0.365291
CRE	28	Nr1d1	0.450958
CRE	28	Nr1d1	0.332113
CRE	28	Nr1d1	0.308827
CRE	28	Nr1d1	0.242008
CRE	32	Nr1d1	0.190136	0.203968	0.0121278
CRE	32	Nr1d1	0.17784
CRE	32	Nr1d1	0.193637
CRE	32	Nr1d1	0.258707
CRE	32	Nr1d1	0.21633
CRE	32	Nr1d1	0.187157
CRE	36	Nr1d1	0.299285	0.259444	0.0287872
CRE	36	Nr1d1	0.270816
CRE	36	Nr1d1	0.14421
CRE	36	Nr1d1	0.243635
CRE	36	Nr1d1	0.242663
CRE	36	Nr1d1	0.356056
GFP	16	Dbp	0.924813	1.00286	0.0375331
GFP	16	Dbp	1.0813
GFP	16	Dbp	1.03271
GFP	16	Dbp	0.902347
GFP	16	Dbp	1.07312
GFP	20	Dbp	3.29533	3.08416	0.515333
GFP	20	Dbp	4.23279
GFP	20	Dbp	4.8886
GFP	20	Dbp	1.9989
GFP	20	Dbp	2.10915
GFP	20	Dbp	1.98023
GFP	24	Dbp	5.51819	3.47426	0.602632
GFP	24	Dbp	4.71148
GFP	24	Dbp	4.01509
GFP	24	Dbp	2.11041
GFP	24	Dbp	2.16502
GFP	24	Dbp	2.32539
GFP	28	Dbp	2.37432	2.20663	0.322545
GFP	28	Dbp	3.04424
GFP	28	Dbp	3.22002
GFP	28	Dbp	1.52844
GFP	28	Dbp	1.48171
GFP	28	Dbp	1.59106
GFP	32	Dbp	1.75285	1.57531	0.0918981
GFP	32	Dbp	1.82103
GFP	32	Dbp	1.74702
GFP	32	Dbp	1.41666
GFP	32	Dbp	1.43341
GFP	32	Dbp	1.2809
GFP	36	Dbp	1.53983	1.11567	0.233543
GFP	36	Dbp	1.30597
GFP	36	Dbp	1.91019
GFP	36	Dbp	0.887294
GFP	36	Dbp	0.666472
GFP	36	Dbp	0.384279
CRE	16	Dbp	2.18682	1.29763	0.227602
CRE	16	Dbp	1.54586
CRE	16	Dbp	1.52912
CRE	16	Dbp	0.964351
CRE	16	Dbp	0.758931
CRE	16	Dbp	0.800693
CRE	20	Dbp	2.75106	2.53733	0.345609
CRE	20	Dbp	3.0124
CRE	20	Dbp	3.90647
CRE	20	Dbp	1.8426
CRE	20	Dbp	1.74251
CRE	20	Dbp	1.96895
CRE	24	Dbp	4.81524	2.97919	0.61425
CRE	24	Dbp	4.63639
CRE	24	Dbp	3.3556
CRE	24	Dbp	1.47817
CRE	24	Dbp	1.76481
CRE	24	Dbp	1.82497
CRE	28	Dbp	2.72969	2.02314	0.375738
CRE	28	Dbp	3.04532
CRE	28	Dbp	2.79446
CRE	28	Dbp	1.27679
CRE	28	Dbp	1.17476
CRE	28	Dbp	1.11782
CRE	32	Dbp	2.00456	1.27311	0.0682311
CRE	32	Dbp	1.76486
CRE	32	Dbp	1.29487
CRE	32	Dbp	0.93799
CRE	32	Dbp	0.819815
CRE	32	Dbp	0.816559
CRE	36	Dbp	1.05173	0.862235	0.183899
CRE	36	Dbp	1.22553
CRE	36	Dbp	1.48137
CRE	36	Dbp	0.446395
CRE	36	Dbp	0.532171
CRE	36	Dbp	0.436224

## Sheet: Fig2f
genotype	ChIP	gene	Enrichment	mean	sem
GFP	IgG	Nr1d1	0.337381	1.44407	0.40326
GFP	IgG	Nr1d1	1.72428
GFP	IgG	Nr1d1	1.71899
GFP	IgG	Nr1d1	0.294571
GFP	IgG	Nr1d1	2.08002
GFP	IgG	Nr1d1	1.63208
GFP	IgG	Nr1d1	4.53398
GFP	IgG	Nr1d1	0.857407
GFP	IgG	Nr1d1	1.00646
GFP	IgG	Nr1d1	0.255587
CRE	IgG	Nr1d1	0.370829	1.93483	0.824791
CRE	IgG	Nr1d1	2.21554
CRE	IgG	Nr1d1	1.21716
CRE	IgG	Nr1d1	0.253701
CRE	IgG	Nr1d1	1.69354
CRE	IgG	Nr1d1	1.96894
CRE	IgG	Nr1d1	0.299897
CRE	IgG	Nr1d1	0.164153
CRE	IgG	Nr1d1	3.35672
CRE	IgG	Nr1d1	0.189982
CRE	IgG	Nr1d1	9.55262
GFP	Bmal1	Nr1d1	248.113	132.017	30.397
GFP	Bmal1	Nr1d1	41.8683
GFP	Bmal1	Nr1d1	93.9868
GFP	Bmal1	Nr1d1	183.277
GFP	Bmal1	Nr1d1	52.3341
GFP	Bmal1	Nr1d1	10.2537
GFP	Bmal1	Nr1d1	11.6841
GFP	Bmal1	Nr1d1	191.471
GFP	Bmal1	Nr1d1	217.435
GFP	Bmal1	Nr1d1	269.749
GFP	Bmal1	Nr1d1	169.274
CRE	Bmal1	Nr1d1	137.724	167.724	39.1992
CRE	Bmal1	Nr1d1	230.517
CRE	Bmal1	Nr1d1	131.328
CRE	Bmal1	Nr1d1	149.024
CRE	Bmal1	Nr1d1	230.155
CRE	Bmal1	Nr1d1	505.767
CRE	Bmal1	Nr1d1	117.661
CRE	Bmal1	Nr1d1	73.3166
CRE	Bmal1	Nr1d1	29.8948
CRE	Bmal1	Nr1d1	51.5092
CRE	Bmal1	Nr1d1	188.066
GFP	IgG	Dbp	0.556784	2.03751	0.869085
GFP	IgG	Dbp	4.07069
GFP	IgG	Dbp	0.44121
GFP	IgG	Dbp	0.961996
GFP	IgG	Dbp	0.636992
GFP	IgG	Dbp	1.6319
GFP	IgG	Dbp	0.108906
GFP	IgG	Dbp	9.05248
GFP	IgG	Dbp	0.404119
GFP	IgG	Dbp	2.50998
CRE	IgG	Dbp	0.740105	1.73219	0.599447
CRE	IgG	Dbp	5.08622
CRE	IgG	Dbp	0.265651
CRE	IgG	Dbp	1.67211
CRE	IgG	Dbp	0.590139
CRE	IgG	Dbp	1.0134
CRE	IgG	Dbp	0.716588
CRE	IgG	Dbp	0.139714
CRE	IgG	Dbp	0.50805
CRE	IgG	Dbp	2.36485
CRE	IgG	Dbp	5.95733
GFP	Bmal1	Dbp	334.034	124.933	30.0833
GFP	Bmal1	Dbp	232.162
GFP	Bmal1	Dbp	147.403
GFP	Bmal1	Dbp	48.5213
GFP	Bmal1	Dbp	19.9426
GFP	Bmal1	Dbp	14.1554
GFP	Bmal1	Dbp	27.2151
GFP	Bmal1	Dbp	161.915
GFP	Bmal1	Dbp	174.329
GFP	Bmal1	Dbp	126.168
GFP	Bmal1	Dbp	88.422
CRE	Bmal1	Dbp	346.914	144.413	74.5985
CRE	Bmal1	Dbp	821.737
CRE	Bmal1	Dbp	180.427
CRE	Bmal1	Dbp	25.6373
CRE	Bmal1	Dbp	19.9381
CRE	Bmal1	Dbp	19.0871
CRE	Bmal1	Dbp	12.7228
CRE	Bmal1	Dbp	20.5566
CRE	Bmal1	Dbp	16.1244
CRE	Bmal1	Dbp	22.2834
CRE	Bmal1	Dbp	103.111

[truncated: 14 more sheets: Fig4a, Fig4b, Fig4c, Fig4e, Fig4h, Fig5a, Fig5b, Fig5c, Fig6d, Fig6e, Fig6f, Fig6g, Fig6h, Fig6k]
