# Supplementary material for: Class 3 PI3K coactivates the circadian clock to promote rhythmic de novo purine synthesis
Source: Nat Cell Biol. 2023 Jul 6;25(7):975–88. doi: 10.1038/s41556-023-01171-3 (PMC10344785; doi:10.1038/s41556-023-01171-3)
Supplement: Source Data Extended Data Figs. 1–10. — Source data. [file 41556_2023_1171_MOESM5_ESM.xlsx]

## Sheet: Ext.Fig1a
genotype	protein	FC	mean	sem
WT	Vps15	0.951829	1	0.0668101
WT	Vps15	1.03356
WT	Vps15	1.16543
WT	Vps15	0.849176
Vps15LKO	Vps15	0.251553	0.25443	0.0514662
Vps15LKO	Vps15	0.138051
Vps15LKO	Vps15	0.239489
Vps15LKO	Vps15	0.388629
WT	Vps34	1.04945	1	0.0783688
WT	Vps34	1.00526
WT	Vps34	1.15937
WT	Vps34	0.785924
Vps15LKO	Vps34	0.393252	0.413176	0.0495839
Vps15LKO	Vps34	0.302187
Vps15LKO	Vps34	0.41453
Vps15LKO	Vps34	0.542735
WT	P62	0.0727365	0.0845518	0.0111189
WT	P62	0.107843
WT	P62	0.0979917
WT	P62	0.0596356
Vps15LKO	P62	1.5922	1.5502	0.0771307
Vps15LKO	P62	1.32649
Vps15LKO	P62	1.60186
Vps15LKO	P62	1.68025

## Sheet: Ext.Fig1b
genotype	ZT	gene	FC	mean	sem
WT	0	Per2	0.438303	1.14341	0.305802
WT	0	Per2	0.858565
WT	0	Per2	1.47427
WT	0	Per2	1.8025
WT	6	Per2	5.38893	3.87156	0.521819
WT	6	Per2	3.41054
WT	6	Per2	3.03143
WT	6	Per2	3.65533
WT	12	Per2	13.737	12.7257	1.95421
WT	12	Per2	15.0324
WT	12	Per2	17.6305
WT	12	Per2	6.1475
WT	12	Per2	11.0809
WT	18	Per2	8.60396	8.28623	0.375936
WT	18	Per2	9.15779
WT	18	Per2	7.43844
WT	18	Per2	7.94474
Vps15LKO	0	Per2	0.752623	0.932413	0.117249
Vps15LKO	0	Per2	1.15269
Vps15LKO	0	Per2	0.891929
Vps15LKO	6	Per2	1.17283	1.0985	0.191847
Vps15LKO	6	Per2	1.32869
Vps15LKO	6	Per2	1.3566
Vps15LKO	6	Per2	0.535887
Vps15LKO	12	Per2	7.46426	5.71112	0.768775
Vps15LKO	12	Per2	5.09824
Vps15LKO	12	Per2	3.91768
Vps15LKO	12	Per2	6.36429
Vps15LKO	18	Per2	1.79626	1.21602	0.322233
Vps15LKO	18	Per2	1.16878
Vps15LKO	18	Per2	0.68302
WT	0	Cry1	0.668384	1.05742	0.199588
WT	0	Cry1	0.775796
WT	0	Cry1	1.28677
WT	0	Cry1	1.49874
WT	6	Cry1	0.396049	0.392078	0.0295792
WT	6	Cry1	0.47426
WT	6	Cry1	0.352025
WT	6	Cry1	0.345977
WT	12	Cry1	1.17589	2.03419	0.350032
WT	12	Cry1	1.86445
WT	12	Cry1	2.91551
WT	12	Cry1	1.43769
WT	12	Cry1	2.77743
WT	18	Cry1	2.14913	2.25879	0.137342
WT	18	Cry1	2.35994
WT	18	Cry1	1.94363
WT	18	Cry1	2.58247
Vps15LKO	0	Cry1	0.598221	0.748425	0.0823263
Vps15LKO	0	Cry1	0.881939
Vps15LKO	0	Cry1	0.765116
Vps15LKO	6	Cry1	0.425948	0.300561	0.0582631
Vps15LKO	6	Cry1	0.317263
Vps15LKO	6	Cry1	0.315071
Vps15LKO	6	Cry1	0.143961
Vps15LKO	12	Cry1	0.837261	0.763843	0.0579433
Vps15LKO	12	Cry1	0.641157
Vps15LKO	12	Cry1	0.691955
Vps15LKO	12	Cry1	0.885
Vps15LKO	18	Cry1	1.1477	0.96864	0.119654
Vps15LKO	18	Cry1	1.0166
Vps15LKO	18	Cry1	0.741619
WT	0	Bmal1	0.835812	1.03305	0.161302
WT	0	Bmal1	0.804548
WT	0	Bmal1	0.990514
WT	0	Bmal1	1.50134
WT	6	Bmal1	0.0302117	0.054202	0.0101901
WT	6	Bmal1	0.0686903
WT	6	Bmal1	0.0733657
WT	6	Bmal1	0.0445401
WT	12	Bmal1	0.0919026	0.118701	0.0308436
WT	12	Bmal1	0.0786314
WT	12	Bmal1	0.0912678
WT	12	Bmal1	0.0900113
WT	12	Bmal1	0.241693
WT	18	Bmal1	0.633427	0.772539	0.146887
WT	18	Bmal1	1.19437
WT	18	Bmal1	0.527137
WT	18	Bmal1	0.735221
Vps15LKO	0	Bmal1	0.432643	0.693934	0.16939
Vps15LKO	0	Bmal1	1.01133
Vps15LKO	0	Bmal1	0.637833
Vps15LKO	6	Bmal1	0.172689	0.154935	0.0106024
Vps15LKO	6	Bmal1	0.156719
Vps15LKO	6	Bmal1	0.124676
Vps15LKO	6	Bmal1	0.165655
Vps15LKO	12	Bmal1	0.056377	0.0680176	0.00406691
Vps15LKO	12	Bmal1	0.0684526
Vps15LKO	12	Bmal1	0.0736204
Vps15LKO	12	Bmal1	0.0736204
Vps15LKO	18	Bmal1	0.316713	0.25985	0.0495524
Vps15LKO	18	Bmal1	0.301713
Vps15LKO	18	Bmal1	0.161125
WT	0	Clock	0.602904	1.12025	0.319831
WT	0	Clock	0.719467
WT	0	Clock	1.14472
WT	0	Clock	2.01391
WT	6	Clock	0.632878	0.580044	0.0289047
WT	6	Clock	0.554785
WT	6	Clock	0.622006
WT	6	Clock	0.510506
WT	12	Clock	0.798298	0.73857	0.0982932
WT	12	Clock	0.843816
WT	12	Clock	0.885768
WT	12	Clock	0.349896
WT	12	Clock	0.815072
WT	18	Clock	1.14472	1.20837	0.199292
WT	18	Clock	1.79005
WT	18	Clock	0.946058
WT	18	Clock	0.952638
Vps15LKO	0	Clock	0.702222	0.8759	0.0873713
Vps15LKO	0	Clock	0.946058
Vps15LKO	0	Clock	0.97942
Vps15LKO	6	Clock	0.739694	0.464987	0.0981577
Vps15LKO	6	Clock	0.466516
Vps15LKO	6	Clock	0.358489
Vps15LKO	6	Clock	0.295248
Vps15LKO	12	Clock	0.474671	0.443832	0.0615062
Vps15LKO	12	Clock	0.372419
Vps15LKO	12	Clock	0.325335
Vps15LKO	12	Clock	0.602904
Vps15LKO	18	Clock	0.289172	0.249345	0.0220185
Vps15LKO	18	Clock	0.213159
Vps15LKO	18	Clock	0.245705
WT	0	Nr1d2	1.30926	1.04571	0.159507
WT	0	Nr1d2	1.16372
WT	0	Nr1d2	0.581862
WT	0	Nr1d2	1.12799
WT	6	Nr1d2	8.30368	6.70866	0.636816
WT	6	Nr1d2	6.81517
WT	6	Nr1d2	6.51493
WT	6	Nr1d2	5.20086
WT	12	Nr1d2	6.72135	5.69086	1.03505
WT	12	Nr1d2	8.77713
WT	12	Nr1d2	6.1635
WT	12	Nr1d2	3.60188
WT	12	Nr1d2	3.19043
WT	18	Nr1d2	1.52494	1.04003	0.228998
WT	18	Nr1d2	0.4304
WT	18	Nr1d2	1.0166
WT	18	Nr1d2	1.18818
Vps15LKO	0	Nr1d2	1.61748	1.3435	0.239241
Vps15LKO	0	Nr1d2	0.866787
Vps15LKO	0	Nr1d2	1.54622
Vps15LKO	6	Nr1d2	2.89537	2.84373	0.101214
Vps15LKO	6	Nr1d2	2.82598
Vps15LKO	6	Nr1d2	2.58247
Vps15LKO	6	Nr1d2	3.07109
Vps15LKO	12	Nr1d2	5.36564	4.09295	0.477502
Vps15LKO	12	Nr1d2	3.43129
Vps15LKO	12	Nr1d2	3.29151
Vps15LKO	12	Nr1d2	4.28338
Vps15LKO	18	Nr1d2	0.489286	0.42905	0.0335348
Vps15LKO	18	Nr1d2	0.373389
Vps15LKO	18	Nr1d2	0.424475

## Sheet: Ext. Fig1c
genotype	ZT	protein	FC	mean	sem
WT	0	Reverba	0.65549	1	0.240283
WT	0	Reverba	0.882096
WT	0	Reverba	1.46241
WT	6	Reverba	38.7186	31.9036	3.45577
WT	6	Reverba	27.4993
WT	6	Reverba	29.4929
WT	12	Reverba	8.46449	5.51987	1.86361
WT	12	Reverba	2.06866
WT	12	Reverba	6.02646
WT	18	Reverba	0.976414	0.650547	0.163011
WT	18	Reverba	0.47888
WT	18	Reverba	0.496349
Vps15LKO	0	Reverba	0.431054	0.41327	0.0460068
Vps15LKO	0	Reverba	0.482561
Vps15LKO	0	Reverba	0.326194
Vps15LKO	6	Reverba	2.97804	2.16699	0.617947
Vps15LKO	6	Reverba	0.95386
Vps15LKO	6	Reverba	2.56907
Vps15LKO	12	Reverba	4.29925	2.07525	1.12868
Vps15LKO	12	Reverba	1.29815
Vps15LKO	12	Reverba	0.628352
Vps15LKO	18	Reverba	0.861234	0.409973	0.241351
Vps15LKO	18	Reverba	0.332746
Vps15LKO	18	Reverba	0.0359397
WT	0	Bmal1	0.798653	1	0.106969
WT	0	Bmal1	1.03805
WT	0	Bmal1	1.1633
WT	6	Bmal1	0.960574	1.02061	0.0406734
WT	6	Bmal1	1.09816
WT	6	Bmal1	1.00309
WT	12	Bmal1	1.05557	1.12506	0.0428553
WT	12	Bmal1	1.20325
WT	12	Bmal1	1.11635
WT	18	Bmal1	1.10512	0.959353	0.0732625
WT	18	Bmal1	0.89939
WT	18	Bmal1	0.873552
Vps15LKO	0	Bmal1	1.06895	1.07713	0.149612
Vps15LKO	0	Bmal1	1.34026
Vps15LKO	0	Bmal1	0.822184
Vps15LKO	6	Bmal1	0.952933	0.920454	0.0271868
Vps15LKO	6	Bmal1	0.86645
Vps15LKO	6	Bmal1	0.941981
Vps15LKO	12	Bmal1	1.0787	0.906639	0.0861206
Vps15LKO	12	Bmal1	0.813829
Vps15LKO	12	Bmal1	0.827386
Vps15LKO	18	Bmal1	0.587898	0.456052	0.0807797
Vps15LKO	18	Bmal1	0.470991
Vps15LKO	18	Bmal1	0.309267
WT	0	Clock	0.813945	1	0.105113
WT	0	Clock	1.00827
WT	0	Clock	1.17779
WT	6	Clock	1.01898	1.06809	0.0322328
WT	6	Clock	1.12881
WT	6	Clock	1.05649
WT	12	Clock	1.05091	1.17552	0.0748133
WT	12	Clock	1.16609
WT	12	Clock	1.30956
WT	18	Clock	1.22953	0.972201	0.13359
WT	18	Clock	0.905801
WT	18	Clock	0.781276
Vps15LKO	0	Clock	1.00777	0.968968	0.104507
Vps15LKO	0	Clock	1.12743
Vps15LKO	0	Clock	0.771703
Vps15LKO	6	Clock	1.04688	1.0644	0.018793
Vps15LKO	6	Clock	1.04437
Vps15LKO	6	Clock	1.10196
Vps15LKO	12	Clock	1.20758	0.941706	0.135849
Vps15LKO	12	Clock	0.760303
Vps15LKO	12	Clock	0.857239
Vps15LKO	18	Clock	0.771023	0.718829	0.0284629
Vps15LKO	18	Clock	0.712409
Vps15LKO	18	Clock	0.673054

## Sheet: Ext. Fig1e
genotype	ZT	protein	FC	mean	sem
WT	ZT0	Bmal1_cyt	0.940016	1	0.0302849
WT	ZT0	Bmal1_cyt	1.02271
WT	ZT0	Bmal1_cyt	1.03727
Vps15LKO	ZT0	Bmal1_cyt	0.593833	0.56085	0.0317383
Vps15LKO	ZT0	Bmal1_cyt	0.591327
Vps15LKO	ZT0	Bmal1_cyt	0.49739
WT	ZT12	Bmal1_cyt	0.811886	0.777148	0.0293034
WT	ZT12	Bmal1_cyt	0.800657
WT	ZT12	Bmal1_cyt	0.718901
Vps15LKO	ZT12	Bmal1_cyt	0.385464	0.365339	0.0100647
Vps15LKO	ZT12	Bmal1_cyt	0.355621
Vps15LKO	ZT12	Bmal1_cyt	0.354932
WT	ZT0	Bmal1_nuc	1.29826	1	0.152667
WT	ZT0	Bmal1_nuc	0.907444
WT	ZT0	Bmal1_nuc	0.794293
Vps15LKO	ZT0	Bmal1_nuc	0.531791	0.543334	0.0258033
Vps15LKO	ZT0	Bmal1_nuc	0.505545
Vps15LKO	ZT0	Bmal1_nuc	0.592666
WT	ZT12	Bmal1_nuc	0.732273	0.689019	0.0225607
WT	ZT12	Bmal1_nuc	0.678516
WT	ZT12	Bmal1_nuc	0.656267
Vps15LKO	ZT12	Bmal1_nuc	0.346135	0.376957	0.0156086
Vps15LKO	ZT12	Bmal1_nuc	0.388078
Vps15LKO	ZT12	Bmal1_nuc	0.396658

## Sheet: Ext. Fig1f
genotype	ZT	FC_Bmal1	mean	sem
WT	ZT0	0.829578	1	0.15327
WT	ZT0	0.864548
WT	ZT0	1.30587
Vps15LKO	ZT0	0.397697	0.347544	0.0576836
Vps15LKO	ZT0	0.412445
Vps15LKO	ZT0	0.232492
WT	ZT12	0.63987	1.15774	0.260557
WT	ZT12	1.36638
WT	ZT12	1.46696
Vps15LKO	ZT12	0.209074	0.38972	0.0909644
Vps15LKO	ZT12	0.498721
Vps15LKO	ZT12	0.461364

## Sheet: Ext. Fig2c
genotype	puncta per cell	mean	sem
GFP	78	50.9242	4.18123
GFP	64
GFP	74
GFP	26
GFP	34
GFP	32
GFP	52
GFP	154
GFP	90
GFP	107
GFP	58
GFP	81
GFP	28
GFP	96
GFP	98
GFP	96
GFP	62
GFP	144
GFP	113
GFP	74
GFP	94
GFP	32
GFP	107
GFP	97
GFP	95
GFP	68
GFP	20
GFP	64
GFP	34
GFP	11
GFP	54
GFP	36
GFP	10
GFP	28
GFP	52
GFP	31
GFP	55
GFP	16
GFP	26
GFP	6
GFP	64
GFP	36
GFP	28
GFP	27
GFP	35
GFP	20
GFP	24
GFP	27
GFP	31
GFP	22
GFP	28
GFP	19
GFP	18
GFP	20
GFP	5
GFP	27
GFP	61
GFP	39
GFP	63
GFP	23
GFP	16
GFP	60
GFP	19
GFP	62
GFP	72
GFP	18
CRE	1	6.39726	1.36725
CRE	2
CRE	0
CRE	15
CRE	0
CRE	22
CRE	0
CRE	0
CRE	1
CRE	11
CRE	46
CRE	9
CRE	0
CRE	4
CRE	6
CRE	5
CRE	0
CRE	3
CRE	10
CRE	29
CRE	30
CRE	2
CRE	13
CRE	1
CRE	2
CRE	6
CRE	0
CRE	0
CRE	70
CRE	2
CRE	0
CRE	0
CRE	5
CRE	3
CRE	0
CRE	2
CRE	0
CRE	0
CRE	6
CRE	4
CRE	13
CRE	1
CRE	0
CRE	0
CRE	0
CRE	4
CRE	0
CRE	4
CRE	1
CRE	10
CRE	1
CRE	0
CRE	1
CRE	0
CRE	3
CRE	0
CRE	2
CRE	3
CRE	0
CRE	11
CRE	4
CRE	0
CRE	8
CRE	0
CRE	6
CRE	5
CRE	3
CRE	3
CRE	3
CRE	22
CRE	38
CRE	1
CRE	10

## Sheet: Ext. Fig2e
condition	color	puncta per cell	mean	sem
GFP_grow	yellow	22.2222	41.6237	3.63688
GFP_grow	yellow	17.6471
GFP_grow	yellow	26.3158
GFP_grow	yellow	33.3333
GFP_grow	yellow	37.5
GFP_grow	yellow	18.5185
GFP_grow	yellow	16.6667
GFP_grow	yellow	66.6667
GFP_grow	yellow	52.6316
GFP_grow	yellow	61.1111
GFP_grow	yellow	84.375
GFP_grow	yellow	45.4545
GFP_grow	yellow	52.9412
GFP_grow	yellow	25
GFP_grow	yellow	41.1765
GFP_grow	yellow	43.3333
GFP_grow	yellow	64.2857
GFP_grow	yellow	66.6667
GFP_grow	yellow	87.5
GFP_grow	yellow	85.7143
GFP_grow	yellow	31.1111
GFP_grow	yellow	10.5263
GFP_grow	yellow	33.3333
GFP_grow	yellow	50
GFP_grow	yellow	27.2727
GFP_grow	yellow	31.25
GFP_grow	yellow	31.25
GFP_grow	yellow	35.7143
GFP_grow	yellow	41.6667
GFP_grow	yellow	36.3636
GFP_grow	yellow	25
GFP_grow	yellow	29.4118
GFP_EBSS	yellow	60	28.2286	1.88199
GFP_EBSS	yellow	31.5789
GFP_EBSS	yellow	20.8333
GFP_EBSS	yellow	22.2222
GFP_EBSS	yellow	36.3636
GFP_EBSS	yellow	27.7778
GFP_EBSS	yellow	26.087
GFP_EBSS	yellow	28.125
GFP_EBSS	yellow	31.8182
GFP_EBSS	yellow	27.7778
GFP_EBSS	yellow	8.33333
GFP_EBSS	yellow	23.6842
GFP_EBSS	yellow	26.3158
GFP_EBSS	yellow	30
GFP_EBSS	yellow	17.6471
GFP_EBSS	yellow	15.2174
GFP_EBSS	yellow	15
GFP_EBSS	yellow	38.7097
GFP_EBSS	yellow	45
GFP_EBSS	yellow	26.9231
GFP_EBSS	yellow	32.1429
GFP_EBSS	yellow	31.0345
GFP_EBSS	yellow	26.6667
CRE_grow	yellow	61.3636	71.2941	2.67311
CRE_grow	yellow	79.6296
CRE_grow	yellow	87.5
CRE_grow	yellow	68.8525
CRE_grow	yellow	93.1034
CRE_grow	yellow	90.9091
CRE_grow	yellow	73.3333
CRE_grow	yellow	75
CRE_grow	yellow	58.3333
CRE_grow	yellow	96.875
CRE_grow	yellow	89.4737
CRE_grow	yellow	66.6667
CRE_grow	yellow	70.5882
CRE_grow	yellow	82.7586
CRE_grow	yellow	82.6087
CRE_grow	yellow	20
CRE_grow	yellow	56.7308
CRE_grow	yellow	74.5455
CRE_grow	yellow	71.6667
CRE_grow	yellow	47.619
CRE_grow	yellow	91.6667
CRE_grow	yellow	92.3077
CRE_grow	yellow	41.1765
CRE_grow	yellow	92.3077
CRE_grow	yellow	87.5
CRE_grow	yellow	91.6667
CRE_grow	yellow	45.4545
CRE_grow	yellow	89.4737
CRE_grow	yellow	75.8621
CRE_grow	yellow	57.8947
CRE_grow	yellow	54.0541
CRE_grow	yellow	100
CRE_grow	yellow	95
CRE_grow	yellow	78.5714
CRE_grow	yellow	33.3333
CRE_grow	yellow	93.1034
CRE_grow	yellow	61.1111
CRE_grow	yellow	71.7391
CRE_grow	yellow	65.3061
CRE_grow	yellow	57.1429
CRE_grow	yellow	53.125
CRE_grow	yellow	68.4211
CRE_grow	yellow	69.2308
CRE_grow	yellow	56.5217
CRE_grow	yellow	71.4286
CRE_grow	yellow	47.3684
CRE_grow	yellow	62.5
CRE_EBSS	yellow	63.3333	71.0877	4.1721
CRE_EBSS	yellow	90.9091
CRE_EBSS	yellow	62.5
CRE_EBSS	yellow	81.8182
CRE_EBSS	yellow	82.6087
CRE_EBSS	yellow	91.6667
CRE_EBSS	yellow	40.5405
CRE_EBSS	yellow	75
CRE_EBSS	yellow	71.4286
CRE_EBSS	yellow	40
CRE_EBSS	yellow	61.5385
CRE_EBSS	yellow	85.7143
CRE_EBSS	yellow	83.3333
CRE_EBSS	yellow	26.087
CRE_EBSS	yellow	88.8889
CRE_EBSS	yellow	80
CRE_EBSS	yellow	72.7273
CRE_EBSS	yellow	55
CRE_EBSS	yellow	86.8421
CRE_EBSS	yellow	81.8182
GFP_grow	red	77.7778	58.3763	3.63688
GFP_grow	red	82.3529
GFP_grow	red	73.6842
GFP_grow	red	66.6667
GFP_grow	red	62.5
GFP_grow	red	81.4815
GFP_grow	red	83.3333
GFP_grow	red	33.3333
GFP_grow	red	47.3684
GFP_grow	red	38.8889
GFP_grow	red	15.625
GFP_grow	red	54.5455
GFP_grow	red	47.0588
GFP_grow	red	75
GFP_grow	red	58.8235
GFP_grow	red	56.6667
GFP_grow	red	35.7143
GFP_grow	red	33.3333
GFP_grow	red	12.5
GFP_grow	red	14.2857
GFP_grow	red	68.8889
GFP_grow	red	89.4737
GFP_grow	red	66.6667
GFP_grow	red	50
GFP_grow	red	72.7273
GFP_grow	red	68.75
GFP_grow	red	68.75
GFP_grow	red	64.2857
GFP_grow	red	58.3333
GFP_grow	red	63.6364
GFP_grow	red	75
GFP_grow	red	70.5882
GFP_EBSS	red	40	71.7714	2.26976
GFP_EBSS	red	68.4211
GFP_EBSS	red	79.1667
GFP_EBSS	red	77.7778
GFP_EBSS	red	63.6364
GFP_EBSS	red	72.2222
GFP_EBSS	red	73.913
GFP_EBSS	red	71.875
GFP_EBSS	red	68.1818
GFP_EBSS	red	72.2222
GFP_EBSS	red	91.6667
GFP_EBSS	red	76.3158
GFP_EBSS	red	73.6842
GFP_EBSS	red	70
GFP_EBSS	red	82.3529
GFP_EBSS	red	84.7826
GFP_EBSS	red	85
GFP_EBSS	red	61.2903
GFP_EBSS	red	55
GFP_EBSS	red	73.0769
GFP_EBSS	red	67.8571
GFP_EBSS	red	68.9655
GFP_EBSS	red	73.3333
CRE_grow	red	38.6364	28.7059	2.67311
CRE_grow	red	20.3704
CRE_grow	red	12.5
CRE_grow	red	31.1475
CRE_grow	red	6.89655
CRE_grow	red	9.09091
CRE_grow	red	26.6667
CRE_grow	red	25
CRE_grow	red	41.6667
CRE_grow	red	3.125
CRE_grow	red	10.5263
CRE_grow	red	33.3333
CRE_grow	red	29.4118
CRE_grow	red	17.2414
CRE_grow	red	17.3913
CRE_grow	red	80
CRE_grow	red	43.2692
CRE_grow	red	25.4545
CRE_grow	red	28.3333
CRE_grow	red	52.381
CRE_grow	red	8.33333
CRE_grow	red	7.69231
CRE_grow	red	58.8235
CRE_grow	red	7.69231
CRE_grow	red	12.5
CRE_grow	red	8.33333
CRE_grow	red	54.5455
CRE_grow	red	10.5263
CRE_grow	red	24.1379
CRE_grow	red	42.1053
CRE_grow	red	45.9459
CRE_grow	red	0
CRE_grow	red	5
CRE_grow	red	21.4286
CRE_grow	red	66.6667
CRE_grow	red	6.89655
CRE_grow	red	38.8889
CRE_grow	red	28.2609
CRE_grow	red	34.6939
CRE_grow	red	42.8571
CRE_grow	red	46.875
CRE_grow	red	31.5789
CRE_grow	red	30.7692
CRE_grow	red	43.4783
CRE_grow	red	28.5714
CRE_grow	red	52.6316
CRE_grow	red	37.5
CRE_EBSS	red	36.6667	28.9123	4.1721
CRE_EBSS	red	9.09091
CRE_EBSS	red	37.5
CRE_EBSS	red	18.1818
CRE_EBSS	red	17.3913
CRE_EBSS	red	8.33333
CRE_EBSS	red	59.4595
CRE_EBSS	red	25
CRE_EBSS	red	28.5714
CRE_EBSS	red	60
CRE_EBSS	red	38.4615
CRE_EBSS	red	14.2857
CRE_EBSS	red	16.6667
CRE_EBSS	red	73.913
CRE_EBSS	red	11.1111
CRE_EBSS	red	20
CRE_EBSS	red	27.2727
CRE_EBSS	red	45
CRE_EBSS	red	13.1579
CRE_EBSS	red	18.1818

## Sheet: Ext. Fig2f
genotype	CT	gene	FC	mean	sem
GFP	16	Per2	0.802459	1.02251	0.106425
GFP	16	Per2	1.24617
GFP	16	Per2	0.768925
GFP	16	Per2	1.01999
GFP	16	Per2	1.27503
GFP	20	Per2	3.649	3.23332	0.285918
GFP	20	Per2	4.14824
GFP	20	Per2	2.8748
GFP	20	Per2	2.63751
GFP	20	Per2	2.85705
GFP	24	Per2	5.30554	3.61458	0.754465
GFP	24	Per2	5.56932
GFP	24	Per2	2.63064
GFP	24	Per2	1.97274
GFP	24	Per2	2.59466
GFP	28	Per2	3.7386	2.92971	0.697916
GFP	28	Per2	5.28719
GFP	28	Per2	2.07986
GFP	28	Per2	2.02078
GFP	28	Per2	1.52211
GFP	32	Per2	3.56154	2.4504	0.695614
GFP	32	Per2	4.63478
GFP	32	Per2	1.46413
GFP	32	Per2	1.16848
GFP	32	Per2	1.42308
GFP	36	Per2	3.31153	1.73555	0.552872
GFP	36	Per2	2.83333
GFP	36	Per2	0.995828
GFP	36	Per2	0.709237
GFP	36	Per2	0.827815
CRE	16	Per2	0.480464	0.451804	0.0363749
CRE	16	Per2	0.569394
CRE	16	Per2	0.429655
CRE	16	Per2	0.432311
CRE	16	Per2	0.347194
CRE	20	Per2	0.848214	0.882743	0.0638359
CRE	20	Per2	0.681838
CRE	20	Per2	0.981682
CRE	20	Per2	1.05307
CRE	20	Per2	0.848909
CRE	24	Per2	0.791412	0.769054	0.0757874
CRE	24	Per2	0.974342
CRE	24	Per2	0.50178
CRE	24	Per2	0.791214
CRE	24	Per2	0.786523
CRE	28	Per2	0.593574	0.622605	0.0163252
CRE	28	Per2	0.684205
CRE	28	Per2	0.610466
CRE	28	Per2	0.599412
CRE	28	Per2	0.62537
CRE	32	Per2	0.59152	0.547595	0.0170067
CRE	32	Per2	0.551908
CRE	32	Per2	0.510074
CRE	32	Per2	0.536875
CRE	36	Per2	0.573355	0.473621	0.0761277
CRE	36	Per2	0.633976
CRE	36	Per2	0.338039
CRE	36	Per2	0.349114
GFP	16	Cry1	0.918594	1.00223	0.0334202
GFP	16	Cry1	1.08862
GFP	16	Cry1	1.06109
GFP	16	Cry1	1.00692
GFP	16	Cry1	0.935946
GFP	20	Cry1	2.24622	1.89481	0.213391
GFP	20	Cry1	2.51839
GFP	20	Cry1	1.54399
GFP	20	Cry1	1.38209
GFP	20	Cry1	1.78336
GFP	24	Cry1	2.98452	2.97269	0.130536
GFP	24	Cry1	2.9231
GFP	24	Cry1	3.38545
GFP	24	Cry1	2.56438
GFP	24	Cry1	3.00598
GFP	28	Cry1	4.07698	4.50509	0.321058
GFP	28	Cry1	5.00198
GFP	28	Cry1	5.27096
GFP	28	Cry1	4.67792
GFP	28	Cry1	3.49764
GFP	32	Cry1	3.63637	3.8415	0.0776013
GFP	32	Cry1	3.71278
GFP	32	Cry1	4.00311
GFP	32	Cry1	4.0297
GFP	32	Cry1	3.82552
GFP	36	Cry1	3.97926	2.68009	0.465033
GFP	36	Cry1	3.5125
GFP	36	Cry1	1.98729
GFP	36	Cry1	1.49738
GFP	36	Cry1	2.42401
CRE	16	Cry1	2.94343	2.14168	0.65373
CRE	16	Cry1	4.33941
CRE	16	Cry1	1.1441
CRE	16	Cry1	0.946527
CRE	16	Cry1	1.33493
CRE	20	Cry1	5.34244	2.84446	0.813133
CRE	20	Cry1	4.23541
CRE	20	Cry1	1.53973
CRE	20	Cry1	1.61409
CRE	20	Cry1	1.4906
CRE	24	Cry1	6.09447	4.19942	1.02327
CRE	24	Cry1	7.17262
CRE	24	Cry1	2.08712
CRE	24	Cry1	3.17588
CRE	24	Cry1	2.46702
CRE	28	Cry1	6.201	4.32677	0.72317
CRE	28	Cry1	5.8462
CRE	28	Cry1	2.61354
CRE	28	Cry1	3.10512
CRE	28	Cry1	3.86798
CRE	32	Cry1	6.50929	4.75616	0.882772
CRE	32	Cry1	5.96904
CRE	32	Cry1	2.82132
CRE	32	Cry1	3.725
CRE	36	Cry1	7.17262	4.64099	1.74836
CRE	36	Cry1	8.12574
CRE	36	Cry1	1.5098
CRE	36	Cry1	1.7558

## Sheet: Ext. Fig2g
genotype	fraction	FC_Bmal1	mean	sem
GFP	cytosol	1.3664	1	0.0578652
GFP	cytosol	1.07776
GFP	cytosol	0.940054
GFP	cytosol	0.897101
GFP	cytosol	0.91472
GFP	cytosol	0.746638
GFP	cytosol	1.09985
GFP	cytosol	0.932568
GFP	cytosol	1.0249
CRE	cytosol	0.898105	0.891033	0.0369745
CRE	cytosol	0.91327
CRE	cytosol	0.919086
CRE	cytosol	0.753727
CRE	cytosol	0.882636
CRE	cytosol	0.756106
CRE	cytosol	0.921512
CRE	cytosol	1.08383
GFP	nucleus	1.03515	1	0.03986
GFP	nucleus	1.13272
GFP	nucleus	1.11768
GFP	nucleus	1.10985
GFP	nucleus	0.854972
GFP	nucleus	0.812851
GFP	nucleus	0.965165
GFP	nucleus	1.06312
GFP	nucleus	0.908492
CRE	nucleus	1.00202	0.920876	0.0376533
CRE	nucleus	0.883342
CRE	nucleus	0.875927
CRE	nucleus	1.02827
CRE	nucleus	1.08358
CRE	nucleus	0.897322
CRE	nucleus	0.985311
CRE	nucleus	0.792642
CRE	nucleus	0.739467

## Sheet: Ext. Fig2h
genotype	fraction	Bmal1 intensity	mean	sesm
GFP	cytosol	0.0161653	0.0141527	0.000377441
GFP	cytosol	0.0115228
GFP	cytosol	0.0117929
GFP	cytosol	0.0131594
GFP	cytosol	0.0158155
GFP	cytosol	0.0109035
GFP	cytosol	0.0119063
GFP	cytosol	0.0142975
GFP	cytosol	0.0183894
GFP	cytosol	0.019451
GFP	cytosol	0.0218813
GFP	cytosol	0.0234304
GFP	cytosol	0.0144721
GFP	cytosol	0.0147684
GFP	cytosol	0.0162065
GFP	cytosol	0.0165096
GFP	cytosol	0.0148459
GFP	cytosol	0.0122949
GFP	cytosol	0.0130361
GFP	cytosol	0.0209103
GFP	cytosol	0.0298106
GFP	cytosol	0.0194035
GFP	cytosol	0.0189925
GFP	cytosol	0.0187526
GFP	cytosol	0.0181059
GFP	cytosol	0.0218759
GFP	cytosol	0.0309765
GFP	cytosol	0.0172444
GFP	cytosol	0.0181853
GFP	cytosol	0.0171397
GFP	cytosol	0.0224783
GFP	cytosol	0.0197001
GFP	cytosol	0.0172727
GFP	cytosol	0.0159824
GFP	cytosol	0.0198413
GFP	cytosol	0.0172024
GFP	cytosol	0.0240031
GFP	cytosol	0.0326437
GFP	cytosol	0.0174131
GFP	cytosol	0.0197117
GFP	cytosol	0.0179415
GFP	cytosol	0.0311938
GFP	cytosol	0.0180275
GFP	cytosol	0.028132
GFP	cytosol	0.0199586
GFP	cytosol	0.0172864
GFP	cytosol	0.0172405
GFP	cytosol	0.0126561
GFP	cytosol	0.0154415
GFP	cytosol	0.0164942
GFP	cytosol	0.0207884
GFP	cytosol	0.0126674
GFP	cytosol	0.0145607
GFP	cytosol	0.0159206
GFP	cytosol	0.0160488
GFP	cytosol	0.0152134
GFP	cytosol	0.0167585
GFP	cytosol	0.0162222
GFP	cytosol	0.0133262
GFP	cytosol	0.0191302
GFP	cytosol	0.0203337
GFP	cytosol	0.0231755
GFP	cytosol	0.0147715
GFP	cytosol	0.021287
GFP	cytosol	0.0172935
GFP	cytosol	0.0220608
GFP	cytosol	0.0209021
GFP	cytosol	0.0175553
GFP	cytosol	0.0181135
GFP	cytosol	0.0232845
GFP	cytosol	0.0275853
GFP	cytosol	0.0173016
GFP	cytosol	0.0262596
GFP	cytosol	0.0230607
GFP	cytosol	0.0165521
GFP	cytosol	0.0174754
GFP	cytosol	0.0200292
GFP	cytosol	0.0223988
GFP	cytosol	0.0264449
GFP	cytosol	0.0206588
GFP	cytosol	0.0182346
GFP	cytosol	0.0198337
GFP	cytosol	0.0203869
GFP	cytosol	0.0254706
GFP	cytosol	0.022737
GFP	cytosol	0.0183401
GFP	cytosol	0.0263862
GFP	cytosol	0.0267296
GFP	cytosol	0.0300355
GFP	cytosol	0.0225299
GFP	cytosol	0.0139119
GFP	cytosol	0.0121831
GFP	cytosol	0.0164776
GFP	cytosol	0.0156323
GFP	cytosol	0.0179422
GFP	cytosol	0.0145546
GFP	cytosol	0.0174184
GFP	cytosol	0.0184359
GFP	cytosol	0.0156898
GFP	cytosol	0.0153771
GFP	cytosol	0.0179338
GFP	cytosol	0.036535
GFP	cytosol	0.0193525
GFP	cytosol	0.024848
GFP	cytosol	0.00924575
GFP	cytosol	0.00882312
GFP	cytosol	0.00839793
GFP	cytosol	0.00898617
GFP	cytosol	0.00509718
GFP	cytosol	0.00812946
GFP	cytosol	0.00845147
GFP	cytosol	0.0087377
GFP	cytosol	0.010174
GFP	cytosol	0.00752047
GFP	cytosol	0.00694941
GFP	cytosol	0.00727906
GFP	cytosol	0.00526686
GFP	cytosol	0.00745504
GFP	cytosol	0.00698574
GFP	cytosol	0.00721747
GFP	cytosol	0.00786786
GFP	cytosol	0.00438882
GFP	cytosol	0.00570327
GFP	cytosol	0.0111099
GFP	cytosol	0.00683477
GFP	cytosol	0.00643178
GFP	cytosol	0.00457129
GFP	cytosol	0.00553949
GFP	cytosol	0.00780566
GFP	cytosol	0.006383
GFP	cytosol	0.00586162
GFP	cytosol	0.00663779
GFP	cytosol	0.00838555
GFP	cytosol	0.00616542
GFP	cytosol	0.0048669
GFP	cytosol	0.00800699
GFP	cytosol	0.00524841
GFP	cytosol	0.00399495
GFP	cytosol	0.00540388
GFP	cytosol	0.00389224
GFP	cytosol	0.00615283
GFP	cytosol	0.00589728
GFP	cytosol	0.00729512
GFP	cytosol	0.00459469
GFP	cytosol	0.00942783
GFP	cytosol	0.0145106
GFP	cytosol	0.0108084
GFP	cytosol	0.0139191
GFP	cytosol	0.0111753
GFP	cytosol	0.0095424
GFP	cytosol	0.00770638
GFP	cytosol	0.00836301
GFP	cytosol	0.0125953
GFP	cytosol	0.0140682
GFP	cytosol	0.0109606
GFP	cytosol	0.014512
GFP	cytosol	0.0131977
GFP	cytosol	0.0112859
GFP	cytosol	0.0159389
GFP	cytosol	0.00977006
GFP	cytosol	0.00965633
GFP	cytosol	0.00537251
GFP	cytosol	0.0132053
GFP	cytosol	0.0102091
GFP	cytosol	0.00652985
GFP	cytosol	0.00748886
GFP	cytosol	0.0116397
GFP	cytosol	0.0118608
GFP	cytosol	0.00741284
GFP	cytosol	0.00780153
GFP	cytosol	0.0133226
GFP	cytosol	0.00626167
GFP	cytosol	0.00611705
GFP	cytosol	0.0064152
GFP	cytosol	0.0069733
GFP	cytosol	0.00747968
GFP	cytosol	0.0102257
GFP	cytosol	0.00893341
GFP	cytosol	0.00881974
GFP	cytosol	0.00847356
GFP	cytosol	0.00691658
GFP	cytosol	0.00618793
GFP	cytosol	0.00643724
GFP	cytosol	0.0106529
GFP	cytosol	0.00650554
GFP	cytosol	0.0105745
GFP	cytosol	0.0169603
GFP	cytosol	0.0112671
GFP	cytosol	0.0182801
GFP	cytosol	0.00970486
GFP	cytosol	0.00924712
GFP	cytosol	0.00995956
GFP	cytosol	0.0131217
GFP	cytosol	0.0151011
GFP	cytosol	0.00819442
GFP	cytosol	0.00549535
GFP	cytosol	0.0114344
GFP	cytosol	0.0122148
GFP	cytosol	0.0122796
GFP	cytosol	0.0154852
GFP	cytosol	0.0135101
GFP	cytosol	0.00445998
GFP	cytosol	0.0129625
GFP	cytosol	0.0134446
GFP	cytosol	0.00860598
GFP	cytosol	0.0227604
GFP	cytosol	0.0125837
GFP	cytosol	0.0144214
GFP	cytosol	0.0186408
GFP	cytosol	0.0127779
GFP	cytosol	0.0130924
GFP	cytosol	0.0122353
GFP	cytosol	0.0141447
GFP	cytosol	0.0148392
GFP	cytosol	0.0129274
GFP	cytosol	0.0120582
GFP	cytosol	0.0140825
GFP	cytosol	0.0167807
GFP	cytosol	0.0127374
GFP	cytosol	0.0117449
GFP	cytosol	0.0147598
GFP	cytosol	0.0143385
GFP	cytosol	0.0146295
GFP	cytosol	0.0110756
GFP	cytosol	0.0122363
GFP	cytosol	0.0112079
GFP	cytosol	0.0137436
GFP	cytosol	0.0177704
GFP	cytosol	0.0132232
GFP	cytosol	0.0225304
GFP	cytosol	0.0176347
GFP	cytosol	0.0147635
GFP	cytosol	0.0137702
GFP	cytosol	0.0229027
GFP	cytosol	0.0219701
GFP	cytosol	0.0109456
GFP	cytosol	0.0232317
GFP	cytosol	0.0162254
GFP	cytosol	0.0222335
GFP	cytosol	0.013159
GFP	cytosol	0.0174071
GFP	cytosol	0.0164623
GFP	cytosol	0.0189347
GFP	cytosol	0.0119767
GFP	cytosol	0.0280762
GFP	cytosol	0.0221065
GFP	cytosol	0.016026
GFP	cytosol	0.0231218
GFP	cytosol	0.0259296
GFP	cytosol	0.0222389
GFP	cytosol	0.0158581
GFP	cytosol	0.0228011
GFP	cytosol	0.0171806
GFP	cytosol	0.0171468
GFP	cytosol	0.0136568
GFP	cytosol	0.0152467
GFP	cytosol	0.011867
GFP	cytosol	0.0148275
GFP	cytosol	0.0183546
GFP	cytosol	0.0105011
GFP	cytosol	0.0123454
GFP	cytosol	0.0114333
GFP	cytosol	0.00621503
GFP	cytosol	0.00741572
GFP	cytosol	0.00544456
GFP	cytosol	0.0178852
GFP	cytosol	0.00466672
GFP	cytosol	0.0123481
GFP	cytosol	0.0065692
GFP	cytosol	0.00667325
GFP	cytosol	0.0066811
GFP	cytosol	0.0056499
GFP	cytosol	0.00854774
GFP	cytosol	0.00506887
GFP	cytosol	0.00442402
GFP	cytosol	0.0073421
GFP	cytosol	0.00869136
GFP	cytosol	0.00737862
CRE	cytosol	0.015725	0.0135741	0.000428848
CRE	cytosol	0.0163662
CRE	cytosol	0.0167882
CRE	cytosol	0.0258363
CRE	cytosol	0.0169421
CRE	cytosol	0.0240902
CRE	cytosol	0.0120271
CRE	cytosol	0.0131614
CRE	cytosol	0.0144383
CRE	cytosol	0.0247887
CRE	cytosol	0.0219982
CRE	cytosol	0.0243444
CRE	cytosol	0.0140902
CRE	cytosol	0.0132378
CRE	cytosol	0.017666
CRE	cytosol	0.0325375
CRE	cytosol	0.0211827
CRE	cytosol	0.0192723
CRE	cytosol	0.014782
CRE	cytosol	0.0165418
CRE	cytosol	0.0168176
CRE	cytosol	0.0231355
CRE	cytosol	0.0236269
CRE	cytosol	0.0258723
CRE	cytosol	0.0128529
CRE	cytosol	0.0118568
CRE	cytosol	0.0295876
CRE	cytosol	0.0225138
CRE	cytosol	0.0271323
CRE	cytosol	0.0140056
CRE	cytosol	0.0152182
CRE	cytosol	0.0193082
CRE	cytosol	0.0132956
CRE	cytosol	0.016861
CRE	cytosol	0.0180844
CRE	cytosol	0.0209364
CRE	cytosol	0.0155421
CRE	cytosol	0.020075
CRE	cytosol	0.0183012
CRE	cytosol	0.0195125
CRE	cytosol	0.0207158
CRE	cytosol	0.023099
CRE	cytosol	0.0294065
CRE	cytosol	0.023396
CRE	cytosol	0.0222401
CRE	cytosol	0.0122492
CRE	cytosol	0.011046
CRE	cytosol	0.00834969
CRE	cytosol	0.0107442
CRE	cytosol	0.0145453
CRE	cytosol	0.0130957
CRE	cytosol	0.0118367
CRE	cytosol	0.00839772
CRE	cytosol	0.0144225
CRE	cytosol	0.00550083
CRE	cytosol	0.00792932
CRE	cytosol	0.0136591
CRE	cytosol	0.0105555
CRE	cytosol	0.0138469
CRE	cytosol	0.0103322
CRE	cytosol	0.0121192
CRE	cytosol	0.0152836
CRE	cytosol	0.012269
CRE	cytosol	0.0112315
CRE	cytosol	0.0151817
CRE	cytosol	0.0122228
CRE	cytosol	0.0116356
CRE	cytosol	0.0178674
CRE	cytosol	0.0176281
CRE	cytosol	0.018323
CRE	cytosol	0.0104378
CRE	cytosol	0.010931
CRE	cytosol	0.0104161
CRE	cytosol	0.0124185
CRE	cytosol	0.0103401
CRE	cytosol	0.0125911
CRE	cytosol	0.010747
CRE	cytosol	0.0123511
CRE	cytosol	0.00975813
CRE	cytosol	0.0149084
CRE	cytosol	0.0164804
CRE	cytosol	0.0134452
CRE	cytosol	0.0153315
CRE	cytosol	0.0142068
CRE	cytosol	0.0176729
CRE	cytosol	0.0109608
CRE	cytosol	0.013203
CRE	cytosol	0.0260662
CRE	cytosol	0.0104177
CRE	cytosol	0.0102439
CRE	cytosol	0.0078914
CRE	cytosol	0.0148767
CRE	cytosol	0.0164003
CRE	cytosol	0.0110128
CRE	cytosol	0.015101
CRE	cytosol	0.0131418
CRE	cytosol	0.0100577
CRE	cytosol	0.0166231
CRE	cytosol	0.00944767
CRE	cytosol	0.00945056
CRE	cytosol	0.0137701
CRE	cytosol	0.0103209
CRE	cytosol	0.0144192
CRE	cytosol	0.00558918
CRE	cytosol	0.0081851
CRE	cytosol	0.0103572
CRE	cytosol	0.0075973
CRE	cytosol	0.00860707
CRE	cytosol	0.0116731
CRE	cytosol	0.00948973
CRE	cytosol	0.0246566
CRE	cytosol	0.0191093
CRE	cytosol	0.0300875
CRE	cytosol	0.0129367
CRE	cytosol	0.0262886
CRE	cytosol	0.00877572
CRE	cytosol	0.0149748
CRE	cytosol	0.01632
CRE	cytosol	0.0192458
CRE	cytosol	0.0125363
CRE	cytosol	0.0110327
CRE	cytosol	0.0177867
CRE	cytosol	0.00964354
CRE	cytosol	0.0115909
CRE	cytosol	0.00703184
CRE	cytosol	0.00710221
CRE	cytosol	0.0150346
CRE	cytosol	0.010587
CRE	cytosol	0.0101022
CRE	cytosol	0.0108745
CRE	cytosol	0.00921464
CRE	cytosol	0.00902936
CRE	cytosol	0.0122043
CRE	cytosol	0.00911459
CRE	cytosol	0.0119556
CRE	cytosol	0.0155872
CRE	cytosol	0.0121872
CRE	cytosol	0.021569
CRE	cytosol	0.0118226
CRE	cytosol	0.00783631
CRE	cytosol	0.0117863
CRE	cytosol	0.00683226
CRE	cytosol	0.00878087
CRE	cytosol	0.0136781
CRE	cytosol	0.00820907
CRE	cytosol	0.00997946
CRE	cytosol	0.00700717
CRE	cytosol	0.0128645
CRE	cytosol	0.00848553
CRE	cytosol	0.00572102
CRE	cytosol	0.00687649
CRE	cytosol	0.0107622
CRE	cytosol	0.00955683
CRE	cytosol	0.00532786
CRE	cytosol	0.00870465
CRE	cytosol	0.0106691
CRE	cytosol	0.0106041
CRE	cytosol	0.00493277
CRE	cytosol	0.0172504
CRE	cytosol	0.00513085
CRE	cytosol	0.0095637
CRE	cytosol	0.0103896
CRE	cytosol	0.0102114
CRE	cytosol	0.0044874
CRE	cytosol	0.0179032
CRE	cytosol	0.00568473
CRE	cytosol	0.00737923
CRE	cytosol	0.00617029
CRE	cytosol	0.00784535
CRE	cytosol	0.00748932
CRE	cytosol	0.00590567
CRE	cytosol	0.00859711
CRE	cytosol	0.00883794
CRE	cytosol	0.00711388
CRE	cytosol	0.00501213
CRE	cytosol	0.0110786
CRE	cytosol	0.012313
CRE	cytosol	0.00937995
CRE	cytosol	0.00574269
CRE	cytosol	0.00641827
GFP	nucleus	0.101087	0.0795436	0.00192507
GFP	nucleus	0.0305357
GFP	nucleus	0.07991
GFP	nucleus	0.0797785
GFP	nucleus	0.0948449
GFP	nucleus	0.0848069
GFP	nucleus	0.0529801
GFP	nucleus	0.0345111
GFP	nucleus	0.10785
GFP	nucleus	0.0901045
GFP	nucleus	0.057051
GFP	nucleus	0.102346
GFP	nucleus	0.0583796
GFP	nucleus	0.0567775
GFP	nucleus	0.118249
GFP	nucleus	0.0920045
GFP	nucleus	0.0874789
GFP	nucleus	0.0787544
GFP	nucleus	0.0715658
GFP	nucleus	0.120691
GFP	nucleus	0.135293
GFP	nucleus	0.0869554
GFP	nucleus	0.116482
GFP	nucleus	0.0984158
GFP	nucleus	0.120548
GFP	nucleus	0.121767
GFP	nucleus	0.158108
GFP	nucleus	0.108997
GFP	nucleus	0.106475
GFP	nucleus	0.0927372
GFP	nucleus	0.1416
GFP	nucleus	0.146313
GFP	nucleus	0.115226
GFP	nucleus	0.108151
GFP	nucleus	0.132111
GFP	nucleus	0.133519
GFP	nucleus	0.129726
GFP	nucleus	0.109471
GFP	nucleus	0.128243
GFP	nucleus	0.129903
GFP	nucleus	0.125987
GFP	nucleus	0.0895787
GFP	nucleus	0.107217
GFP	nucleus	0.10778
GFP	nucleus	0.123849
GFP	nucleus	0.0950461
GFP	nucleus	0.102664
GFP	nucleus	0.060745
GFP	nucleus	0.0829466
GFP	nucleus	0.0921258
GFP	nucleus	0.0708239
GFP	nucleus	0.0613491
GFP	nucleus	0.0846664
GFP	nucleus	0.105792
GFP	nucleus	0.0827188
GFP	nucleus	0.103801
GFP	nucleus	0.0799645
GFP	nucleus	0.090874
GFP	nucleus	0.0847177
GFP	nucleus	0.121215
GFP	nucleus	0.123735
GFP	nucleus	0.114578
GFP	nucleus	0.101528
GFP	nucleus	0.112829
GFP	nucleus	0.131283
GFP	nucleus	0.132387
GFP	nucleus	0.1326
GFP	nucleus	0.136177
GFP	nucleus	0.12214
GFP	nucleus	0.1212
GFP	nucleus	0.0941684
GFP	nucleus	0.10256
GFP	nucleus	0.145787
GFP	nucleus	0.0919684
GFP	nucleus	0.105184
GFP	nucleus	0.125356
GFP	nucleus	0.106542
GFP	nucleus	0.124827
GFP	nucleus	0.122146
GFP	nucleus	0.103846
GFP	nucleus	0.114495
GFP	nucleus	0.1233
GFP	nucleus	0.129632
GFP	nucleus	0.144699
GFP	nucleus	0.115094
GFP	nucleus	0.123702
GFP	nucleus	0.123272
GFP	nucleus	0.115192
GFP	nucleus	0.172439
GFP	nucleus	0.1572
GFP	nucleus	0.0906244
GFP	nucleus	0.0544969
GFP	nucleus	0.0864387
GFP	nucleus	0.117496
GFP	nucleus	0.119372
GFP	nucleus	0.0868353
GFP	nucleus	0.111584
GFP	nucleus	0.103562
GFP	nucleus	0.0945197
GFP	nucleus	0.102834
GFP	nucleus	0.126402
GFP	nucleus	0.148004
GFP	nucleus	0.130827
GFP	nucleus	0.148229
GFP	nucleus	0.0647538
GFP	nucleus	0.0757936
GFP	nucleus	0.0626945
GFP	nucleus	0.0797365
GFP	nucleus	0.0613922
GFP	nucleus	0.0715669
GFP	nucleus	0.0645702
GFP	nucleus	0.0499585
GFP	nucleus	0.0519668
GFP	nucleus	0.0533618
GFP	nucleus	0.0354004
GFP	nucleus	0.0574224
GFP	nucleus	0.0584422
GFP	nucleus	0.0603678
GFP	nucleus	0.0621087
GFP	nucleus	0.0520632
GFP	nucleus	0.0569998
GFP	nucleus	0.0182669
GFP	nucleus	0.0314611
GFP	nucleus	0.0629527
GFP	nucleus	0.0380589
GFP	nucleus	0.0614742
GFP	nucleus	0.0358369
GFP	nucleus	0.0344747
GFP	nucleus	0.0420493
GFP	nucleus	0.0449527
GFP	nucleus	0.0390959
GFP	nucleus	0.0390046
GFP	nucleus	0.0601453
GFP	nucleus	0.0429526
GFP	nucleus	0.0447188
GFP	nucleus	0.0559921
GFP	nucleus	0.0463164
GFP	nucleus	0.0190481
GFP	nucleus	0.0266393
GFP	nucleus	0.0372071
GFP	nucleus	0.0379051
GFP	nucleus	0.0139902
GFP	nucleus	0.0491094
GFP	nucleus	0.0259035
GFP	nucleus	0.08715
GFP	nucleus	0.0849346
GFP	nucleus	0.0909086
GFP	nucleus	0.0758385
GFP	nucleus	0.075779
GFP	nucleus	0.0806194
GFP	nucleus	0.0684423
GFP	nucleus	0.0730196
GFP	nucleus	0.0883737
GFP	nucleus	0.0796008
GFP	nucleus	0.0462255
GFP	nucleus	0.0698633
GFP	nucleus	0.0729263
GFP	nucleus	0.0754572
GFP	nucleus	0.0768469
GFP	nucleus	0.0743194
GFP	nucleus	0.0624513
GFP	nucleus	0.033385
GFP	nucleus	0.0786671
GFP	nucleus	0.0686303
GFP	nucleus	0.0307701
GFP	nucleus	0.0561761
GFP	nucleus	0.0682429
GFP	nucleus	0.0626477
GFP	nucleus	0.0383317
GFP	nucleus	0.017116
GFP	nucleus	0.0690719
GFP	nucleus	0.0302233
GFP	nucleus	0.029942
GFP	nucleus	0.0574849
GFP	nucleus	0.0184135
GFP	nucleus	0.0540819
GFP	nucleus	0.0754714
GFP	nucleus	0.0212219
GFP	nucleus	0.0143012
GFP	nucleus	0.0116976
GFP	nucleus	0.0558024
GFP	nucleus	0.0544345
GFP	nucleus	0.0184534
GFP	nucleus	0.0637687
GFP	nucleus	0.0139883
GFP	nucleus	0.0982742
GFP	nucleus	0.101764
GFP	nucleus	0.0837987
GFP	nucleus	0.0789413
GFP	nucleus	0.10432
GFP	nucleus	0.0954669
GFP	nucleus	0.0954612
GFP	nucleus	0.103842
GFP	nucleus	0.0991353
GFP	nucleus	0.0689614
GFP	nucleus	0.0542962
GFP	nucleus	0.0833139
GFP	nucleus	0.0958783
GFP	nucleus	0.0560506
GFP	nucleus	0.104161
GFP	nucleus	0.0833912
GFP	nucleus	0.0333427
GFP	nucleus	0.0829782
GFP	nucleus	0.0933019
GFP	nucleus	0.0656022
GFP	nucleus	0.0620057
GFP	nucleus	0.08679
GFP	nucleus	0.0791696
GFP	nucleus	0.0779475
GFP	nucleus	0.0760066
GFP	nucleus	0.0729485
GFP	nucleus	0.083865
GFP	nucleus	0.0535278
GFP	nucleus	0.0890651
GFP	nucleus	0.0791999
GFP	nucleus	0.0703578
GFP	nucleus	0.0798168
GFP	nucleus	0.0731293
GFP	nucleus	0.0910333
GFP	nucleus	0.0456843
GFP	nucleus	0.0650454
GFP	nucleus	0.0672672
GFP	nucleus	0.0645737
GFP	nucleus	0.0737388
GFP	nucleus	0.079062
GFP	nucleus	0.0727685
GFP	nucleus	0.0764975
GFP	nucleus	0.0706807
GFP	nucleus	0.0928374
GFP	nucleus	0.078376
GFP	nucleus	0.0584218
GFP	nucleus	0.0547092
GFP	nucleus	0.086566
GFP	nucleus	0.0921128
GFP	nucleus	0.100822
GFP	nucleus	0.0737859
GFP	nucleus	0.0745973
GFP	nucleus	0.0831865
GFP	nucleus	0.0743252
GFP	nucleus	0.0896628
GFP	nucleus	0.0407337
GFP	nucleus	0.0657702
GFP	nucleus	0.0686755
GFP	nucleus	0.0991494
GFP	nucleus	0.108695
GFP	nucleus	0.0833137
GFP	nucleus	0.0795152
GFP	nucleus	0.0544544
GFP	nucleus	0.107161
GFP	nucleus	0.0728766
GFP	nucleus	0.0898919
GFP	nucleus	0.0797136
GFP	nucleus	0.0521776
GFP	nucleus	0.119002
GFP	nucleus	0.0526032
GFP	nucleus	0.0848413
GFP	nucleus	0.0545234
GFP	nucleus	0.0468858
GFP	nucleus	0.0560427
GFP	nucleus	0.0604199
GFP	nucleus	0.0659946
GFP	nucleus	0.0668919
GFP	nucleus	0.0750435
GFP	nucleus	0.0733475
GFP	nucleus	0.0566828
GFP	nucleus	0.0722901
GFP	nucleus	0.0280629
GFP	nucleus	0.0778457
GFP	nucleus	0.0222973
GFP	nucleus	0.0347377
GFP	nucleus	0.0608995
GFP	nucleus	0.0131846
GFP	nucleus	0.0654834
GFP	nucleus	0.0571043
GFP	nucleus	0.0121449
GFP	nucleus	0.0630378
GFP	nucleus	0.0600581
GFP	nucleus	0.0637744
CRE	nucleus	0.0902504	0.0788439	0.0022681
CRE	nucleus	0.121224
CRE	nucleus	0.139939
CRE	nucleus	0.123797
CRE	nucleus	0.141969
CRE	nucleus	0.113405
CRE	nucleus	0.039482
CRE	nucleus	0.080259
CRE	nucleus	0.0998453
CRE	nucleus	0.0942501
CRE	nucleus	0.113185
CRE	nucleus	0.128023
CRE	nucleus	0.134303
CRE	nucleus	0.108237
CRE	nucleus	0.0624599
CRE	nucleus	0.126751
CRE	nucleus	0.102557
CRE	nucleus	0.0955266
CRE	nucleus	0.0977035
CRE	nucleus	0.137344
CRE	nucleus	0.159536
CRE	nucleus	0.124174
CRE	nucleus	0.143106
CRE	nucleus	0.131518
CRE	nucleus	0.0758831
CRE	nucleus	0.0458159
CRE	nucleus	0.103899
CRE	nucleus	0.106008
CRE	nucleus	0.121021
CRE	nucleus	0.129436
CRE	nucleus	0.112089
CRE	nucleus	0.135668
CRE	nucleus	0.0925427
CRE	nucleus	0.0937367
CRE	nucleus	0.173802
CRE	nucleus	0.131641
CRE	nucleus	0.105285
CRE	nucleus	0.114541
CRE	nucleus	0.12881
CRE	nucleus	0.127152
CRE	nucleus	0.151441
CRE	nucleus	0.13334
CRE	nucleus	0.139275
CRE	nucleus	0.176789
CRE	nucleus	0.127659
CRE	nucleus	0.0693778
CRE	nucleus	0.0928056
CRE	nucleus	0.0750297
CRE	nucleus	0.0756988
CRE	nucleus	0.0744407
CRE	nucleus	0.0803692
CRE	nucleus	0.0724662
CRE	nucleus	0.0599188
CRE	nucleus	0.0687662
CRE	nucleus	0.0543033
CRE	nucleus	0.0484871
CRE	nucleus	0.086608
CRE	nucleus	0.0617789
CRE	nucleus	0.0723617
CRE	nucleus	0.0728558
CRE	nucleus	0.0617304
CRE	nucleus	0.101918
CRE	nucleus	0.0825146
CRE	nucleus	0.0703439
CRE	nucleus	0.0660615
CRE	nucleus	0.0649635
CRE	nucleus	0.0699816
CRE	nucleus	0.0756888
CRE	nucleus	0.0653461
CRE	nucleus	0.0848205
CRE	nucleus	0.0482826
CRE	nucleus	0.0799481
CRE	nucleus	0.0630168
CRE	nucleus	0.0740904
CRE	nucleus	0.0762424
CRE	nucleus	0.0660934
CRE	nucleus	0.084462
CRE	nucleus	0.0691348
CRE	nucleus	0.0777719
CRE	nucleus	0.0747858
CRE	nucleus	0.0781231
CRE	nucleus	0.0293812
CRE	nucleus	0.0754983
CRE	nucleus	0.0674687
CRE	nucleus	0.0761665
CRE	nucleus	0.0731232
CRE	nucleus	0.0794296
CRE	nucleus	0.0918596
CRE	nucleus	0.0609664
CRE	nucleus	0.0524086
CRE	nucleus	0.0558064
CRE	nucleus	0.0631572
CRE	nucleus	0.0704039
CRE	nucleus	0.0665624
CRE	nucleus	0.0647156
CRE	nucleus	0.0835623
CRE	nucleus	0.0312423
CRE	nucleus	0.0715044
CRE	nucleus	0.0815145
CRE	nucleus	0.0738749
CRE	nucleus	0.0957028
CRE	nucleus	0.0665954
CRE	nucleus	0.0733615
CRE	nucleus	0.040024
CRE	nucleus	0.0500568
CRE	nucleus	0.0567031
CRE	nucleus	0.0706483
CRE	nucleus	0.0414021
CRE	nucleus	0.0807272
CRE	nucleus	0.0660352
CRE	nucleus	0.0743538
CRE	nucleus	0.0743907
CRE	nucleus	0.0851421
CRE	nucleus	0.0763532
CRE	nucleus	0.085991
CRE	nucleus	0.0625311
CRE	nucleus	0.08435
CRE	nucleus	0.0710165
CRE	nucleus	0.0320061
CRE	nucleus	0.0654368
CRE	nucleus	0.0685788
CRE	nucleus	0.0641795
CRE	nucleus	0.083332
CRE	nucleus	0.0744409
CRE	nucleus	0.0759413
CRE	nucleus	0.0680332
CRE	nucleus	0.0752485
CRE	nucleus	0.0710038
CRE	nucleus	0.0706183
CRE	nucleus	0.0760462
CRE	nucleus	0.0779842
CRE	nucleus	0.0938152
CRE	nucleus	0.0797783
CRE	nucleus	0.068326
CRE	nucleus	0.0714242
CRE	nucleus	0.0614862
CRE	nucleus	0.0610021
CRE	nucleus	0.0890216
CRE	nucleus	0.0740718
CRE	nucleus	0.0454074
CRE	nucleus	0.0612025
CRE	nucleus	0.0431733
CRE	nucleus	0.0646556
CRE	nucleus	0.071771
CRE	nucleus	0.0749542
CRE	nucleus	0.0732905
CRE	nucleus	0.0533375
CRE	nucleus	0.0847055
CRE	nucleus	0.0573362
CRE	nucleus	0.0238108
CRE	nucleus	0.0536492
CRE	nucleus	0.0751048
CRE	nucleus	0.0807876
CRE	nucleus	0.0398839
CRE	nucleus	0.073431
CRE	nucleus	0.079285
CRE	nucleus	0.0672953
CRE	nucleus	0.0209284
CRE	nucleus	0.0837529
CRE	nucleus	0.02426
CRE	nucleus	0.07895
CRE	nucleus	0.0228089
CRE	nucleus	0.0787957
CRE	nucleus	0.0283116
CRE	nucleus	0.119749
CRE	nucleus	0.0412776
CRE	nucleus	0.0709127
CRE	nucleus	0.0375004
CRE	nucleus	0.0101259
CRE	nucleus	0.0449805
CRE	nucleus	0.015725
CRE	nucleus	0.0661062
CRE	nucleus	0.0728292
CRE	nucleus	0.0440179
CRE	nucleus	0.0359685
CRE	nucleus	0.0753276
CRE	nucleus	0.0804664
CRE	nucleus	0.0621946
CRE	nucleus	0.0267376
CRE	nucleus	0.0660121

[truncated: 35 more sheets: Ext. Fig2i, Ext. Fig3a, Ext. Fig3b, Ext. Fig3d, Ext. Fig3e, Ext. Fig4a, Ext. Fig4c, Ext. Fig4d, Ext. Fig5b, Ext. Fig5c, Ext. Fig5d, Ext. Fig5e, Ext. Fig5f, Ext. Fig5h, Ext. Fig6a, Ext. Fig6c, Ext. Fig6e, Ext. Fig7a, Ext. Fig7b, Ext. Fig7c …]
